# Supplementary material for: Protein kinases PknA and PknB independently and coordinately regulate essential Mycobacterium tuberculosis physiologies and antimicrobial susceptibility
Source: PLoS Pathog. 2020 Apr 7;16(4):e1008452. doi: 10.1371/journal.ppat.1008452 (PMC7164672; doi:10.1371/journal.ppat.1008452)
Supplement: S1 Table — (XLSX) [file ppat.1008452.s001.xlsx]

## Sheet: Primers
NAME	SEQUENCE	NOTES	Assigned name
JZ-1	CGCAATAAGCTTCCATCCTGACGGATGGCCTTACGA	HindIII	pptr-HindIII forward
JZ-2	CGCGATAAGCTTTTAATTCTGCAGCTGGATCCCCGG	HindIII	pptr-HindIII reverse
JZ-3	ATATATCCTAGGATGGTCAGCAAGGGCGAGGAGGAC	AvrII	mCherry-AvrII primer
JZ-4	ATATATGGCGCGCCTCACTTGTACAGCTCGTCCATG	AscI	mCherry--AscI primer
JZ-5	GATGGCCTTACGAGTTCCGAGATC	Sequencing primer	pFRA50-forward1
JZ-6	ACACGTTGCTGCTCAACGGG	Sequencing primer	PknB DN 1001
JZ-7	ATATCCATGGGCAGCCCCCGAGTTGGCGTGACGCTGT	NcoI	PknA-5' -NcoI-Sence
JZ-8	GGACCTTCGCGAGGGTTCTTCACCAGAGTTATCTCG	NruI	PknA-5'-NruI-Antisence
JZ-9	GCGCGTTAATTAATATCAGATCTACTAGAAATA	PacI	Psmyc-TetR forward primer
JZ-10	ATATAATCGATTAGGAGCCGCTCTCGCACTTCAGCT	ClaI	Psmyc-TetR reverse primer
JZ-11	GATGTACATATGATGACCACCCCTTCCCACCT	NdeI	pknB forward primer
JZ-12	GCGCTTATAAGCTGCAATAAACAACTACTGGCCGAACCTCAGCG	PsiI	pknB reverse primer
JZ-13	GACCAGCACGGCATACATCA	Sequencing primer	SEQUENCING PRIMER OF PRH2486
JZ-14	GATACATTGATGAGTTTGGAC	Sequencing primer	REVERSE SEQUENCING PRIMER OF PRH2486
JZ-15	CAGACCGGCATGGTGATGG	RT-PCR	ReRT-pknA forward
JZ-16	ACCCGAAACCGCTTCATACC	RT-PCR	ReRT-pknA reverse
JZ-17	AAATACCCGACGTCTCCACG	RT-PCR	RT-pknB forward
JZ-18	ATGACCTTGCCCACCAGTTC	RT-PCR	RT-pknB reverse
JZ-19	CATCTGCTGGAAGCCAACCT	RT-PCR	RT-sigA forward
JZ-20	TGTACCCCTTGGTGTAGTCGAA	RT-PCR	RT-sigA reverse

## Sheet: Plasmids
PLASMID	DESCRIPTION	MARKER	PROMOTER	ORF	INSERTION	ORIGIN	DESCRIPTION	SOURCE
pRH2045	pMYT797pknB-N-terminal region -16 to +870	Hyg	pptr	-	pknB-ND	oriE	Suicide vector	Ref.1
pRH2046	pMYT769	Spec	furA	-	pip repressor	oriE	Integrating vector	Ref.1
pRH2484	pTE-10M-0X	Hyg	Pimyc	tetR #10	tetR #10	oriE, oriM	Replicating vector	Ref.2
pRH2485	pTE-28S15-0X	Hyg	Psmyc	reverse tetR #28	reverse tetR #28	oriE, oriM	Replicating vector	Ref.2
pRH2486	pTC-0X-1L	Kan	uv15tetO	lacZ	lacZ	oriE	Integrating vector	Ref.2
pRH2488	pTE-10M-0X-Psmyc-tetR #10	Hyg	Psmyc	tetR #10	tetR #10	oriE, oriM	Replicating vector	This work
pRH2622	pRH2486-psmyc-TetR-pknB	Kan	uv15tetO	pknB	Rv0014c	oriE	Integrating vector	This work
pRH2625	pRH2045-pknA-N-terminal region +1 to +770	Hyg	Pptr	pknA-ND	-	oriE	Suicide vector	This work
pRH2655	pNit-mCherry	KanR	nitA	Mcherry	Mcherry	oriE, oriM	Replicating vector	This work
pRH2656	pRH2046-pptr-mCherry	Spectinomycin	Pptr	Mcherry	Mcherry	oriE	Integrating vector	This work
Reference:
1	Forti F, Crosta A, Ghisotti D. Pristinamycin-inducible gene regulation in mycobacteria. Journal of Biotechnology. 2009;140(3-4):270-7.
2	Klotzsche M, Ehrt S, Schnappinger D. Improved tetracycline repressors for gene silencing in mycobacteria. Nucleic Acids Research. 2009;37(6):1778-88.

## Sheet: Strains
STRAIN	DESCRIPTION	MARKER	PROMOTER	ORF	PARENTAL STRAIN	NOTES	ALTERNATIVE NAME
Pip reporter strain	Pip-mCherry reporter	Spectinomycin	Pptr-mCherry	mCherry	H37Rv ∆leuD panCD::hyg	Pip-pptr-mCherry reporter strain	RH1067
pNit reporter strain	pNit-mCherry	Kanamycin	nitA	mCherry	H37Rv ∆leuD panCD::hyg	pNit-nitA-mCherry reporter strain	RH1101
pknAB depletion	pMYT797pknA-N-terminal region +1 to +770	Hygromycin	Pptr	pknA-ND	H37Rv	single crossover stain of pknA, direct pip repressor	RH1042
pknA depletion	pRH2516-pknB	Kanamycin, hygromycin	uv15tetO	pknB	H37Rv,single cross of pknA	single crossover stain of pknA,complement with pknB	RH1052
pknB depletion	pMYT797pknB-N-terminal region -16 to +870	Hygromycin	Pptr	pknB-ND	H37Rv	single crossover stain of pknB, direct pip repressor	RH1033
wild type	pMYT769	Spectinomycin	furA	pip repressor	H37Rv	wild type: carrying Pip-pptr in the genome (attB site)	RH1044
