# Supplementary material for: Protein kinases PknA and PknB independently and coordinately regulate essential Mycobacterium tuberculosis physiologies and antimicrobial susceptibility
Source: PLoS Pathog. 2020 Apr 7;16(4):e1008452. doi: 10.1371/journal.ppat.1008452 (PMC7164672; doi:10.1371/journal.ppat.1008452)
Supplement: S2 Table — All quantified phosphopeptides (phosphopeptides present in at least 8 of 18 samples for each strain) and the proteins that contain these peptides. (XLSX) [file ppat.1008452.s002.xlsx]

## Sheet: All quantified phosphopeptides
cleanSeq	log2FC_pknA	pvalues_PknA	adjPvalues_PknA	log2FC_pknB	pvalues_PknB	adjPvalues_PknB	log2FC_pknAB	pvalues_PknAB	adjPvalues_PknAB	RV	Gene.Symbol	Product	pknA_statSig	pknB_statSig	pknAB_statSig	pknA_dir	pknB_dir	pknAB_dir
GDNQHSWPS(ph)YFTERPHNTDSATAGVTSLNR	1.91061	8.52137e-10	8.62559e-09	-0.0202321	0.881454	0.93038				Rv0001	DnaA	Chromosomal replication initiator protein DnaA	TRUE	FALSE		Up	NS	ND		All phosphopeptides present in at least 8 samples in at least one depletion strain are included
DDT(ph)LPMLTGIR	0.95637	2.30995e-08	1.40697e-07							Rv0002	DnaN	DNA polymerase III beta subunit (EC 2.7.7.7)	FALSE			NS	ND	ND
ADDT(ph)GSMSVVLP	-0.467897	0.00079456	0.00139824							Rv0003	RecF	DNA recombination and repair protein RecF	FALSE			NS	ND	ND
FISGASAPVT(ph)GPAAAVR	-0.633929	0.515873	0.549458	-0.545476	0.643447	0.755041	4.07409	0.00320985	0.00530228	Rv0007		Possible conserved membrane protein	FALSE	FALSE	TRUE	NS	NS	Up
QPPPVSHPEGRPT(ph)NPPAAADAR	1.56482	0.00036733	0.000685176	0.134008	0.675438	0.776563	-0.718544	0.0714565	0.0919813	Rv0007		Possible conserved membrane protein	TRUE	FALSE	FALSE	Up	NS	NS
AAT(ph)GPGRIPDAGDPPPWQR	-2.30316	1.65091e-09	1.4986e-08	-0.317554	0.18399	0.275335	-0.719704	0.000720585	0.0014063	Rv0007		Possible conserved membrane protein	TRUE	FALSE	FALSE	Down	NS	NS
TPQPDPDASLGCGDGSPAEAYASELPDLS(ph)GPTPR	-0.776144	0.000489988	0.000891867	-0.175998	0.414573	0.537003				Rv0007		Possible conserved membrane protein	FALSE	FALSE		NS	NS	ND
FIS(ph)GASAPVTGPAAAVR	1.32133	9.76464e-09	6.66934e-08	-0.304964	0.0284266	0.0632145				Rv0007		Possible conserved membrane protein	TRUE	FALSE		Up	NS	ND
FISGAS(ph)APVTGPAAAVR	1.1005	2.22547e-06	7.19826e-06							Rv0007		Possible conserved membrane protein	TRUE			Up	ND	ND
T(ph)APNEPGALSK	-0.110939	0.206775	0.237109							Rv0007		Possible conserved membrane protein	FALSE			NS	ND	ND
FISGAS(ph)APVT(ph)GPAAAVR	-0.251107	0.00414501	0.00644422							Rv0007		Possible conserved membrane protein	FALSE			NS	ND	ND
FIS(ph)GASAPVT(ph)GPAAAVR	-0.478324	3.13798e-05	7.4329e-05							Rv0007		Possible conserved membrane protein	FALSE			NS	ND	ND
GLAYS(ph)AVGPVDVTR				0.0173145	0.852742	0.921398				Rv0008c		Possible membrane protein		FALSE		ND	NS	ND
EVAAAQETLAQELT(ph)AAQDVVANLPQALQDAR	-0.0402582	0.868866	0.883305	-0.0503526	0.379787	0.50113				Rv0008c		Possible membrane protein	FALSE	FALSE		NS	NS	ND
SSRPEPS(ph)PRPPSVEVQPR	0.0734333	0.299745	0.333392							Rv0008c		Possible membrane protein	FALSE			NS	ND	ND
DYS(ph)TQNASGGPSGPFYDGAVFHR				-0.362411	0.0030251	0.0108699				Rv0009	PpiA	Peptidyl-prolyl cis-trans isomerase (EC 5.2.1.8)		FALSE		ND	NS	ND
DYSTQNASGGPS(ph)GPFYDGAVFHR	0.433177	0.000393278	0.000727125							Rv0009	PpiA	Peptidyl-prolyl cis-trans isomerase (EC 5.2.1.8)	FALSE			NS	ND	ND
NDFTVS(ph)AVSR	-0.0430483	0.666919	0.696626							Rv0011c		FIG018426: putative septation inhibitor protein	FALSE			NS	ND	ND
KNDFTVS(ph)AVSR	-0.158	0.0122744	0.0175509							Rv0011c		FIG018426: putative septation inhibitor protein	FALSE			NS	ND	ND
RLENEVLTAISPHFPTSTASAGEAT(ph)GR	-0.284941	0.0130585	0.0185965	-0.113044	0.0989881	0.166993				Rv0013	TrpG	Anthranilate synthase, amidotransferase component (EC 4.1.3.27) @ Para-aminobenzoate synthase, amidotransferase component (EC 6.3.5.8)	FALSE	FALSE		NS	NS	ND
ILANWLTCCGWTQDDT(ph)LVR	1.33044	5.77752e-07	2.20896e-06							Rv0013	TrpG	Anthranilate synthase, amidotransferase component (EC 4.1.3.27) @ Para-aminobenzoate synthase, amidotransferase component (EC 6.3.5.8)	TRUE			Up	ND	ND
TSLLSSAAGNLS(ph)GPRTDPLPR	-2.18259	0.144052	0.169324				2.7246	6.0323e-05	0.000153665	Rv0014c	PknB	Serine/threonine-protein kinase PknB (EC 2.7.11.1)	FALSE		TRUE	NS	ND	Up
TSLLSSAAGNLSGPRT(ph)DPLPR	1.95563	4.41878e-09	3.45401e-08	-3.20755	1.66623e-07	1.05972e-05	-2.73787	6.20064e-06	2.17472e-05	Rv0014c	PknB	Serine/threonine-protein kinase PknB (EC 2.7.11.1)	TRUE	TRUE	TRUE	Up	Down	Down
TT(ph)PSHLSDR				-0.47323	0.0136544	0.035017				Rv0014c	PknB	Serine/threonine-protein kinase PknB (EC 2.7.11.1)		FALSE		ND	NS	ND
AIADSGNSVTQT(ph)AAVIGTAQYLSPEQAR	2.28818	5.71633e-11	1.01124e-09	-1.40106	1.03138e-05	0.000156181				Rv0014c	PknB	Serine/threonine-protein kinase PknB (EC 2.7.11.1)	TRUE	TRUE		Up	Down	ND
AIADSGNSVT(ph)QTAAVIGTAQYLSPEQAR	2.00103	0.0156632	0.0221488	-1.47537	3.50608e-08	6.96311e-06				Rv0014c	PknB	Serine/threonine-protein kinase PknB (EC 2.7.11.1)	TRUE	TRUE		Up	Down	ND
VLTDAERT(ph)SLLSSAAGNLSGPR	1.62768	1.0935e-06	3.86573e-06							Rv0014c	PknB	Serine/threonine-protein kinase PknB (EC 2.7.11.1)	TRUE			Up	ND	ND
AIADSGNSVTQTAAVIGT(ph)AQYLSPEQAR	1.61848	9.40485e-12	2.94058e-10							Rv0014c	PknB	Serine/threonine-protein kinase PknB (EC 2.7.11.1)	TRUE			Up	ND	ND
T(ph)SLLSSAAGNLSGPR	1.02889	4.34869e-07	1.75318e-06							Rv0014c	PknB	Serine/threonine-protein kinase PknB (EC 2.7.11.1)	TRUE			Up	ND	ND
VLTDAERT(ph)SLLSSAAGNLSGPRT(ph)DPLPR	0.651304	0.000833359	0.00145476							Rv0014c	PknB	Serine/threonine-protein kinase PknB (EC 2.7.11.1)	FALSE			NS	ND	ND
TS(ph)LLSSAAGNLS(ph)GPRTDPLPR	0.570585	0.0033802	0.00534977							Rv0014c	PknB	Serine/threonine-protein kinase PknB (EC 2.7.11.1)	FALSE			NS	ND	ND
VLTDAERT(ph)SLLSSAAGNLS(ph)GPRTDPLPR	0.312673	0.115664	0.137915							Rv0014c	PknB	Serine/threonine-protein kinase PknB (EC 2.7.11.1)	FALSE			NS	ND	ND
AAPAAIPS(ph)GTTAR	-2.06406	0.000108154	0.000223454	0.400186	0.436508	0.557468	0.891182	0.0674308	0.0872633	Rv0015c	PknA	Serine/threonine-protein kinase PknA (EC 2.7.11.1)	TRUE	FALSE	FALSE	Down	NS	NS
RPPRPSQT(ph)PPPGR	-1.26159	0.00290544	0.00467195	1.19622	0.0150799	0.0379085	0.647105	0.238561	0.283518	Rv0015c	PknA	Serine/threonine-protein kinase PknA (EC 2.7.11.1)	TRUE	TRUE	FALSE	Down	Up	NS
AAPAAIPSGT(ph)TAR	-5.61676	1.35757e-07	6.67867e-07	1.00866	0.0731569	0.132181	-0.670031	0.351357	0.39826	Rv0015c	PknA	Serine/threonine-protein kinase PknA (EC 2.7.11.1)	TRUE	FALSE	FALSE	Down	NS	NS
DVKPGNILITPT(ph)GQVK	-2.12238	1.64939e-10	2.24632e-09	0.225038	0.185289	0.276629	-1.13593	2.95813e-07	2.01653e-06	Rv0015c	PknA	Serine/threonine-protein kinase PknA (EC 2.7.11.1)	TRUE	FALSE	TRUE	Down	NS	Down
RPFAGDGALT(ph)VAMK	-3.98327	7.91308e-14	1.11337e-11	-0.356503	0.283893	0.392513	-1.14091	4.59457e-06	1.68468e-05	Rv0015c	PknA	Serine/threonine-protein kinase PknA (EC 2.7.11.1)	TRUE	FALSE	TRUE	Down	NS	Down
RPPRPS(ph)QTPPPGR				0.60131	0.00238415	0.00886738				Rv0015c	PknA	Serine/threonine-protein kinase PknA (EC 2.7.11.1)		FALSE		ND	NS	ND
PFAGDGALT(ph)VAMK	-0.924119	1.09829e-05	2.93781e-05	-0.459743	0.0609788	0.116115				Rv0015c	PknA	Serine/threonine-protein kinase PknA (EC 2.7.11.1)	FALSE	FALSE		NS	NS	ND
LIAT(ph)GGMGQVWEAVDNR	-0.176062	0.221101	0.252303							Rv0015c	PknA	Serine/threonine-protein kinase PknA (EC 2.7.11.1)	FALSE			NS	ND	ND
ELIEIT(ph)LVK	-0.312085	0.000201323	0.000395065							Rv0015c	PknA	Serine/threonine-protein kinase PknA (EC 2.7.11.1)	FALSE			NS	ND	ND
AAPAAIPSGTT(ph)AR	-2.86593	1.66294e-10	2.24632e-09							Rv0015c	PknA	Serine/threonine-protein kinase PknA (EC 2.7.11.1)	TRUE			Down	ND	ND
ITPEEAHS(ph)HPQR	-2.4935	4.42639e-10	5.02253e-09	0.512143	0.1168	0.191455	-0.156597	0.104712	0.13302	Rv0018c	Ppp	Serine/threonine phosphatase PPP (EC 3.1.3.16)	TRUE	FALSE	FALSE	Down	NS	NS
TDIYAPT(ph)GAVMMR	-1.66613	1.45249e-09	1.3484e-08	0.133602	0.728975	0.824961	-0.964507	6.31599e-06	2.19924e-05	Rv0019c	FhaB	Conserved protein with FHA domain, FhaB	TRUE	FALSE	FALSE	Down	NS	NS
IT(ph)LSEQPVLIGR	2.33223	2.05223e-12	9.31448e-11							Rv0019c	FhaB	Conserved protein with FHA domain, FhaB	TRUE			Up	ND	ND
QDYGGGADYT(ph)RYTESPR	2.81151	1.03585e-08	6.97342e-08	-0.817236	0.00420607	0.0143051	4.53527	1.50293e-08	1.91426e-07	Rv0020c	FhaA	Conserved protein with FHA domain, FhaA	TRUE	FALSE	TRUE	Up	NS	Up
GTVNPDVET(ph)HPPVIDCAR	0.156831	0.479387	0.514046	-0.309046	0.175869	0.266315	3.53047	3.14611e-08	3.35993e-07	Rv0020c	FhaA	Conserved protein with FHA domain, FhaA	FALSE	FALSE	TRUE	NS	NS	Up
HEEGSYVPS(ph)GPPGPPEQR	2.97122	1.3843e-07	6.78645e-07	-1.82821	6.74977e-06	0.000133244	3.31499	3.34612e-07	2.18855e-06	Rv0020c	FhaA	Conserved protein with FHA domain, FhaA	TRUE	TRUE	TRUE	Up	Down	Up
FEQSSNLHT(ph)GQFR	2.94402	0.0978635	0.118702	-1.36026	0.000202827	0.00140215	3.17645	4.59255e-09	8.54921e-08	Rv0020c	FhaA	Conserved protein with FHA domain, FhaA	FALSE	TRUE	TRUE	NS	Down	Up
GGPDPQGGS(ph)DPR	3.27823	4.64214e-07	1.84505e-06	0.0376757	0.945309	0.969206	2.71219	9.79019e-06	3.22344e-05	Rv0020c	FhaA	Conserved protein with FHA domain, FhaA	TRUE	FALSE	TRUE	Up	NS	Up
GYPDQGQGGYPPPYEQRPPVS(ph)PGPAAGYGAPGYDQGYR				-0.502727	0.0156089	0.0389304	2.30256	1.34107e-05	4.08226e-05	Rv0020c	FhaA	Conserved protein with FHA domain, FhaA		FALSE	TRUE	ND	NS	Up
GGYPPET(ph)GGYPPQPGYPRPR	1.31075	0.0807403	0.0996505				2.27235	2.06368e-06	8.76157e-06	Rv0020c	FhaA	Conserved protein with FHA domain, FhaA	FALSE		TRUE	NS	ND	Up
GGYPPET(ph)GGYPPQPGYPR	0.385165	0.009071	0.0132121	-0.543054	0.000261164	0.00161979	2.1704	8.20687e-08	7.38523e-07	Rv0020c	FhaA	Conserved protein with FHA domain, FhaA	FALSE	FALSE	TRUE	NS	NS	Up
YTESPRVPGY(ph)APQGGGYAEPAGR							1.81288	1.92563e-06	8.39645e-06	Rv0020c	FhaA	Conserved protein with FHA domain, FhaA			TRUE	ND	ND	Up
QDYGGGADYT(ph)R	1.93342	4.93811e-05	0.000111524	-0.557418	0.0614697	0.116701	1.75078	0.000188773	0.000426945	Rv0020c	FhaA	Conserved protein with FHA domain, FhaA	TRUE	FALSE	TRUE	Up	NS	Up
FEQSS(ph)NLHTGQFR							1.05651	3.18275e-05	9.06147e-05	Rv0020c	FhaA	Conserved protein with FHA domain, FhaA			TRUE	ND	ND	Up
GGYPPETGGYPPQPGY(ph)PRPR	0.880577	0.131586	0.15545	0.0198538	0.916621	0.949464				Rv0020c	FhaA	Conserved protein with FHA domain, FhaA	FALSE	FALSE		NS	NS	ND
VPGY(ph)APQGGGYAEPAGR	2.80893	1.8841e-08	1.17298e-07	-0.420343	0.0602386	0.11505				Rv0020c	FhaA	Conserved protein with FHA domain, FhaA	TRUE	FALSE		Up	NS	ND
GGYPPETGGYPPQPGY(ph)PR				-0.437551	0.0386064	0.0821193				Rv0020c	FhaA	Conserved protein with FHA domain, FhaA		FALSE		ND	NS	ND
GGQGQGRPDEY(ph)YDDR	2.85625	5.03327e-07	1.9837e-06	-0.506357	0.0392541	0.0832187				Rv0020c	FhaA	Conserved protein with FHA domain, FhaA	TRUE	FALSE		Up	NS	ND
QS(ph)GGYGPSPGGGQPGYGGYGEYGR	2.29335	9.28512e-09	6.37276e-08	-0.759541	0.000329296	0.00197578				Rv0020c	FhaA	Conserved protein with FHA domain, FhaA	TRUE	FALSE		Up	NS	ND
HPDQGDYPEQIGY(ph)PDQGGYPEQR	1.38964	0.00167767	0.00280342	-0.824538	0.000551904	0.00290092				Rv0020c	FhaA	Conserved protein with FHA domain, FhaA	TRUE	FALSE		Up	NS	ND
PAYPDQGGYDQGYQQGATT(ph)YGR	0.976115	0.0001554	0.000313698	-0.949231	0.00109892	0.00518587				Rv0020c	FhaA	Conserved protein with FHA domain, FhaA	FALSE	FALSE		NS	NS	ND
HEEGSYVPS(ph)GPPGPPEQRPAYPDQGGYDQGYQQGATTYGR	2.48208	5.30566e-09	3.99201e-08	-1.06891	0.000149307	0.00117233				Rv0020c	FhaA	Conserved protein with FHA domain, FhaA	TRUE	TRUE		Up	Down	ND
HEEGSY(ph)VPSGPPGPPEQR	3.0268	2.18588e-10	2.79594e-09	-1.43442	7.41633e-06	0.000133244				Rv0020c	FhaA	Conserved protein with FHA domain, FhaA	TRUE	TRUE		Up	Down	ND
GY(ph)PDQGQGGYPPPYEQRPPVSPGPAAGYGAPGYDQGYR	2.0493	1.41824e-08	9.2812e-08							Rv0020c	FhaA	Conserved protein with FHA domain, FhaA	TRUE			Up	ND	ND
QDYGGGADYTRYT(ph)ESPR	1.79834	2.8715e-07	1.24314e-06							Rv0020c	FhaA	Conserved protein with FHA domain, FhaA	TRUE			Up	ND	ND
YTES(ph)PRVPGYAPQGGGYAEPAGR	1.7402	3.38284e-06	1.03471e-05							Rv0020c	FhaA	Conserved protein with FHA domain, FhaA	TRUE			Up	ND	ND
QDYGGGADY(ph)TR	1.72111	1.16131e-08	7.70735e-08							Rv0020c	FhaA	Conserved protein with FHA domain, FhaA	TRUE			Up	ND	ND
GGPDPQGGS(ph)DPRGGYPPETGGYPPQPGYPRPR	1.5741	4.90412e-07	1.94369e-06							Rv0020c	FhaA	Conserved protein with FHA domain, FhaA	TRUE			Up	ND	ND
GYPDQGQGGYPPPY(ph)EQRPPVSPGPAAGYGAPGYDQGYR	1.53961	2.61269e-10	3.16901e-09							Rv0020c	FhaA	Conserved protein with FHA domain, FhaA	TRUE			Up	ND	ND
KLEQT(ph)VGDAFAR	1.29261	2.11523e-07	9.53889e-07							Rv0020c	FhaA	Conserved protein with FHA domain, FhaA	TRUE			Up	ND	ND
GGPDPQGGS(ph)DPRGGYPPETGGYPPQPGYPR	1.25333	3.61279e-07	1.51286e-06							Rv0020c	FhaA	Conserved protein with FHA domain, FhaA	TRUE			Up	ND	ND
FEQS(ph)SNLHT(ph)GQFR	1.06222	1.09676e-06	3.86752e-06							Rv0020c	FhaA	Conserved protein with FHA domain, FhaA	TRUE			Up	ND	ND
PAYPDQGGYDQGY(ph)QQGATTYGR	0.891347	3.19663e-06	9.8633e-06							Rv0020c	FhaA	Conserved protein with FHA domain, FhaA	FALSE			NS	ND	ND
Y(ph)ARPQEDPR	0.431951	6.90801e-05	0.000148617							Rv0020c	FhaA	Conserved protein with FHA domain, FhaA	FALSE			NS	ND	ND
LEQT(ph)VGDAFAR	-0.103793	0.696546	0.724477							Rv0020c	FhaA	Conserved protein with FHA domain, FhaA	FALSE			NS	ND	ND
VAVNAGADS(ph)TGR	-0.545136	4.80288e-06	1.42266e-05							Rv0023		Transcriptional regulatory protein	FALSE			NS	ND	ND
AVDST(ph)APTSSVQPR	0.756871	1.94925e-07	8.87573e-07				0.738963	8.25714e-07	4.39171e-06	Rv0029		Vegetative cell wall protein gp1 precursor	FALSE		FALSE	NS	ND	NS
GAGGSDLDTT(ph)R	0.520819	0.00950931	0.0138076							Rv0029		Vegetative cell wall protein gp1 precursor	FALSE			NS	ND	ND
CES(ph)DVFAR	-0.554657	0.109226	0.131239							Rv0031		PUTATIVE REMNANT OF A TRANSPOSASE	FALSE			NS	ND	ND
RQPLPLSLLAT(ph)HPIDLSR	-0.247595	0.000873456	0.0015191				0.64714	0.000763913	0.00148488	Rv0038		Conserved protein	FALSE		FALSE	NS	ND	NS
QPLPLSLLAT(ph)HPIDLSR	-0.410629	0.00686523	0.0102324							Rv0038		Conserved protein	FALSE			NS	ND	ND
LASGEPASGPAS(ph)NSPAR	-0.348086	0.00811211	0.0119641	-0.169881	0.134295	0.21353				Rv0042c		Transcriptional regulator, MarR family	FALSE	FALSE		NS	NS	ND
TPTT(ph)TVAIR	-0.184082	0.448357	0.483401							Rv0042c		Transcriptional regulator, MarR family	FALSE			NS	ND	ND
AAANPT(ph)PR	-0.55088	0.0260986	0.0355477				0.536849	0.00969009	0.0145201	Rv0043c		Transcriptional regulator, GntR family	FALSE		FALSE	NS	ND	NS
FGELVADT(ph)GPHNYTDDGFGVHLAFFNR	-0.460878	0.135692	0.159899	0.0350341	0.627327	0.738126				Rv0047c		Transcriptional regulator, PadR family	FALSE	FALSE		NS	NS	ND
AAPATVS(ph)ELDR				-0.514735	0.0124578	0.0326056				Rv0053	RpsF	SSU ribosomal protein S6p		FALSE		ND	NS	ND
TVAPSLET(ph)FLNVVR	-0.0147307	0.752298	0.776014							Rv0053	RpsF	SSU ribosomal protein S6p	FALSE			NS	ND	ND
EAAENVAESLT(ph)R							0.322925	0.00654432	0.0100554	Rv0054	Ssb	Single-stranded DNA-binding protein			FALSE	ND	ND	NS
PAPAQTSSASGDDPWGSAPAS(ph)GSFGGGDDEPPF	-1.81156	0.00286544	0.00462348	-0.355514	0.0132265	0.0341954				Rv0054	Ssb	Single-stranded DNA-binding protein	TRUE	FALSE		Down	NS	ND
S(ph)GGFGSGSRPAPAQTSSASGDDPWGSAPASGSFGGGDDEPPF				-0.404868	0.0033932	0.0121129				Rv0054	Ssb	Single-stranded DNA-binding protein		FALSE		ND	NS	ND
SGGFGS(ph)GSR				-0.827645	1.36384e-07	1.05972e-05				Rv0054	Ssb	Single-stranded DNA-binding protein		FALSE		ND	NS	ND
AGDTT(ph)ITIVGNLTADPELR	0.639633	0.00169507	0.00282914							Rv0054	Ssb	Single-stranded DNA-binding protein	FALSE			NS	ND	ND
FTPS(ph)GAAVANFTVASTPR	0.197714	0.0467801	0.0604465							Rv0054	Ssb	Single-stranded DNA-binding protein	FALSE			NS	ND	ND
SGGFGSGS(ph)RPAPAQTSSASGDDPWGSAPASGSFGGGDDEPPF	-0.472391	0.00173681	0.00288172							Rv0054	Ssb	Single-stranded DNA-binding protein	FALSE			NS	ND	ND
DQAIDYKDT(ph)ALLR	-1.89948	2.25263e-10	2.82348e-09	-0.471058	0.0109409	0.0299931	0.161289	0.461177	0.498699	Rv0055	RpsR1	SSU ribosomal protein S18p @ SSU ribosomal protein S18p, zinc-dependent	TRUE	FALSE	FALSE	Down	NS	NS
KDQAIDYKDT(ph)ALLR	-1.85299	5.09352e-10	5.62388e-09	-0.476749	0.245317	0.350611	-0.0141684	0.961504	0.961504	Rv0055	RpsR1	SSU ribosomal protein S18p @ SSU ribosomal protein S18p, zinc-dependent	TRUE	FALSE	FALSE	Down	NS	NS
EVALLPFT(ph)SSVR	-0.308238	0.228369	0.259964	-0.234456	0.118945	0.193476				Rv0055	RpsR1	SSU ribosomal protein S18p @ SSU ribosomal protein S18p, zinc-dependent	FALSE	FALSE		NS	NS	ND
TSADS(ph)GKLFGSVTAADVVAAIK	-1.4179	0.00521305	0.00793805	0.246576	0.205682	0.30211	0.42618	0.00335973	0.00551459	Rv0056	RplI	LSU ribosomal protein L9p	TRUE	FALSE	FALSE	Down	NS	NS
T(ph)SADSGKLFGSVTAADVVAAIK				0.0824481	0.313404	0.428628				Rv0056	RplI	LSU ribosomal protein L9p		FALSE		ND	NS	ND
TSADS(ph)GKLFGSVTAADVVAAIKK	-0.372775	0.0170719	0.0240202							Rv0056	RplI	LSU ribosomal protein L9p	FALSE			NS	ND	ND
LAPGGTTIAVASHPGVS(ph)NTEVVR	1.62356	3.84527e-07	1.58921e-06							Rv0068		Oxidoreductase/Short-chain dehydrogenase	TRUE			Up	ND	ND
EALIT(ph)GAR	0.0267306	0.740835	0.765312							Rv0078		Transcriptional regulator, TetR family	FALSE			NS	ND	ND
FT(ph)RDVDIVVAVANDDAAESLVR	0.708658	0.000404153	0.000745273	-0.742157	0.000176907	0.00127585	1.8578	1.42937e-08	1.90256e-07	Rv0078A		Hypothetical protein	FALSE	FALSE	TRUE	NS	NS	Up
MES(ph)EPLYK							-0.0928707	0.289162	0.336116	Rv0081		transcriptional regulator, ArsR family			FALSE	ND	ND	NS
LRPYQPGHIPFIEPT(ph)ER	0.488458	0.00466259	0.0071854	-0.019881	0.886611	0.931015	-2.77311	2.74724e-07	1.89952e-06	Rv0091	Mtn	5'-methylthioadenosine nucleosidase (EC 3.2.2.16) / S-adenosylhomocysteine nucleosidase (EC 3.2.2.9)	FALSE	FALSE	TRUE	NS	NS	Down
T(ph)PVTTFPLVDAILAGRDR	-0.00282912	0.988562	0.989969							Rv0104		Conserved hypothetical protein	FALSE			NS	ND	ND
VEQMAS(ph)ESLR	-1.36903	0.000373738	0.000695568	-0.477427	0.0741165	0.133506	-0.18787	0.141398	0.173697	Rv0123		DNA-binding protein, CopG family	TRUE	FALSE	FALSE	Down	NS	NS
VEQMASES(ph)LR	-0.563263	0.000225821	0.000441292	0.145326	0.591146	0.704519				Rv0123		DNA-binding protein, CopG family	FALSE	FALSE		NS	NS	ND
RGELDSGTST(ph)PATNYGSS	-0.770854	5.39679e-07	2.09759e-06				-0.717463	1.15093e-05	3.64084e-05	Rv0128		Possible membrane protein	FALSE		FALSE	NS	ND	NS
RGELDS(ph)GTSTPATNYGSS	-0.0871575	0.352012	0.385733							Rv0128		Possible membrane protein	FALSE			NS	ND	ND
AVETAAT(ph)NPLIR	0.878674	6.45626e-07	2.42239e-06	1.00409	2.43842e-05	0.000276935				Rv0145		Possible S-adenosylmethionine-dependent methyltransferase	FALSE	TRUE		NS	Up	ND
AVETAAT(ph)NPLIRDEFAK	0.596391	0.00051925	0.000940264	0.868876	0.000227821	0.00151631				Rv0145		Possible S-adenosylmethionine-dependent methyltransferase	FALSE	FALSE		NS	NS	ND
DVADT(ph)ATALRPGR	-0.0561846	0.506173	0.539535							Rv0153c	PtbB	Protein tyrosine phosphatase (EC 3.1.3.48)	FALSE			NS	ND	ND
T(ph)DPQTQSTR	1.59143	8.85788e-06	2.42001e-05							Rv0155	PntAa	NAD(P) transhydrogenase alpha subunit (EC 1.6.1.2)	TRUE			Up	ND	ND
EDLAET(ph)LTILGR	-0.891738	0.263625	0.296262	-0.107348	0.909074	0.946271	2.06895	0.00401392	0.00649745	Rv0171	Mce1C	MCE-family protein Mce1C	FALSE	FALSE	TRUE	NS	NS	Up
KAADSAESDAGADQT(ph)GPQVK	-1.3025	2.41948e-09	2.06923e-08				-0.396432	0.00257537	0.00442014	Rv0175		FIG033430: Probable conserved MCE associated membrane protein	TRUE		FALSE	Down	ND	NS
AADSAESDAGADQT(ph)GPQVK	-1.09188	3.60786e-05	8.44636e-05	-0.0545984	0.948596	0.969206	-2.06789	0.0524202	0.0704761	Rv0175		FIG033430: Probable conserved MCE associated membrane protein	TRUE	FALSE	FALSE	Down	NS	NS
AADSAES(ph)DAGADQT(ph)GPQVK	0.13972	0.0845154	0.103854							Rv0175		FIG033430: Probable conserved MCE associated membrane protein	FALSE			NS	ND	ND
AADS(ph)AESDAGADQT(ph)GPQVK	-0.105609	0.169095	0.196626							Rv0175		FIG033430: Probable conserved MCE associated membrane protein	FALSE			NS	ND	ND
AADS(ph)AESDAGELGEDACPEQALVER	-0.629676	5.99001e-05	0.00013183							Rv0175		FIG033430: Probable conserved MCE associated membrane protein	FALSE			NS	ND	ND
TPT(ph)TLPQATPNGAAPWHVR	-0.872659	2.94216e-05	7.00443e-05	1.14129	0.000351885	0.00209158				Rv0176		FIG033285: Conserved MCE associated transmembrane protein	FALSE	TRUE		NS	Up	ND
TPTT(ph)LPQATPNGAAPWHVR	-0.32397	0.0117462	0.016847							Rv0176		FIG033285: Conserved MCE associated transmembrane protein	FALSE			NS	ND	ND
GAAVADSQADEDDSAAT(ph)AAR	-0.579499	0.00169981	0.00283369				-0.584378	0.00108361	0.00200179	Rv0178		FIG030769: Probable conserved MCE associated membrane protein	FALSE		FALSE	NS	ND	NS
GAAVADSQADEDDS(ph)AATAAR	-1.41799	5.17205e-08	2.79888e-07	0.0419908	0.677619	0.776563				Rv0178		FIG030769: Probable conserved MCE associated membrane protein	TRUE	FALSE		Down	NS	ND
SVANGESTDT(ph)ASAATEGHR	-3.21316	6.08993e-05	0.000133666	0.0255127	0.96072	0.976067				Rv0178		FIG030769: Probable conserved MCE associated membrane protein	TRUE	FALSE		Down	NS	ND
SVANGEST(ph)DTASAATEGHR	1.03046	0.0214602	0.0296025							Rv0178		FIG030769: Probable conserved MCE associated membrane protein	TRUE			Up	ND	ND
MEDQQS(ph)ASGDLTQK	0.552096	0.0917977	0.112363							Rv0178		FIG030769: Probable conserved MCE associated membrane protein	FALSE			NS	ND	ND
SVANGESTDTASAAT(ph)EGHR	0.284458	0.70602	0.73231							Rv0178		FIG030769: Probable conserved MCE associated membrane protein	FALSE			NS	ND	ND
MEDQQSAS(ph)GDLTQK	0.14671	0.333198	0.367406							Rv0178		FIG030769: Probable conserved MCE associated membrane protein	FALSE			NS	ND	ND
MEDQQSASGDLT(ph)QK	-0.720929	9.03071e-06	2.45768e-05							Rv0178		FIG030769: Probable conserved MCE associated membrane protein	FALSE			NS	ND	ND
APALT(ph)APLLVLHGTDDR	-0.269347	0.00719677	0.0106813	0.0832319	0.60053	0.713901	0.441734	0.00469231	0.00742182	Rv0183		Monoglyceride lipase (EC 3.1.1.23)	FALSE	FALSE	FALSE	NS	NS	NS
RAPALT(ph)APLLVLHGTDDR	-0.74381	2.40937e-06	7.70451e-06	0.304061	0.105032	0.174414	-0.150088	0.556038	0.590181	Rv0183		Monoglyceride lipase (EC 3.1.1.23)	FALSE	FALSE	FALSE	NS	NS	NS
DPEVVQAYNT(ph)DPLVHHGR							-0.227533	0.299686	0.347004	Rv0183		Monoglyceride lipase (EC 3.1.1.23)			FALSE	ND	ND	NS
ASDAYLASGAHRPTPT(ph)ITAR	0.458502	0.0923087	0.112644	0.483839	0.0362976	0.0779908				Rv0184		Conserved hypothetical protein	FALSE	FALSE		NS	NS	ND
QAEGTDNPHEADAFMS(ph)TAQR	-0.61628	6.9216e-07	2.57637e-06							Rv0184		Conserved hypothetical protein	FALSE			NS	ND	ND
AATAAHYENHGGT(ph)GTIAVPDR	-1.19355	5.76714e-05	0.000127987				-0.508285	0.000283482	0.000604429	Rv0185		Conserved hypothetical protein	TRUE		FALSE	Down	ND	NS
T(ph)AAHGYTQQK	-1.5761	5.1375e-07	2.01912e-06	0.248031	0.374902	0.495712				Rv0190		Conserved protein	TRUE	FALSE		Down	NS	ND
GAHATAIS(ph)DVLQHSGAPR	1.75548	5.26158e-08	2.83641e-07							Rv0196		Transcriptional regulator, TetR family	TRUE			Up	ND	ND
EQYAKS(ph)S(ph)ADLAR							2.20932	0.0341482	0.047768	Rv0200		Possible membrane protein			TRUE	ND	ND	Up
SALES(ph)GDIATWQR	-2.3407	1.10692e-11	3.31369e-10	-0.0424764	0.824683	0.907436	-1.07694	0.00787728	0.0119893	Rv0201c		Conserved protein	TRUE	FALSE	TRUE	Down	NS	Down
VEFWPT(ph)VAIR	-1.21103	0.00570413	0.00863909	0.214371	0.0952162	0.164112	-1.74642	3.10025e-08	3.35993e-07	Rv0201c		Conserved protein	TRUE	FALSE	TRUE	Down	NS	Down
RVEFWPT(ph)VAIR	-1.42033	7.27531e-11	1.20844e-09	-0.0332119	0.778533	0.870205	-1.77588	4.25168e-08	4.28712e-07	Rv0201c		Conserved protein	TRUE	FALSE	TRUE	Down	NS	Down
DPPT(ph)DPNLR	0.0831968	0.430124	0.465885	-0.032099	0.869759	0.928132	0.578978	0.0102115	0.0150681	Rv0204c		Possible membrane protein	FALSE	FALSE	FALSE	NS	NS	NS
TESTADSDNDRDPPT(ph)DPNLR	-0.344182	0.0364815	0.0481515	-0.828681	0.00089373	0.00440629	-0.0849982	0.864283	0.873304	Rv0204c		Possible membrane protein	FALSE	FALSE	FALSE	NS	NS	NS
SVQSPASTPPPTPTPPSAPS(ph)AGQTR	-0.756255	0.00500427	0.00766994				2.62412	5.9006e-09	9.8479e-08	Rv0206c	MmpL3	Transmembrane transport protein MmpL5	FALSE		TRUE	NS	ND	Up
SDGDDSEAAT(ph)EQLNAR	-1.16726	9.71229e-07	3.52196e-06	0.0555284	0.850303	0.921398	2.25799	4.50503e-05	0.000121812	Rv0206c	MmpL3	Transmembrane transport protein MmpL5	TRUE	FALSE	TRUE	Down	NS	Up
SSPASSPELTPALEATAAPAAPS(ph)GASTTR	-0.866812	4.11969e-08	2.31278e-07				2.15604	1.10942e-12	2.6848e-10	Rv0206c	MmpL3	Transmembrane transport protein MmpL5	FALSE		TRUE	NS	ND	Up
SVQSPASTPPPTPTPPSAPSAGQT(ph)R	-0.419233	0.00016888	0.000337041	0.244904	0.0526805	0.104052	2.07563	2.5665e-10	7.76367e-09	Rv0206c	MmpL3	Transmembrane transport protein MmpL5	FALSE	FALSE	TRUE	NS	NS	Up
MQIGSSTEPPT(ph)TR	-0.225128	0.0260934	0.0355477	0.056508	0.723035	0.821161	1.88334	1.07715e-11	1.04268e-09	Rv0206c	MmpL3	Transmembrane transport protein MmpL5	FALSE	FALSE	TRUE	NS	NS	Up
STDAAGDPAEPT(ph)AALPIIR	-1.62919	2.38165e-10	2.91389e-09	-0.579592	0.0481889	0.0972956	1.86679	3.87542e-10	1.04206e-08	Rv0206c	MmpL3	Transmembrane transport protein MmpL5	TRUE	FALSE	TRUE	Down	NS	Up
SVQSPAST(ph)PPPTPTPPSAPSAGQTR							0.912787	1.07828e-05	3.43348e-05	Rv0206c	MmpL3	Transmembrane transport protein MmpL5			FALSE	ND	ND	NS
SVQSPASTPPPTPTPPS(ph)APSAGQTR							0.585363	1.47972e-05	4.47616e-05	Rv0206c	MmpL3	Transmembrane transport protein MmpL5			FALSE	ND	ND	NS
SSPASSPELTPALEATAAPAAPSGAS(ph)TTR				0.00279846	0.985586	0.98714				Rv0206c	MmpL3	Transmembrane transport protein MmpL5		FALSE		ND	NS	ND
PARPPVT(ph)AGLVAAR	-0.386027	0.00117176	0.00200081							Rv0206c	MmpL3	Transmembrane transport protein MmpL5	FALSE			NS	ND	ND
GGFEEPVPGAEAET(ph)EKLPTQR	0.378234	0.00588241	0.00886141	0.0282913	0.858284	0.921398	1.55023	4.47182e-08	4.41707e-07	Rv0227c		PROBABLE CONSERVED MEMBRANE PROTEIN	FALSE	FALSE	TRUE	NS	NS	Up
GGFEEPVPGAEAET(ph)EK	0.59344	0.000501193	0.000911083	-0.539068	0.0437499	0.0903407	1.50058	4.67698e-08	4.52732e-07	Rv0227c		PROBABLE CONSERVED MEMBRANE PROTEIN	FALSE	FALSE	TRUE	NS	NS	Up
GGFEEPVPGAEAET(ph)EKLPTQRPDFPR	0.617506	0.000633964	0.00113629	-0.138817	0.506898	0.628435	1.23681	0.000232063	0.000508229	Rv0227c		PROBABLE CONSERVED MEMBRANE PROTEIN	FALSE	FALSE	TRUE	NS	NS	Up
RGGFEEPVPGAEAET(ph)EK	0.310217	0.0264319	0.035932	-0.597864	0.0228745	0.0527109	0.976487	4.27033e-07	2.59712e-06	Rv0227c		PROBABLE CONSERVED MEMBRANE PROTEIN	FALSE	FALSE	FALSE	NS	NS	NS
RGGFEEPVPGAEAET(ph)EKLPTQR							0.608443	8.7656e-05	0.000213193	Rv0227c		PROBABLE CONSERVED MEMBRANE PROTEIN			FALSE	ND	ND	NS
DAASDTWQPPT(ph)PR	-1.0933	7.60835e-09	5.42757e-08				-0.0428563	0.734393	0.76276	Rv0239	VapB24	Possible antitoxin VapB24	TRUE		FALSE	Down	ND	NS
RDAASDTWQPPT(ph)PR	-0.687597	1.97776e-05	4.89913e-05				-0.0638799	0.661159	0.690925	Rv0239	VapB24	Possible antitoxin VapB24	FALSE		FALSE	NS	ND	NS
AAAGALPVVPRT(ph)DQLPNR	-0.391415	4.96708e-05	0.000111998				0.84789	3.10752e-06	1.21294e-05	Rv0241c	HtdX	Acyl dehydratase	FALSE		FALSE	NS	ND	NS
T(ph)QPSGLK	-0.0382456	0.562144	0.595585							Rv0241c	HtdX	Acyl dehydratase	FALSE			NS	ND	ND
QLGVPQPET(ph)LRR	0.893683	0.00296619	0.00476418				2.43785	1.45444e-08	1.90256e-07	Rv0242c	FabG4	3-oxoacyl-[acyl-carrier protein] reductase (EC 1.1.1.100)	FALSE		TRUE	NS	ND	Up
AGEPPLT(ph)GSLLIGGAGR	0.117965	0.126007	0.149361	0.450429	0.00062614	0.0031858	0.808073	0.000168023	0.000387654	Rv0242c	FabG4	3-oxoacyl-[acyl-carrier protein] reductase (EC 1.1.1.100)	FALSE	FALSE	FALSE	NS	NS	NS
AAVPQPS(ph)EK	-3.97501	8.61413e-11	1.37728e-09	-2.05252	1.18266e-07	1.05972e-05	-1.04262	0.00467587	0.00742007	Rv0250c		Conserved protein	TRUE	TRUE	TRUE	Down	Down	Down
STT(ph)AELAELHDLVGGLR	-1.70983	7.86339e-05	0.000166373	0.0424971	0.754959	0.851336	-2.55857	2.86772e-08	3.3047e-07	Rv0250c		Conserved protein	TRUE	FALSE	TRUE	Down	NS	Down
S(ph)TTAELAELHDLVGGLR				-1.18918	7.93418e-06	0.000133244				Rv0250c		Conserved protein		TRUE		ND	Down	ND
STT(ph)AELAELHDLVGGLRR	-0.16707	0.337642	0.370853							Rv0250c		Conserved protein	FALSE			NS	ND	ND
DVDDEGVGGHRY(ph)	-0.212227	0.00665252	0.00994696							Rv0250c		Conserved protein	FALSE			NS	ND	ND
EHVT(ph)MPLDK	-3.23752	1.06974e-14	2.50854e-12	-0.668278	0.00061365	0.00314743	-2.48377	2.31893e-09	5.10164e-08	Rv0268c		Hypothetical protein	TRUE	FALSE	TRUE	Down	NS	Down
GAGHLGFAGT(ph)AR	-0.822912	1.21952e-06	4.18505e-06							Rv0280	PPE3	PPE family protein	FALSE			NS	ND	ND
LAAESTPDT(ph)NGISR	-1.13911	1.88304e-07	8.60206e-07	0.772841	0.00152692	0.00634719				Rv0282	EccA3	AAA family ATPase, ESX-1 secretion system component Rv3868	TRUE	FALSE		Down	NS	ND
DSVFEQS(ph)ALHDLEALFAK	0.690306	2.99379e-05	7.10332e-05							Rv0282	EccA3	AAA family ATPase, ESX-1 secretion system component Rv3868	FALSE			NS	ND	ND
VVPEGLAAASAAVEALT(ph)AR	-1.47988	9.13101e-10	9.11158e-09							Rv0285	PE5	PE family protein	TRUE			Down	ND	ND
APAATVPAAAAAAAT(ph)R	-0.408998	9.82909e-06	2.64934e-05							Rv0286	PPE4	PPE family protein	FALSE			NS	ND	ND
AYHAMSSTHEANT(ph)MAMMAR	-0.517647	0.016108	0.0227093							Rv0288	EsxH	10 kDa antigen CFP7	FALSE			NS	ND	ND
APLT(ph)NAVSR	0.569262	0.00025537	0.00049423							Rv0292	EccE3	ESX-3 secretion system protein EccE3	FALSE			NS	ND	ND
SGST(ph)LLVESLR	0.598153	3.65164e-07	1.52459e-06							Rv0295c		Sulfotransferase	FALSE			NS	ND	ND
DVIGNEPVFVHVHRPDVVSQAVS(ph)FWR	0.356951	0.0204745	0.0283819							Rv0295c		Sulfotransferase	FALSE			NS	ND	ND
T(ph)VPALDIDAYAQR	-1.783	5.51881e-09	4.10845e-08	-1.16843	0.00955084	0.0266418				Rv0298		Programmed cell death antitoxin YdcD	TRUE	TRUE		Down	Down	ND
VALRDY(ph)TAK	1.02088	4.54651e-07	1.81216e-06							Rv0298		Programmed cell death antitoxin YdcD	TRUE			Up	ND	ND
DYTAKT(ph)VPALDIDAYAQR	-1.60562	4.38074e-11	8.44342e-10							Rv0298		Programmed cell death antitoxin YdcD	TRUE			Down	ND	ND
LGLSRT(ph)EYIR							0.557205	0.000767684	0.00148624	Rv0300	VapB2	Possible antitoxin VapB2			FALSE	ND	ND	NS
QPEPEVDT(ph)AR	-0.309564	0.031968	0.0425937	0.312322	0.0276836	0.0622147	-0.309684	0.0145019	0.0210778	Rv0308		Possible membrane protein	FALSE	FALSE	FALSE	NS	NS	NS
T(ph)SDFQPVSATAR	-0.198971	0.017701	0.0248804	0.477949	0.00139614	0.00595937				Rv0312		Proline and threonine rich protein	FALSE	FALSE		NS	NS	ND
ELAWSQTDFPS(ph)EAPAR				0.268968	0.00428306	0.0144128				Rv0312		Proline and threonine rich protein		FALSE		ND	NS	ND
VIDQFGYGDDVDPAST(ph)AAVGQLGQLR	-2.76835	4.25849e-07	1.73171e-06	-0.146061	0.283022	0.392161				Rv0312		Proline and threonine rich protein	TRUE	FALSE		Down	NS	ND
VIDQFGYGDDVDPAS(ph)TAAVGQLGQLR				-0.151544	0.346873	0.464445				Rv0312		Proline and threonine rich protein		FALSE		ND	NS	ND
FEGDSYNEGGPCWS(ph)MR	-1.27805	6.01803e-06	1.74226e-05	-0.264393	0.0644997	0.120669				Rv0312		Proline and threonine rich protein	TRUE	FALSE		Down	NS	ND
IGVPSQNPNLIEPGALMS(ph)GFVER	-0.515054	0.0751545	0.0934946							Rv0312		Proline and threonine rich protein	FALSE			NS	ND	ND
LGIDPFDDT(ph)LVQPSSIDVR	0.71027	1.0639e-06	3.78005e-06							Rv0321	Dcd	Deoxycytidine triphosphate deaminase (EC 3.5.4.13)	FALSE			NS	ND	ND
YLSSQAARPT(ph)GAFGR							0.555914	0.0011901	0.00219015	Rv0329c		Conserved hypothetical protein			FALSE	ND	ND	NS
GWASSLTTT(ph)AELGR	1.22409	3.68054e-11	7.21248e-10							Rv0333		Unknown protein	TRUE			Up	ND	ND
AMTS(ph)AGLIDIAPHQISSVAANVVPGLNLGAGDPMSGLR							2.43753	1.74696e-06	7.90214e-06	Rv0341	IniB	Isoniazid inductible protein IniB			TRUE	ND	ND	Up
S(ph)FVAAPGR	0.170835	0.0743214	0.09254	2.94491	1.50638e-07	1.05972e-05				Rv0341	IniB	Isoniazid inductible protein IniB	FALSE	TRUE		NS	Up	ND
AMTSAGLIDIAPHQISSVAANVVPGLNLGAGDPMS(ph)GLR	1.10295	0.000127434	0.000260232	0.34436	0.0044284	0.0148235				Rv0341	IniB	Isoniazid inductible protein IniB	TRUE	FALSE		Up	NS	ND
AMT(ph)SAGLIDIAPHQISSVAANVVPGLNLGAGDPMSGLR				0.0713189	0.544644	0.659797				Rv0341	IniB	Isoniazid inductible protein IniB		FALSE		ND	NS	ND
STLVNALVGDDIAPTDAT(ph)EATR	0.465763	0.00442105	0.00684315							Rv0343	IniC	Isoniazid inductible protein IniC	FALSE			NS	ND	ND
IDAMLS(ph)ANDVAK	0.254471	0.202982	0.233711							Rv0343	IniC	Isoniazid inductible protein IniC	FALSE			NS	ND	ND
NQAVTNVDRT(ph)VR	0.49948	0.00602741	0.00906043	-0.68491	0.00922395	0.026073	1.67196	4.80144e-07	2.83402e-06	Rv0350	DnaK	Chaperone protein DnaK	FALSE	FALSE	TRUE	NS	NS	Up
T(ph)TPSIVAFAR	0.234681	0.0018679	0.00308829	-0.0739053	0.627872	0.738126				Rv0350	DnaK	Chaperone protein DnaK	FALSE	FALSE		NS	NS	ND
AALGGSDIS(ph)AIK				-0.240099	0.0110676	0.0300813				Rv0350	DnaK	Chaperone protein DnaK		FALSE		ND	NS	ND
IVNEPT(ph)AAALAYGLDK	0.853883	1.18718e-05	3.15163e-05							Rv0350	DnaK	Chaperone protein DnaK	FALSE			NS	ND	ND
LLGSFELT(ph)GIPPAPR	0.749723	0.108279	0.130436							Rv0350	DnaK	Chaperone protein DnaK	FALSE			NS	ND	ND
AALGGS(ph)DISAIK	0.715382	0.000571517	0.00103093							Rv0350	DnaK	Chaperone protein DnaK	FALSE			NS	ND	ND
SETFTTADDNQPS(ph)VQIQVYQGER	-0.188852	0.0196897	0.0273749							Rv0350	DnaK	Chaperone protein DnaK	FALSE			NS	ND	ND
TDGNQKPDGNSGEQVTVT(ph)DK	-0.59146	0.205726	0.236098	-1.20801	0.00281214	0.010162	1.25261	6.8194e-06	2.32436e-05	Rv0351	GrpE	Heat shock protein GrpE	FALSE	TRUE	TRUE	NS	Down	Up
TDGNQKPDGNSGEQVTVT(ph)DKR	-0.306998	0.312751	0.346488	-0.783119	0.0998839	0.167174	1.15333	2.97832e-05	8.52963e-05	Rv0351	GrpE	Heat shock protein GrpE	FALSE	FALSE	TRUE	NS	NS	Up
RIDPET(ph)GEVR	-1.67105	1.85267e-07	8.54659e-07	-0.358488	0.0995951	0.167131	-1.1781	0.00313043	0.00518879	Rv0351	GrpE	Heat shock protein GrpE	TRUE	FALSE	TRUE	Down	NS	Down
IDPET(ph)GEVR	-1.38425	7.47957e-08	3.87292e-07	-0.371769	0.188963	0.280796	-1.46447	0.000104842	0.000252456	Rv0351	GrpE	Heat shock protein GrpE	TRUE	FALSE	TRUE	Down	NS	Down
HGDLES(ph)GPLK	-0.870291	6.45449e-09	4.70542e-08	-0.414578	0.00472569	0.0154925				Rv0351	GrpE	Heat shock protein GrpE	FALSE	FALSE		NS	NS	ND
TDGNQKPDGNSGEQVT(ph)VTDKR				-0.848912	0.00118217	0.00525774				Rv0351	GrpE	Heat shock protein GrpE		FALSE		ND	NS	ND
TDGNQKPDGNS(ph)GEQVTVTDKR	1.30604	1.21409e-05	3.18698e-05							Rv0351	GrpE	Heat shock protein GrpE	TRUE			Up	ND	ND
TDGNQKPDGNS(ph)GEQVTVTDK	1.09457	3.8044e-06	1.14621e-05							Rv0351	GrpE	Heat shock protein GrpE	TRUE			Up	ND	ND
AKAS(ph)VVSQLLGVLDDLER	0.347157	0.00483453	0.00742597							Rv0351	GrpE	Heat shock protein GrpE	FALSE			NS	ND	ND
KHGDLES(ph)GPLK	-0.586923	0.000293868	0.000563315							Rv0351	GrpE	Heat shock protein GrpE	FALSE			NS	ND	ND
T(ph)GGTTIGDLFGGLFGR	-1.26228	0.0277039	0.0374441	0.0502291	0.833923	0.916019				Rv0352	DnaJ1	Chaperone protein DnaJ	TRUE	FALSE		Down	NS	ND
RFDS(ph)GFGGGFGGFGVGGDGAEFNLNDLFDAASR	0.161636	0.00701279	0.0104302							Rv0352	DnaJ1	Chaperone protein DnaJ	FALSE			NS	ND	ND
TGGT(ph)TIGDLFGGLFGR	-1.05252	8.60692e-07	3.14544e-06							Rv0352	DnaJ1	Chaperone protein DnaJ	TRUE			Down	ND	ND
TESYPLVPHDAETET(ph)VVITTSDNDAAVTQPEAQR	-0.880679	4.4608e-05	0.000101559	-0.803055	8.17361e-05	0.000712111	1.06532	0.000715377	0.00140179	Rv0361		PROBABLE CONSERVED MEMBRANE PROTEIN	FALSE	FALSE	TRUE	NS	NS	Up
ETQVIVTAHEAAT(ph)EVFQTNQAPTTPPR	-1.66004	0.00108732	0.00186567	-0.875992	0.00135864	0.00586837	0.960022	0.00204867	0.00359259	Rv0361		PROBABLE CONSERVED MEMBRANE PROTEIN	TRUE	FALSE	FALSE	Down	NS	NS
ETQVIVTAHEAATEVFQT(ph)NQAPTTPPR	-1.49345	2.15591e-05	5.27664e-05	0.0344584	0.95657	0.974965	0.84012	0.0346775	0.0479541	Rv0361		PROBABLE CONSERVED MEMBRANE PROTEIN	TRUE	FALSE	FALSE	Down	NS	NS
RFT(ph)APGFDAK	0.307261	0.0733204	0.0913745	-1.2923	0.00160466	0.00661522	0.689495	0.000251024	0.000544824	Rv0361		PROBABLE CONSERVED MEMBRANE PROTEIN	FALSE	TRUE	FALSE	NS	Down	NS
ETQVIVTAHEAATEVFQTNQAPT(ph)TPPR	-2.62799	3.07209e-06	9.56727e-06	-0.581217	0.386995	0.507482	0.66527	0.355343	0.401836	Rv0361		PROBABLE CONSERVED MEMBRANE PROTEIN	TRUE	FALSE	FALSE	Down	NS	NS
TESYPLVPHDAETETVVIT(ph)TSDNDAAVTQPEAQR	-0.98426	0.0400734	0.0525964	-0.241782	0.20807	0.303514	0.117046	0.640272	0.670762	Rv0361		PROBABLE CONSERVED MEMBRANE PROTEIN	FALSE	FALSE	FALSE	NS	NS	NS
ETQVIVTAHEAATEVFQTNQAPTT(ph)PPR							-0.409807	0.480924	0.516113	Rv0361		PROBABLE CONSERVED MEMBRANE PROTEIN			FALSE	ND	ND	NS
FTAPGFDAKET(ph)QVIVTAHEAATEVFQTNQAPTTPPR	0.0653068	0.678475	0.707122	-0.42992	0.00455648	0.0150933				Rv0361		PROBABLE CONSERVED MEMBRANE PROTEIN	FALSE	FALSE		NS	NS	ND
TESYPLVPHDAETETVVITT(ph)SDNDAAVTQPEAQR				-0.687119	0.00113777	0.00518587				Rv0361		PROBABLE CONSERVED MEMBRANE PROTEIN		FALSE		ND	NS	ND
ETQVIVTAHEAATEVFQTNQAPT(ph)TPPRMPTGMPPK				-0.742797	0.118068	0.192542				Rv0361		PROBABLE CONSERVED MEMBRANE PROTEIN		FALSE		ND	NS	ND
ET(ph)QVIVTAHEAATEVFQTNQAPTTPPR	3.18382	1.02832e-08	6.95602e-08							Rv0361		PROBABLE CONSERVED MEMBRANE PROTEIN	TRUE			Up	ND	ND
TESYPLVPHDAETETVVITTSDNDAAVT(ph)QPEAQR	1.05787	0.120489	0.142941							Rv0361		PROBABLE CONSERVED MEMBRANE PROTEIN	FALSE			NS	ND	ND
FT(ph)APGFDAKETQVIVTAHEAAT(ph)EVFQTNQAPTTPPR	0.113731	0.390969	0.426099							Rv0361		PROBABLE CONSERVED MEMBRANE PROTEIN	FALSE			NS	ND	ND
ET(ph)QVIVTAHEAATEVFQT(ph)NQAPTTPPR	-0.126113	0.241661	0.273545							Rv0361		PROBABLE CONSERVED MEMBRANE PROTEIN	FALSE			NS	ND	ND
SAGES(ph)GSEPAGER	-0.20272	0.00802431	0.011847							Rv0361		PROBABLE CONSERVED MEMBRANE PROTEIN	FALSE			NS	ND	ND
FT(ph)APGFDAKETQVIVTAHEAATEVFQTNQAPTTPPR	-0.238929	0.588287	0.620945							Rv0361		PROBABLE CONSERVED MEMBRANE PROTEIN	FALSE			NS	ND	ND
TESYPLVPHDAETETVVITTS(ph)DNDAAVTQPEAQR	-0.58859	0.0280528	0.0377345							Rv0361		PROBABLE CONSERVED MEMBRANE PROTEIN	FALSE			NS	ND	ND
TAVPQS(ph)IPPR	-0.961782	1.25157e-05	3.25502e-05							Rv0361		PROBABLE CONSERVED MEMBRANE PROTEIN	FALSE			NS	ND	ND
TESYPLVPHDAET(ph)ETVVITTSDNDAAVTQPEAQR	-1.35775	0.0287702	0.0385889							Rv0361		PROBABLE CONSERVED MEMBRANE PROTEIN	TRUE			Down	ND	ND
LGLPADAKPFDFVFHGGS(ph)GSLK	1.4688	0.0266596	0.0361717	-0.266291	0.193468	0.286153				Rv0363c	Fba	Fructose-bisphosphate aldolase class II (EC 4.1.2.13)	TRUE	FALSE		Up	NS	ND
MT(ph)AT(ph)QIT(ph)GVVLAAGR							2.89762	0.000580258	0.00116533	Rv0371c		Uncharacterized MobA-related protein			TRUE	ND	ND	Up
VIEQDMAVDS(ph)AGK	0.239443	0.036046	0.0476213	-0.318215	0.0646981	0.120669	0.975372	1.36725e-07	1.14094e-06	Rv0379	SecE2	Preprotein translocase subunit SecE2	FALSE	FALSE	FALSE	NS	NS	NS
AQPDPAT(ph)TVLPDPAR	1.19747	5.40088e-05	0.00012062	0.457037	0.144888	0.228091	3.78465	7.64037e-11	3.50609e-09	Rv0383c		Possible membrane protein	TRUE	FALSE	TRUE	Up	NS	Up
VLPPLPQEMPQQT(ph)GVGPR	0.650009	0.00016305	0.000326111	0.0464169	0.784227	0.871973				Rv0383c		Possible membrane protein	FALSE	FALSE		NS	NS	ND
EPRES(ph)DIWLLGAIGPR	0.88795	9.77023e-05	0.000203354							Rv0383c		Possible membrane protein	FALSE			NS	ND	ND
EST(ph)EILKR	0.727418	0.000702168	0.00124271							Rv0383c		Possible membrane protein	FALSE			NS	ND	ND
ES(ph)TEILK	0.442948	0.000765203	0.00134917							Rv0383c		Possible membrane protein	FALSE			NS	ND	ND
AQPDPATT(ph)VLPDPAR	0.407867	0.000565055	0.00102058							Rv0383c		Possible membrane protein	FALSE			NS	ND	ND
GLKEPRES(ph)DIWLLGAIGPR	0.252397	0.00564417	0.00855748							Rv0383c		Possible membrane protein	FALSE			NS	ND	ND
LPQATGAST(ph)QPQLSR				0.419417	0.0601541	0.11505	2.28632	1.07268e-07	9.33497e-07	Rv0384c	ClpB	ClpB protein		FALSE	TRUE	ND	NS	Up
MIDGWTEEQHEPT(ph)VR	1.02971	4.04487e-06	1.21252e-05				2.62901	9.19775e-12	1.04268e-09	Rv0389	PurT	Phosphoribosylglycinamide formyltransferase 2 (EC 2.1.2.-)	TRUE		TRUE	Up	ND	Up
AAGHQVQPQT(ph)GGVSPR	0.42446	0.00423482	0.00656211	0.262548	0.298256	0.411477	1.17617	0.000273504	0.000586508	Rv0389	PurT	Phosphoribosylglycinamide formyltransferase 2 (EC 2.1.2.-)	FALSE	FALSE	TRUE	NS	NS	Up
AADAGAELLILPSGGSAPTGDHPT(ph)PHPSTSR							0.973756	2.51609e-07	1.79087e-06	Rv0394c		Possible membrane protein			FALSE	ND	ND	NS
AADAGAELLILPSGGSAPT(ph)GDHPTPHPSTSR	-1.0394	0.00352335	0.00554515				-1.01154	1.05079e-05	3.36811e-05	Rv0394c		Possible membrane protein	TRUE		TRUE	Down	ND	Down
SGPGT(ph)QPADAQTATSATVR	0.479188	5.85807e-06	1.69944e-05	0.345491	0.0986024	0.166785	1.74623	1.86527e-06	8.21824e-06	Rv0410c	PknG	serine/threonine protein kinase	FALSE	FALSE	TRUE	NS	NS	Up
SGPGTQPADAQTAT(ph)SATVR				0.372046	0.12633	0.203408	1.50071	1.03271e-06	5.18233e-06	Rv0410c	PknG	serine/threonine protein kinase		FALSE	TRUE	ND	NS	Up
S(ph)GPGTQPADAQTATSATVR							1.19921	1.21872e-05	3.78115e-05	Rv0410c	PknG	serine/threonine protein kinase			TRUE	ND	ND	Up
PLST(ph)QAVFRPDFGDEDNFPHPTLGPDTEPQDR				0.108531	0.409404	0.53139				Rv0410c	PknG	serine/threonine protein kinase		FALSE		ND	NS	ND
SGPGT(ph)QPADAQTAT(ph)SATVR	0.488214	0.00040552	0.000745839	-0.136894	0.277081	0.385609				Rv0410c	PknG	serine/threonine protein kinase	FALSE	FALSE		NS	NS	ND
TVELAHPST(ph)EPLGSR	-0.533664	0.00558829	0.0084819							Rv0412c		Possible membrane protein	FALSE			NS	ND	ND
TAPAT(ph)VPLAR	-0.0915974	0.27684	0.309384							Rv0413	MutT3	Possible mutator protein MutT3 (7,8-dihydro-8-oxoguanine-triphosphatase)	FALSE			NS	ND	ND
GLAEGPLIAGGHS(ph)YGGR	0.593928	5.86736e-05	0.000130006	-0.665754	0.00511869	0.0163027	2.07344	6.08085e-11	3.50609e-09	Rv0421c		Conserved hypothetical protein	FALSE	FALSE	TRUE	NS	NS	Up
GLAEGPLIAGGHS(ph)Y(ph)GGR	-0.0828612	0.504714	0.538387							Rv0421c		Conserved hypothetical protein	FALSE			NS	ND	ND
T(ph)LGELT(ph)KIAK							0.438332	0.0402101	0.0548216	Rv0423c	ThiC	Hydroxymethylpyrimidine phosphate synthase ThiC			FALSE	ND	ND	NS
IREAET(ph)IVMNLPICGQVK	0.425675	0.000652168	0.0011641							Rv0424c		Hypothetical protein	FALSE			NS	ND	ND
EAET(ph)IVMNLPICGQVK	0.414834	0.00103157	0.00177869							Rv0424c		Hypothetical protein	FALSE			NS	ND	ND
TGT(ph)IVEFSPVDVVALR	0.137116	0.165913	0.193405							Rv0428c		Histone acetyltransferase HPA2 and related acetyltransferases	FALSE			NS	ND	ND
VTGLDADGSPVSIEGT(ph)GLFAR	1.45963	2.40026e-13	2.25145e-11							Rv0429c	Def	Peptide deformylase (EC 3.5.1.88)	TRUE			Up	ND	ND
ELFSMSAT(ph)R	0.118138	0.17879	0.207384							Rv0430		Conserved hypothetical protein	FALSE			NS	ND	ND
LAIGDT(ph)YGLIR	0.909528	3.42514e-07	1.4472e-06							Rv0437c	Psd	Phosphatidylserine decarboxylase (EC 4.1.1.65)	FALSE			NS	ND	ND
WGAPTITNDGVS(ph)IAK	0.925428	0.0216415	0.0298233	-0.0308617	0.94699	0.969206	1.65426	4.15323e-06	1.53448e-05	Rv0440	GroEL2	Heat shock protein 60 family chaperone GroEL	FALSE	FALSE	TRUE	NS	NS	Up
KWGAPTITNDGVS(ph)IAK	0.408719	0.045058	0.058592				1.04315	7.79045e-07	4.2366e-06	Rv0440	GroEL2	Heat shock protein 60 family chaperone GroEL	FALSE		TRUE	NS	ND	Up
AKT(ph)IAYDEEAR	0.28099	0.00877842	0.0128125	-0.163811	0.207498	0.303377	0.819178	3.10161e-07	2.05641e-06	Rv0440	GroEL2	Heat shock protein 60 family chaperone GroEL	FALSE	FALSE	FALSE	NS	NS	NS
LEGDEAT(ph)GANIVK	-0.0660463	0.479703	0.514046	-0.785513	0.0133781	0.0344472	-0.786806	1.96162e-06	8.477e-06	Rv0440	GroEL2	Heat shock protein 60 family chaperone GroEL	FALSE	FALSE	FALSE	NS	NS	NS
QEIENSDS(ph)DYDREK				0.00856458	0.964991	0.978842				Rv0440	GroEL2	Heat shock protein 60 family chaperone GroEL		FALSE		ND	NS	ND
KTDDVAGDGTTT(ph)ATVLAQALVR	-0.208684	0.0354803	0.0469622	-0.00881151	0.938438	0.965771				Rv0440	GroEL2	Heat shock protein 60 family chaperone GroEL	FALSE	FALSE		NS	NS	ND
QEIENSDSDY(ph)DREK	0.917714	2.38823e-05	5.78354e-05	-0.0694398	0.761456	0.85412				Rv0440	GroEL2	Heat shock protein 60 family chaperone GroEL	FALSE	FALSE		NS	NS	ND
KTDDVAGDGT(ph)TTATVLAQALVR				-0.12358	0.327479	0.444086				Rv0440	GroEL2	Heat shock protein 60 family chaperone GroEL		FALSE		ND	NS	ND
QEIENS(ph)DSDYDR				-0.175891	0.123534	0.199917				Rv0440	GroEL2	Heat shock protein 60 family chaperone GroEL		FALSE		ND	NS	ND
WGAPTIT(ph)NDGVSIAK				-0.431893	0.253901	0.360448				Rv0440	GroEL2	Heat shock protein 60 family chaperone GroEL		FALSE		ND	NS	ND
EKAS(ph)VPGGGDMGGMDF	0.156284	0.028393	0.0381192	-0.746785	0.000355326	0.00209248				Rv0440	GroEL2	Heat shock protein 60 family chaperone GroEL	FALSE	FALSE		NS	NS	ND
NLPAGHGLNAQT(ph)GVYEDLLAAGVADPVK	4.75967	1.45669e-09	1.3484e-08							Rv0440	GroEL2	Heat shock protein 60 family chaperone GroEL	TRUE			Up	ND	ND
DETTIVEGAGDT(ph)DAIAGR	0.656097	2.40924e-05	5.81442e-05							Rv0440	GroEL2	Heat shock protein 60 family chaperone GroEL	FALSE			NS	ND	ND
T(ph)IAYDEEARR	0.48411	1.9957e-06	6.53012e-06							Rv0440	GroEL2	Heat shock protein 60 family chaperone GroEL	FALSE			NS	ND	ND
QEIENSDSDY(ph)DR	0.305889	0.000235613	0.000459151							Rv0440	GroEL2	Heat shock protein 60 family chaperone GroEL	FALSE			NS	ND	ND
QEAVLEDPYILLVS(ph)S(ph)KVS(ph)TVK	-0.437558	0.00475432	0.00731875							Rv0440	GroEL2	Heat shock protein 60 family chaperone GroEL	FALSE			NS	ND	ND
AQASDAGPDDDT(ph)AR	-0.444369	1.29413e-05	3.34932e-05							Rv0441c		Hypothetical protein	FALSE			NS	ND	ND
T(ph)AILDATKPEVR	0.790587	2.81114e-05	6.71523e-05							Rv0444c	RskA	Anti-sigma factor RskA (regulator of sigma K)	FALSE			NS	ND	ND
VAFTGETTT(ph)GR	-0.85084	2.63372e-06	8.34605e-06	0.0669298	0.850278	0.921398				Rv0458		Aldehyde dehydrogenase (EC 1.2.1.3)	FALSE	FALSE		NS	NS	ND
SWPGSTPKPQEDPVGVAPSASVEVLGSEPAATLAHSVT(ph)VPGR	-1.98152	1.42153e-06	4.78493e-06				-1.01493	0.000355617	0.000745102	Rv0461		Possible membrane protein	TRUE		TRUE	Down	ND	Down
FLS(ph)LAGQQDR	2.02861	1.04969e-12	5.90764e-11							Rv0461		Possible membrane protein	TRUE			Up	ND	ND
SWPGSTPKPQEDPVGVAPSASVEVLGSEPAAT(ph)LAHSVTVPGR	-1.45241	1.19185e-10	1.74681e-09							Rv0461		Possible membrane protein	TRUE			Down	ND	ND
GLDANT(ph)QATIFAWPDVPDGDGPR	1.06205	0.000160164	0.00032239							Rv0464c		Conserved protein	TRUE			Up	ND	ND
VVTDPDAVLASNT(ph)SSIPIMK	-0.657042	2.13064e-07	9.57137e-07							Rv0468	FadB2	3-hydroxybutyryl-CoA dehydrogenase (EC 1.1.1.157); 3-hydroxyacyl-CoA dehydrogenase (EC 1.1.1.35)	FALSE			NS	ND	ND
GLTLT(ph)HELVHFTK	-0.496559	0.0142519	0.0202549							Rv0470c	PcaA	Mycolic acid synthase (PcaA/UmaA2) (Cyclopropane Synthase)	FALSE			NS	ND	ND
GLT(ph)LTHELVHFTK	-0.784097	1.40838e-05	3.61604e-05							Rv0470c	PcaA	Mycolic acid synthase (PcaA/UmaA2) (Cyclopropane Synthase)	FALSE			NS	ND	ND
DAIITDTAIT(ph)ER	-2.03584	2.4266e-09	2.06923e-08	0.272626	0.0119357	0.0320299	-1.19577	1.57837e-07	1.20736e-06	Rv0474		Transcriptional regulator, XRE family	TRUE	FALSE	TRUE	Down	NS	Down
DAIITDT(ph)AITER	1.34177	3.61819e-08	2.06943e-07							Rv0474		Transcriptional regulator, XRE family	TRUE			Up	ND	ND
SGVS(ph)NPYLSQVER	-0.163543	0.179903	0.208504							Rv0474		Transcriptional regulator, XRE family	FALSE			NS	ND	ND
VS(ph)TKASDVASDIGSFIR	-0.244668	0.00172783	0.00287019							Rv0474		Transcriptional regulator, XRE family	FALSE			NS	ND	ND
SQQSFEEVS(ph)AR	-0.676003	6.21133e-06	1.78354e-05	-1.14114	4.25674e-05	0.000410195	0.67825	0.00097345	0.00181911	Rv0475	HbhA	Iron-regulated heparin binding hemagglutinin HbhA (Adhesin)	FALSE	TRUE	FALSE	NS	Down	NS
AEGYVDQAVELTQEALGT(ph)VASQTR	-1.38085	0.0085195	0.0125223	-0.231011	0.00383314	0.0132493				Rv0475	HbhA	Iron-regulated heparin binding hemagglutinin HbhA (Adhesin)	TRUE	FALSE		Down	NS	ND
EKFT(ph)AEELRK	0.889682	6.07859e-09	4.50135e-08							Rv0475	HbhA	Iron-regulated heparin binding hemagglutinin HbhA (Adhesin)	FALSE			NS	ND	ND
AAEGYLEAAT(ph)SR	-0.744277	0.000849615	0.0014813							Rv0475	HbhA	Iron-regulated heparin binding hemagglutinin HbhA (Adhesin)	FALSE			NS	ND	ND
PGDQGPLARPPAS(ph)SEASTGR							0.4881	0.0330599	0.0465145	Rv0479c		Possible membrane protein			FALSE	ND	ND	NS
LRPGEPAGHIQEPVSPPT(ph)QPEQQPQTEHLAAS(ph)HAHTR							-0.070127	0.79853	0.817101	Rv0479c		Possible membrane protein			FALSE	ND	ND	NS
PGDQGPLARPPASSEAS(ph)TGR	-1.21917	1.03165e-05	2.7754e-05	1.30874	0.337835	0.454795	-0.0988827	0.245074	0.290014	Rv0479c		Possible membrane protein	TRUE	FALSE	FALSE	Down	NS	NS
QAAHQAWDPT(ph)GLLAAQEEEPAAVK	-0.122713	0.232062	0.263528	0.0329321	0.706881	0.805693	-0.151146	0.285668	0.333164	Rv0479c		Possible membrane protein	FALSE	FALSE	FALSE	NS	NS	NS
LRPGEPAGHIQEPVSPPT(ph)QPEQQPQTEHLAASHAHTR	-1.80732	2.32146e-08	1.40789e-07	0.0836425	0.838768	0.916591	-0.96945	0.00034482	0.00072562	Rv0479c		Possible membrane protein	TRUE	FALSE	FALSE	Down	NS	NS
PGDQGPLARPPASSEAST(ph)GR	-1.39961	1.59173e-07	7.54062e-07	-0.0896039	0.664032	0.766788				Rv0479c		Possible membrane protein	TRUE	FALSE		Down	NS	ND
T(ph)NPQGPPNDPSPWAR	1.70049	1.37472e-09	1.28949e-08	-0.6178	0.00268171	0.0097461				Rv0479c		Possible membrane protein	TRUE	FALSE		Up	NS	ND
PGDQGPLARPPASS(ph)EASTGR				-1.17172	0.000240411	0.00151631				Rv0479c		Possible membrane protein		TRUE		ND	Down	ND
LRPGEPAGHIQEPVSPPTQPEQQPQT(ph)EHLAASHAHTRR	0.556846	0.00720546	0.0106829							Rv0479c		Possible membrane protein	FALSE			NS	ND	ND
LRPGEPAGHIQEPVSPPTQPEQQPQTEHLAASHAHT(ph)RR	0.551928	0.000856826	0.00149202							Rv0479c		Possible membrane protein	FALSE			NS	ND	ND
LRPGEPAGHIQEPVSPPT(ph)QPEQQPQT(ph)EHLAASHAHTRR	-0.899885	3.67638e-05	8.57822e-05							Rv0479c		Possible membrane protein	FALSE			NS	ND	ND
LRPGEPAGHIQEPVSPPT(ph)QPEQQPQT(ph)EHLAASHAHTR	-1.32219	1.21295e-06	4.18288e-06							Rv0479c		Possible membrane protein	TRUE			Down	ND	ND
LQDT(ph)APEALA	0.951045	3.86446e-07	1.58985e-06							Rv0485		Transcriptional regulatory protein	FALSE			NS	ND	ND
T(ph)SSLPTVQR	-2.75575	7.29089e-13	4.27429e-11							Rv0487		Uncharacterized protein Rv0487/MT0505 clustered with mycothiol biosynthesis gene	TRUE			Down	ND	ND
ANT(ph)GSLVLLR	-1.18075	7.09081e-05	0.000152317				0.628608	0.00997509	0.0148552	Rv0489	Gpm1	Phosphoglycerate mutase (EC 5.4.2.1)	TRUE		FALSE	Down	ND	NS
HVVSVNGDTIT(ph)LPLK	-1.54116	7.44296e-08	3.87292e-07	0.178185	0.0563101	0.109446	-0.44329	0.0105129	0.0154189	Rv0491	RegX3	Phosphate regulon transcriptional regulatory protein PhoB (SphR); Sensory transduction protein regX3	TRUE	FALSE	FALSE	Down	NS	NS
HVVSVNGDTIT(ph)LPLKEFDLLEYLMR	-0.412	0.00300803	0.00480396							Rv0491	RegX3	Phosphate regulon transcriptional regulatory protein PhoB (SphR); Sensory transduction protein regX3	FALSE			NS	ND	ND
VVGLELGADDYVT(ph)KPYSAR	-1.36074	8.88445e-09	6.19194e-08							Rv0491	RegX3	Phosphate regulon transcriptional regulatory protein PhoB (SphR); Sensory transduction protein regX3	TRUE			Down	ND	ND
KLDSEADGTALIESSSVHT(ph)SVR	0.0962421	0.276703	0.309384							Rv0496		Exopolyphosphatase (EC 3.6.1.11)	FALSE			NS	ND	ND
TGPHPETES(ph)SGNR							-0.163754	0.403079	0.446431	Rv0497		Possible membrane protein			FALSE	ND	ND	NS
RGDSDAITVAELT(ph)GEIPIIR	-0.17552	0.606128	0.63834	-0.57615	0.00194434	0.00772873	-1.45374	3.53499e-05	9.8898e-05	Rv0497		Possible membrane protein	FALSE	FALSE	TRUE	NS	NS	Down
T(ph)GPHPETESSGNR	-1.12972	1.49242e-07	7.19123e-07	0.688561	0.107726	0.177958				Rv0497		Possible membrane protein	TRUE	FALSE		Down	NS	ND
GDSDAITVAELT(ph)GEIPIIR	-0.634433	0.204169	0.234694	-0.313038	0.00214816	0.00818103				Rv0497		Possible membrane protein	FALSE	FALSE		NS	NS	ND
HAAAAAAGT(ph)DVEGDGAAEAR	0.507913	2.43878e-05	5.87561e-05							Rv0497		Possible membrane protein	FALSE			NS	ND	ND
TVYWS(ph)QPEPR	0.225321	0.00310003	0.0049341							Rv0497		Possible membrane protein	FALSE			NS	ND	ND
RGDS(ph)DAITVAELTGEIPIIR	0.158663	0.205624	0.236098							Rv0497		Possible membrane protein	FALSE			NS	ND	ND
VQVGEAAPQSPAEPVAEQVAEEPT(ph)RTVYWSQPEPR	-0.131941	0.434362	0.469752							Rv0497		Possible membrane protein	FALSE			NS	ND	ND
RRGDSDAITVAELT(ph)GEIPIIR	-0.256284	0.0562709	0.0714559							Rv0497		Possible membrane protein	FALSE			NS	ND	ND
T(ph)GPHPETES(ph)SGNR	-0.646886	4.43371e-08	2.46571e-07							Rv0497		Possible membrane protein	FALSE			NS	ND	ND
QIS(ph)VAELLAR	-0.658551	2.21653e-06	7.19741e-06							Rv0497		Possible membrane protein	FALSE			NS	ND	ND
AAVTSPGGT(ph)TAAALR							0.858496	1.31695e-07	1.11825e-06	Rv0500	ProC	Pyrroline-5-carboxylate reductase (EC 1.5.1.2)			FALSE	ND	ND	NS
AAVT(ph)SPGGTTAAALR	1.73032	1.44978e-11	3.85038e-10							Rv0500	ProC	Pyrroline-5-carboxylate reductase (EC 1.5.1.2)	TRUE			Up	ND	ND
DT(ph)GFVEGQQAK	-2.15476	7.66276e-10	7.92758e-09	-0.223066	0.469811	0.590753	-1.10446	7.25433e-05	0.000180056	Rv0500A		DNA binding domain protein, excisionase family	TRUE	FALSE	TRUE	Down	NS	Down
TSQGDT(ph)TSGTQLKPPVEAVR	-0.936707	9.38157e-11	1.43477e-09	-0.487735	0.000220495	0.0015079	-0.354178	0.59931	0.633332	Rv0503c	CmaA2	Cyclopropane-fatty-acyl-phospholipid synthase 2, CmaA2 (EC 2.1.1.79)	FALSE	FALSE	FALSE	NS	NS	NS
TSQGDTT(ph)SGTQLKPPVEAVR	-2.16959	2.06011e-08	1.2713e-07	-0.716907	1.34934e-05	0.000193991	-1.04638	3.19975e-06	1.22911e-05	Rv0503c	CmaA2	Cyclopropane-fatty-acyl-phospholipid synthase 2, CmaA2 (EC 2.1.1.79)	TRUE	FALSE	TRUE	Down	NS	Down
MLLHTITIPDKEEAQELGLT(ph)SPMSLLR	-0.551971	0.0963102	0.116918							Rv0503c	CmaA2	Cyclopropane-fatty-acyl-phospholipid synthase 2, CmaA2 (EC 2.1.1.79)	FALSE			NS	ND	ND
TVPEEAQT(ph)LIGK	-2.23816	3.15964e-09	2.58466e-08							Rv0504c		(3R)-hydroxyacyl-ACP dehydratase subunit HadA	TRUE			Down	ND	ND
LGPVDS(ph)DVADVNGDDAGPAR	0.797408	1.82529e-07	8.46189e-07							Rv0513		Transmembrane transport protein MmpL2	FALSE			NS	ND	ND
SACSVT(ph)TRPGNAAVDYGGAQIR	1.15911	4.31041e-07	1.74777e-06							Rv0516c		Anti-sigma F factor antagonist (spoIIAA-2); Anti-sigma B factor antagonist RsbV	TRUE			Up	ND	ND
T(ph)TTIPTSK	0.17685	0.0665842	0.0836464							Rv0516c		Anti-sigma F factor antagonist (spoIIAA-2); Anti-sigma B factor antagonist RsbV	FALSE			NS	ND	ND
LEPVPHT(ph)PYPELATTTLLRPVKPPPSEGWR							1.77899	1.18204e-10	4.18211e-09	Rv0530		RD1 region associated protein Rv3876			TRUE	ND	ND	Up
TGVGAPDSGNGGTDHPT(ph)VQLPPVPSVGAPPAAAGGETPTR	2.57142	3.57768e-07	1.50262e-06				1.22127	9.57689e-09	1.40461e-07	Rv0530		RD1 region associated protein Rv3876	TRUE		TRUE	Up	ND	Up
SVAGFRT(ph)QR	0.632699	0.00121741	0.00207373	0.880993	9.56351e-05	0.000800315	0.340645	0.00237079	0.00411277	Rv0530		RD1 region associated protein Rv3876	FALSE	FALSE	FALSE	NS	NS	NS
LEPVPHTPYPELAT(ph)TTLLRPVKPPPSEGWR	1.09231	1.31898e-05	3.39891e-05	0.435786	0.03747	0.0802387	-0.58919	0.0614412	0.0811763	Rv0530		RD1 region associated protein Rv3876	TRUE	FALSE	FALSE	Up	NS	NS
LEPVPHTPYPELAT(ph)TTLLR	0.551928	0.0699799	0.0877556				-1.74844	3.94232e-08	4.05975e-07	Rv0530		RD1 region associated protein Rv3876	FALSE		TRUE	NS	ND	Down
LDPTAYGAYYS(ph)GPDEGPASPAERPPYR	0.53826	0.0071818	0.0106703	0.374305	0.00782152	0.0229239				Rv0530		RD1 region associated protein Rv3876	FALSE	FALSE		NS	NS	ND
LEPVPHTPYPELATT(ph)TLLRPVKPPPSEGWR	2.85319	6.40202e-05	0.000139013							Rv0530		RD1 region associated protein Rv3876	TRUE			Up	ND	ND
LEPVPHTPYPELATT(ph)TLLR	1.89174	6.94864e-07	2.57961e-06							Rv0530		RD1 region associated protein Rv3876	TRUE			Up	ND	ND
LRGES(ph)LPEEQ	1.28723	3.17266e-06	9.81084e-06							Rv0531		Possible membrane protein	TRUE			Up	ND	ND
VVTNDEICQHIDS(ph)SDEWIYTR	1.06268	0.000121273	0.000248371							Rv0533c	FabH	3-oxoacyl-[acyl-carrier-protein] synthase, KASIII (EC 2.3.1.41)	TRUE			Up	ND	ND
VQTPDDPT(ph)FALAR	0.372534	0.0106649	0.0153587	-0.366863	0.562673	0.679052	1.83316	2.61022e-07	1.83093e-06	Rv0538		Possible membrane protein	FALSE	FALSE	TRUE	NS	NS	Up
SAEHT(ph)TVLADQLR	0.678828	0.000440549	0.00080605	0.413036	0.0225502	0.0523429				Rv0538		Possible membrane protein	FALSE	FALSE		NS	NS	ND
GAAMAAGAATMAHPALVADAT(ph)TSLPR	-0.581414	0.0259958	0.0354764	0.208475	0.447198	0.5677				Rv0538		Possible membrane protein	FALSE	FALSE		NS	NS	ND
MDVALGVAVT(ph)DR				0.0430264	0.758418	0.852216				Rv0538		Possible membrane protein		FALSE		ND	NS	ND
GAAMAAGAAT(ph)MAHPALVADATTSLPR	-0.61367	6.87528e-05	0.00014814	-0.0771938	0.625027	0.737509				Rv0538		Possible membrane protein	FALSE	FALSE		NS	NS	ND
S(ph)AEHTTVLADQLR	-0.0450979	0.411359	0.447282	-0.296063	0.00370738	0.0128847				Rv0538		Possible membrane protein	FALSE	FALSE		NS	NS	ND
GAAMAAGAAT(ph)MAHPALVADAT(ph)TSLPR	-0.304726	0.0558821	0.0710905							Rv0538		Possible membrane protein	FALSE			NS	ND	ND
AGYPEGIPPT(ph)DSFAVLALLCR	-1.28239	0.000240007	0.000466422	-0.0252568	0.722203	0.821161	-0.410956	0.0379196	0.0521394	Rv0543c		Conserved protein	TRUE	FALSE	FALSE	Down	NS	NS
SGYQYASGDT(ph)ADTVDVAR	1.03531	3.27686e-06	1.00887e-05	-0.484291	0.00203186	0.00789735	1.26022	5.80581e-06	2.08149e-05	Rv0548c	MenB	Naphthoate synthase (EC 4.1.3.36)	TRUE	FALSE	TRUE	Up	NS	Up
SGYQYASGDTADT(ph)VDVAR	0.776543	4.31907e-06	1.29022e-05	-0.706416	0.000177664	0.00127585	0.190003	0.257899	0.304447	Rv0548c	MenB	Naphthoate synthase (EC 4.1.3.36)	FALSE	FALSE	FALSE	NS	NS	NS
CQLDCAPQT(ph)NR	-0.0251208	0.76382	0.786171	0.580109	0.000607567	0.00314156	0.317229	0.00309197	0.0051695	Rv0554	BpoC	2-succinyl-6-hydroxy-2,4-cyclohexadiene-1-carboxylate synthase (EC 4.2.99.20)	FALSE	FALSE	FALSE	NS	NS	NS
ITYRPQLGVLYPSELST(ph)GMR	0.778614	2.09908e-05	5.15429e-05							Rv0556		Possible membrane protein	FALSE			NS	ND	ND
EGVHT(ph)LPMLYALR	-0.0216131	0.723436	0.748988							Rv0562	GrcC1	Octaprenyl-diphosphate synthase (EC 2.5.1.-) / Dimethylallyltransferase (EC 2.5.1.1) / Geranyltranstransferase (farnesyldiphosphate synthase) (EC 2.5.1.10) / Geranylgeranyl pyrophosphate synthetase (EC 2.5.1.29)	FALSE			NS	ND	ND
AFEAGEPQAS(ph)GK	-1.02726	7.7261e-06	2.1526e-05	0.250488	0.229501	0.329486				Rv0566c		UPF0234 protein YajQ	TRUE	FALSE		Down	NS	ND
TVIGAS(ph)DPVR	-0.304622	0.357644	0.390687							Rv0568	Cyp135B1	Cytochrome P450 135B1	FALSE			NS	ND	ND
FGAVQS(ph)AILHAR	-0.710297	4.05034e-06	1.21252e-05							Rv0569		Conserved protein	FALSE			NS	ND	ND
YGAGLHLIPT(ph)GR	-0.94108	1.59126e-07	7.54062e-07							Rv0599c	VapB27	Possible antitoxin VapB27	FALSE			NS	ND	ND
IAGLDGGADDYLT(ph)KPFNLDELFAR	-0.640456	0.000584955	0.00105247							Rv0602c	TcrA	Two component DNA binding Transcriptional regulatory protein TcrA	FALSE			NS	ND	ND
NDLAVLAGDT(ph)TEDLGPIR	1.05841	3.38449e-05	7.94988e-05							Rv0626	VapB5	Possible antitoxin VapB5	TRUE			Up	ND	ND
NDLAVLAGDTT(ph)EDLGPIR	-0.339425	0.0031255	0.00496902							Rv0626	VapB5	Possible antitoxin VapB5	FALSE			NS	ND	ND
AGEDVTIT(ph)VSGRPVAVLTPVRPR	-0.525596	0.0944657	0.114877							Rv0626	VapB5	Possible antitoxin VapB5	FALSE			NS	ND	ND
NDT(ph)AGVLR	-1.38499	1.59592e-05	4.05318e-05							Rv0626	VapB5	Possible antitoxin VapB5	TRUE			Down	ND	ND
AGS(ph)VCVDLLSIAR				-0.303475	0.37488	0.495712				Rv0629c	RecD	Exodeoxyribonuclease V alpha chain (EC 3.1.11.5)		FALSE		ND	NS	ND
SEGQGPQPT(ph)RIPAG							0.310346	0.00716333	0.0109717	Rv0633c		Possible membrane protein			FALSE	ND	ND	NS
QVEVPT(ph)EVSQR	-0.411671	0.0277994	0.0375372	-0.0678441	0.752957	0.850587				Rv0633c		Possible membrane protein	FALSE	FALSE		NS	NS	ND
SLLTYFHYASKET(ph)RPDVFR	1.9612	2.81013e-09	2.33956e-08							Rv0633c		Possible membrane protein	TRUE			Up	ND	ND
ET(ph)RPDVFR	1.68533	2.64684e-08	1.57801e-07							Rv0633c		Possible membrane protein	TRUE			Up	ND	ND
TLLGEADT(ph)AEHGHDDEYDEFSDPNAWVPR	1.12413	8.52184e-06	2.34642e-05							Rv0634A		Unknown protein	TRUE			Up	ND	ND
TLLGEADTAEHGHDDEYDEFS(ph)DPNAWVPR	-0.54897	0.0413335	0.0541491							Rv0634A		Unknown protein	FALSE			NS	ND	ND
ASST(ph)DVRPK				-0.529614	0.021936	0.0516715				Rv0634B	RpmG2	LSU ribosomal protein L33p		FALSE		ND	NS	ND
ASS(ph)TDVRPK	-0.109987	0.0303611	0.0406452							Rv0634B	RpmG2	LSU ribosomal protein L33p	FALSE			NS	ND	ND
VGDQLPEKT(ph)YPLTR	-1.34572	6.92054e-09	4.99344e-08	0.028455	0.864192	0.925296	0.0185512	0.892498	0.899936	Rv0636	HadB	MaoC family protein	TRUE	FALSE	FALSE	Down	NS	NS
TALVT(ph)KPVVR	-2.11107	3.02901e-10	3.55152e-09	-1.05738	1.78365e-05	0.000236334	-0.985753	7.07123e-05	0.00017733	Rv0638	SecE	Preprotein translocase subunit SecE (TC 3.A.5.1.1)	TRUE	TRUE	FALSE	Down	Down	NS
TALVT(ph)KPVVRPQR	-2.32497	7.21417e-10	7.57488e-09	-0.428053	0.525099	0.645964	-1.62948	2.57848e-06	1.05796e-05	Rv0638	SecE	Preprotein translocase subunit SecE (TC 3.A.5.1.1)	TRUE	FALSE	TRUE	Down	NS	Down
AAGADADVDVEEPST(ph)AASEATGVAK	-3.12649	5.45617e-13	3.48947e-11	-1.01166	0.0142116	0.0360102	-2.26657	0.000646311	0.00128295	Rv0638	SecE	Preprotein translocase subunit SecE (TC 3.A.5.1.1)	TRUE	TRUE	TRUE	Down	Down	Down
AAGADADVDVEEPSTAASEATGVAKDDS(ph)TTK	-0.177405	0.576255	0.609159							Rv0638	SecE	Preprotein translocase subunit SecE (TC 3.A.5.1.1)	FALSE			NS	ND	ND
SDEGDVADEAVADGAENADS(ph)RGSGGR	-0.223963	0.469827	0.504946							Rv0638	SecE	Preprotein translocase subunit SecE (TC 3.A.5.1.1)	FALSE			NS	ND	ND
AAGADADVDVEEPSTAASEAT(ph)GVAK	-0.417657	0.00796031	0.0117649							Rv0638	SecE	Preprotein translocase subunit SecE (TC 3.A.5.1.1)	FALSE			NS	ND	ND
SDEGDVADEAVADGAENADS(ph)R	-0.551653	9.50023e-05	0.000198321							Rv0638	SecE	Preprotein translocase subunit SecE (TC 3.A.5.1.1)	FALSE			NS	ND	ND
AAGADADVDVEEPSTAAS(ph)EATGVAK	-5.76115	5.46541e-09	4.09034e-08							Rv0638	SecE	Preprotein translocase subunit SecE (TC 3.A.5.1.1)	TRUE			Down	ND	ND
NTPGVTGFVGAT(ph)SRPSALALDDVVK	0.23845	0.0821078	0.10125				0.990554	0.000699267	0.00137579	Rv0639	NusG	Transcription antitermination protein NusG	FALSE		FALSE	NS	ND	NS
VLPGY(ph)ILVR	1.65241	6.70003e-11	1.14963e-09							Rv0639	NusG	Transcription antitermination protein NusG	TRUE			Up	ND	ND
VQNLDVGDY(ph)IFQVEVPTEEVTEIK	1.09982	0.0017031	0.00283581							Rv0639	NusG	Transcription antitermination protein NusG	TRUE			Up	ND	ND
T(ph)TFDGDTSAGEAVDLTEANAFQDAAAPAEEVDPAAALK	-0.665021	0.00127414	0.00216512							Rv0639	NusG	Transcription antitermination protein NusG	FALSE			NS	ND	ND
SFT(ph)FTLK	-1.19322	1.01318e-07	5.12787e-07				-0.655334	0.000168998	0.000387654	Rv0640	RplK	LSU ribosomal protein L11p (L12e)	TRUE		FALSE	Down	ND	NS
IIAGT(ph)AR	-0.713115	7.25839e-09	5.21049e-08							Rv0640	RplK	LSU ribosomal protein L11p (L12e)	FALSE			NS	ND	ND
ITVSTTT(ph)GPGIPVDPSITR	0.335417	0.0801084	0.0990444	-0.206015	0.220153	0.318946	1.38249	0.000203506	0.000453904	Rv0641	RplA	LSU ribosomal protein L1p (L10Ae)	FALSE	FALSE	TRUE	NS	NS	Up
QDAT(ph)VEVAIR	0.896727	0.00202585	0.00332598	0.35563	0.0290534	0.0641597	0.933082	2.06224e-06	8.76157e-06	Rv0641	RplA	LSU ribosomal protein L1p (L10Ae)	FALSE	FALSE	FALSE	NS	NS	NS
ET(ph)SSTKQDATVEVAIR	-0.200188	0.0467848	0.0604465	-0.00370216	0.981578	0.98623	0.109653	0.385299	0.429688	Rv0641	RplA	LSU ribosomal protein L1p (L10Ae)	FALSE	FALSE	FALSE	NS	NS	NS
ETS(ph)STKQDATVEVAIR							0.0116589	0.922674	0.926503	Rv0641	RplA	LSU ribosomal protein L1p (L10Ae)			FALSE	ND	ND	NS
LSFET(ph)AR	-0.932817	2.79907e-06	8.79082e-06	-0.530784	0.0197442	0.047386				Rv0642c	MmaA4	Cyclopropane-fatty-acyl-phospholipid synthase (EC 2.1.1.79)	FALSE	FALSE		NS	NS	ND
KLSFET(ph)AR	-0.416013	1.23574e-05	3.22576e-05							Rv0642c	MmaA4	Cyclopropane-fatty-acyl-phospholipid synthase (EC 2.1.1.79)	FALSE			NS	ND	ND
S(ph)RSNVDDVQAHYDLSDAFFALFQDPTR	0.621463	6.65175e-06	1.8869e-05							Rv0643c	MmaA3	Cyclopropane-fatty-acyl-phospholipid synthase (EC 2.1.1.79)	FALSE			NS	ND	ND
NQHAYCQQVLDKVDT(ph)NR	-1.01316	1.42943e-07	6.95918e-07							Rv0643c	MmaA3	Cyclopropane-fatty-acyl-phospholipid synthase (EC 2.1.1.79)	TRUE			Down	ND	ND
VAAT(ph)GWQVTR	-0.91056	0.000113056	0.000232558				-0.55896	0.000948942	0.00178711	Rv0647c		Ubiquinone biosynthesis monooxygenase UbiB	FALSE		FALSE	NS	ND	NS
EIVS(ph)GLGLK	-0.169312	0.110234	0.131999							Rv0652	RplL	LSU ribosomal protein L7/L12 (P1/P2)	FALSE			NS	ND	ND
AQAAILDDLEGT(ph)HK	-0.607358	0.00163133	0.00273899	-0.174488	0.401444	0.523193				Rv0655	Mkl	Methionine ABC transporter ATP-binding protein	FALSE	FALSE		NS	NS	ND
KAQAAILDDLEGT(ph)HKYAVHEIGQ	-1.05656	0.000260893	0.000503251							Rv0655	Mkl	Methionine ABC transporter ATP-binding protein	TRUE			Down	ND	ND
LHIGRS(ph)ELLR	-0.156057	0.0661206	0.0831382							Rv0660c	MazE2	Prevent host death protein, Phd antitoxin	FALSE			NS	ND	ND
LGAEEIT(ph)R	1.29542	3.89935e-05	9.00884e-05							Rv0667	RpoB	DNA-directed RNA polymerase beta subunit (EC 2.7.7.6)	TRUE			Up	ND	ND
AAT(ph)LPIYVHAPYLINLASANNR	-1.04679	0.0462172	0.0599886	0.0964319	0.652206	0.761107	0.874829	1.48956e-05	4.47795e-05	Rv0670	End	Endonuclease IV (EC 3.1.21.2)	FALSE	FALSE	FALSE	NS	NS	NS
HANLGS(ph)GQIDPDLLVAAVK	-0.31291	0.00201434	0.00331096							Rv0670	End	Endonuclease IV (EC 3.1.21.2)	FALSE			NS	ND	ND
T(ph)GPGPMGPSR	0.785741	1.09166e-10	1.634e-09							Rv0675	EchA5	Enoyl-CoA hydratase (EC 4.2.1.17)	FALSE			NS	ND	ND
GSLDT(ph)QGVK	-0.611425	0.00040219	0.000742626							Rv0682	RpsL	SSU ribosomal protein S12p (S23e)	FALSE			NS	ND	ND
DKTGT(ph)DPVITLK	-1.02329	6.84123e-07	2.55321e-06	0.507831	0.00704246	0.021015	1.08533	5.01634e-05	0.000131238	Rv0683	RpsG	SSU ribosomal protein S7p (S5e)	TRUE	FALSE	TRUE	Down	NS	Up
VGGAT(ph)YQVPVEVRPDR	-1.3451	7.63794e-09	5.42757e-08				0.0606707	0.592409	0.627409	Rv0683	RpsG	SSU ribosomal protein S7p (S5e)	TRUE		FALSE	Down	ND	NS
DKT(ph)GTDPVITLK				0.683312	4.4476e-05	0.00042219				Rv0683	RpsG	SSU ribosomal protein S7p (S5e)		FALSE		ND	NS	ND
ST(ph)TLALR	-0.407606	8.15773e-05	0.000171568							Rv0683	RpsG	SSU ribosomal protein S7p (S5e)	FALSE			NS	ND	ND
ETDKPFLMPVEDVFTIT(ph)GR	0.604506	0.0177284	0.0248941	0.0531053	0.658676	0.766788				Rv0685	Tuf	Translation elongation factor Tu	FALSE	FALSE		NS	NS	ND
TTVT(ph)GVEMFR	3.52717	9.95983e-17	7.00674e-14							Rv0685	Tuf	Translation elongation factor Tu	TRUE			Up	ND	ND
T(ph)KPHVNIGTIGHVDHGK	0.817811	6.28856e-06	1.80204e-05							Rv0685	Tuf	Translation elongation factor Tu	FALSE			NS	ND	ND
FPDLNET(ph)K	-0.0702392	0.242312	0.274061							Rv0685	Tuf	Translation elongation factor Tu	FALSE			NS	ND	ND
VLHDKFPDLNET(ph)K	-0.264942	0.0636298	0.0802933							Rv0685	Tuf	Translation elongation factor Tu	FALSE			NS	ND	ND
VLHDKFPDLNET(ph)KAFDQIDNAPEER	-0.596188	0.00196059	0.00322638							Rv0685	Tuf	Translation elongation factor Tu	FALSE			NS	ND	ND
FPDLNET(ph)KAFDQIDNAPEER	-0.610643	8.21517e-05	0.000172519							Rv0685	Tuf	Translation elongation factor Tu	FALSE			NS	ND	ND
S(ph)GVLALAQITGLSETGTR	0.294605	0.382572	0.41727	0.0530217	0.368664	0.490524				Rv0686		FIG025093: Probable membrane protein	FALSE	FALSE		NS	NS	ND
IAAGAPIAEVLDQT(ph)QA	1.43847	1.72516e-10	2.26851e-09							Rv0688		Ferredoxin reductase	TRUE			Up	ND	ND
VDLLAAKDS(ph)EIR	-0.258241	0.22667	0.258238							Rv0699		Hypothetical protein	FALSE			NS	ND	ND
TGASVVGPVPLPT(ph)EK	-1.72892	9.57577e-11	1.44872e-09	0.148445	0.370843	0.492393	-1.3062	8.57233e-07	4.50979e-06	Rv0700	NusE	SSU ribosomal protein S10p (S20e)	TRUE	FALSE	TRUE	Down	NS	Down
GAVPGRT(ph)GGLVMVR	-1.48334	5.18631e-07	2.03263e-06	0.23023	0.605984	0.719041	1.36618	3.05904e-07	2.05636e-06	Rv0701	RplC	LSU ribosomal protein L3p (L3e)	TRUE	FALSE	TRUE	Down	NS	Up
VNKPLTGQYT(ph)AAGVNPR							0.475115	0.000402481	0.000832481	Rv0701	RplC	LSU ribosomal protein L3p (L3e)			FALSE	ND	ND	NS
RPGSIGGCAT(ph)PAR	-0.614106	1.04208e-06	3.72132e-06	0.492497	0.0585318	0.112466	0.381931	0.0127436	0.018578	Rv0701	RplC	LSU ribosomal protein L3p (L3e)	FALSE	FALSE	FALSE	NS	NS	NS
KVNKPLT(ph)GQYTAAGVNPR	-0.505086	0.000529386	0.000957385				-0.0951382	0.606914	0.63997	Rv0701	RplC	LSU ribosomal protein L3p (L3e)	FALSE		FALSE	NS	ND	NS
T(ph)GGLVMVR	-1.52442	1.84853e-08	1.15595e-07	0.24561	0.180004	0.27193				Rv0701	RplC	LSU ribosomal protein L3p (L3e)	TRUE	FALSE		Down	NS	ND
VNKPLT(ph)GQYTAAGVNPR				-0.17385	0.131349	0.210121				Rv0701	RplC	LSU ribosomal protein L3p (L3e)		FALSE		ND	NS	ND
KVNKPLTGQYT(ph)AAGVNPR	-1.36931	1.13857e-06	3.985e-06							Rv0701	RplC	LSU ribosomal protein L3p (L3e)	TRUE			Down	ND	ND
APQFT(ph)GGGVVHGPKPR	-0.637289	0.000102659	0.000212727				0.239293	0.218385	0.261629	Rv0702	RplD	LSU ribosomal protein L4p (L1e)	FALSE		FALSE	NS	ND	NS
AIVTLAPGS(ph)RPIDLFGAPA	0.06196	0.616653	0.648454							Rv0703	RplW	LSU ribosomal protein L23p (L23Ae)	FALSE			NS	ND	ND
EAS(ph)YASLR	0.232144	0.109948	0.131769							Rv0704	RplB	LSU ribosomal protein L2p (L8e)	FALSE			NS	ND	ND
VAHIEYDPNRT(ph)AR	0.174955	0.161324	0.18868							Rv0704	RplB	LSU ribosomal protein L2p (L8e)	FALSE			NS	ND	ND
STPEKS(ph)LVRPLHGR	0.113083	0.549738	0.583319							Rv0704	RplB	LSU ribosomal protein L2p (L8e)	FALSE			NS	ND	ND
KHVPVFVT(ph)ESMVGHK	-0.0612333	0.843067	0.860185				-0.388828	0.00972853	0.0145327	Rv0705	RpsS	SSU ribosomal protein S19p (S15e)	FALSE		FALSE	NS	ND	NS
LGEFAPT(ph)R	-1.48739	6.01575e-12	2.06443e-10				-0.559497	8.35626e-06	2.78926e-05	Rv0705	RpsS	SSU ribosomal protein S19p (S15e)	TRUE		FALSE	Down	ND	NS
HVPVFVT(ph)ESMVGHK	0.161411	0.424501	0.46046	-0.618436	0.0573994	0.110624	-1.10845	0.0604835	0.0804232	Rv0705	RpsS	SSU ribosomal protein S19p (S15e)	FALSE	FALSE	FALSE	NS	NS	NS
HVPVFVTES(ph)MVGHK	-0.236977	0.0759964	0.094375							Rv0705	RpsS	SSU ribosomal protein S19p (S15e)	FALSE			NS	ND	ND
TAAT(ph)KATEYPSAVAK							-1.23881	7.4566e-07	4.11149e-06	Rv0706	RplV	LSU ribosomal protein L22p (L17e)			TRUE	ND	ND	Down
WAPQAAS(ph)GPVAK	-0.711504	2.91947e-05	6.96219e-05	0.235221	0.183141	0.274712				Rv0706	RplV	LSU ribosomal protein L22p (L17e)	FALSE	FALSE		NS	NS	ND
SVS(ph)DALDILR	-0.613009	8.8461e-06	2.42001e-05							Rv0706	RplV	LSU ribosomal protein L22p (L17e)	FALSE			NS	ND	ND
T(ph)AAT(ph)KATEYPSAVAK	-1.42112	1.46e-08	9.46643e-08							Rv0706	RplV	LSU ribosomal protein L22p (L17e)	TRUE			Down	ND	ND
AAGGEEAAPDAAAPVEAQSTES(ph)	-0.649987	0.00837405	0.0123375	-1.1847	1.28707e-08	6.96311e-06	1.33451	2.11478e-07	1.52769e-06	Rv0707	RpsC	SSU ribosomal protein S3p (S3e)	FALSE	TRUE	TRUE	NS	Down	Up
NPES(ph)QAQLVAQGVAEQLSNR				0.289247	0.00404469	0.013905				Rv0707	RpsC	SSU ribosomal protein S3p (S3e)		FALSE		ND	NS	ND
S(ph)GASGTTATGTDAGR	0.147021	0.251974	0.284304							Rv0707	RpsC	SSU ribosomal protein S3p (S3e)	FALSE			NS	ND	ND
GIASGGT(ph)TVNFGDYGIQALEHAYVTNR	0.543829	0.0358066	0.0473495							Rv0708	RplP	LSU ribosomal protein L16p (L10e)	FALSE			NS	ND	ND
AVGVS(ph)PGELR				-0.758294	3.0412e-05	0.000330601				Rv0709	RpmC	LSU ribosomal protein L29p (L35e)		FALSE		ND	NS	ND
FQMAT(ph)GQLNNNR	-0.977178	1.88299e-07	8.60206e-07							Rv0709	RpmC	LSU ribosomal protein L29p (L35e)	FALSE			NS	ND	ND
VSLMET(ph)RPLSATK	0.128978	0.431952	0.467505	0.0184393	0.971995	0.982612	1.06691	0.000159694	0.000371596	Rv0710	RpsQ	SSU ribosomal protein S17p (S11e)	FALSE	FALSE	TRUE	NS	NS	Up
VSLMETRPLSAT(ph)KR	-2.56167	4.97168e-07	1.96493e-06	0.430227	0.364707	0.486276	1.06225	0.151586	0.184805	Rv0710	RpsQ	SSU ribosomal protein S17p (S11e)	TRUE	FALSE	FALSE	Down	NS	NS
AHDEDS(ph)VAGIGDR	-0.191159	0.0552699	0.0704391	-0.295295	0.0622139	0.117762	0.072942	0.428662	0.470458	Rv0710	RpsQ	SSU ribosomal protein S17p (S11e)	FALSE	FALSE	FALSE	NS	NS	NS
VSLMETRPLS(ph)ATKR				-1.76384	6.00349e-05	0.00054546	-0.187936	0.488229	0.522794	Rv0710	RpsQ	SSU ribosomal protein S17p (S11e)		TRUE	FALSE	ND	Down	NS
VS(ph)LMETRPLSAT(ph)KR				0.00434644	0.975816	0.982612				Rv0710	RpsQ	SSU ribosomal protein S17p (S11e)		FALSE		ND	NS	ND
VSLMETRPLSAT(ph)K	-0.855175	5.82149e-07	2.21974e-06							Rv0710	RpsQ	SSU ribosomal protein S17p (S11e)	FALSE			NS	ND	ND
VSLMET(ph)RPLSAT(ph)KR	-2.22374	1.17794e-06	4.10239e-06							Rv0710	RpsQ	SSU ribosomal protein S17p (S11e)	TRUE			Down	ND	ND
AGSDPPT(ph)GGPASQAGSDAGASPEHK	-0.751382	1.94247e-05	4.82019e-05	0.115284	0.218284	0.31696	-0.657025	2.32025e-05	6.72454e-05	Rv0713		Possible membrane protein	FALSE	FALSE	FALSE	NS	NS	NS
SGGIVT(ph)QEAPIHVSNVMVVDSDGKPTR	-0.378679	0.0181492	0.0254089	-0.485861	0.0859808	0.151479	1.38028	4.65053e-05	0.000123673	Rv0715	RplX	LSU ribosomal protein L24p (L26e)	FALSE	FALSE	TRUE	NS	NS	Up
S(ph)GGIVTQEAPIHVSNVMVVDSDGKPTR	-1.36126	1.70442e-06	5.64264e-06	-0.218312	0.433967	0.555338				Rv0715	RplX	LSU ribosomal protein L24p (L26e)	TRUE	FALSE		Down	NS	ND
NANSAYHDEVS(ph)LPHSK	-0.484874	0.00351943	0.00554515				0.613033	0.000583104	0.00116621	Rv0718	RpsH	SSU ribosomal protein S8p (S15Ae)	FALSE		FALSE	NS	ND	NS
PGLRVYAKS(ph)T(ph)NLPR				0.277741	0.0116107	0.031423				Rv0718	RpsH	SSU ribosomal protein S8p (S15Ae)		FALSE		ND	NS	ND
TLVSNLVTGVTQGYT(ph)TK	-1.52811	1.55313e-08	9.93297e-08	0.177926	0.675959	0.776563	0.451498	0.0105692	0.0154547	Rv0719	RplF	LSU ribosomal protein L6p (L9e)	TRUE	FALSE	FALSE	Down	NS	NS
GTLGLT(ph)VAEPIK	0.0539579	0.481109	0.514768				0.339095	0.13182	0.162757	Rv0719	RplF	LSU ribosomal protein L6p (L9e)	FALSE		FALSE	NS	ND	NS
QPIPVPAGVDVT(ph)IEGQSISVK	0.258011	0.00298716	0.00478695							Rv0719	RplF	LSU ribosomal protein L6p (L9e)	FALSE			NS	ND	ND
GT(ph)LGLTVAEPIK	-1.00015	9.78223e-10	9.62489e-09							Rv0719	RplF	LSU ribosomal protein L6p (L9e)	TRUE			Down	ND	ND
AAGIDT(ph)VVFDR	-0.660352	0.00107683	0.00184995	0.0353898	0.847214	0.921398	-0.515814	0.104006	0.132471	Rv0720	RplR	LSU ribosomal protein L18p (L5e)	FALSE	FALSE	FALSE	NS	NS	NS
RKS(ph)EALAASVLPDR	0.11623	0.104294	0.126067				0.626531	4.37986e-05	0.000119766	Rv0721	RpsE	SSU ribosomal protein S5p (S2e)	FALSE		FALSE	NS	ND	NS
SEALAASVLPDRT(ph)I	1.1667	6.46205e-11	1.12248e-09							Rv0721	RpsE	SSU ribosomal protein S5p (S2e)	TRUE			Up	ND	ND
KSEALAASVLPDRT(ph)I	0.808463	3.0744e-06	9.56727e-06							Rv0721	RpsE	SSU ribosomal protein S5p (S2e)	FALSE			NS	ND	ND
HLVEVEPAQT(ph)GGKT	-0.00653045	0.974024	0.977498				0.230032	0.232767	0.277486	Rv0722	RpmD	LSU ribosomal protein L30p (L7e)	FALSE		FALSE	NS	ND	NS
FRT(ph)EYEIVNVGDINR	-0.296506	0.00303519	0.00484185							Rv0723	RplO	LSU ribosomal protein L15p (L27Ae)	FALSE			NS	ND	ND
APAAQPAQPGS(ph)AGR	0.357735	0.00205874	0.00337604	-0.363612	0.0129845	0.0337067				Rv0730		GCN5-related N-acetyltransferase	FALSE	FALSE		NS	NS	ND
LGIPQIS(ph)TGELFR	-0.256037	0.756728	0.779441	-1.13566	1.63255e-06	5.46476e-05	1.43062	3.19332e-08	3.35993e-07	Rv0733	Adk	Adenylate kinase (EC 2.7.4.3)	FALSE	TRUE	TRUE	NS	Down	Up
ADDT(ph)DDVILNR	1.95539	2.94043e-13	2.43364e-11	-0.397552	0.0023636	0.00886738	-0.95456	0.000831908	0.0015872	Rv0733	Adk	Adenylate kinase (EC 2.7.4.3)	TRUE	FALSE	FALSE	Up	NS	NS
GRADDT(ph)DDVILNR	2.06577	1.10372e-06	3.88233e-06							Rv0733	Adk	Adenylate kinase (EC 2.7.4.3)	TRUE			Up	ND	ND
GLGPPDDT(ph)GVR	-0.895623	0.00842366	0.0123976	0.127056	0.477004	0.596142	1.2107	0.00045304	0.000925196	Rv0736	RslA	Possible membrane protein	FALSE	FALSE	TRUE	NS	NS	Up
SVGCSAYENDFT(ph)LPDIPTQWR	0.965254	0.000826311	0.00144604							Rv0740		Conserved hypothetical protein	FALSE			NS	ND	ND
NQPLGWYT(ph)QGLAPYLPGLSDPK	-0.982651	0.00103828	0.00178808							Rv0740		Conserved hypothetical protein	FALSE			NS	ND	ND
DGMAGWYFT(ph)KWQR	0.622329	0.116009	0.138209							Rv0744c		POSSIBLE TRANSCRIPTIONAL REGULATORY PROTEIN	FALSE			NS	ND	ND
EFAAAHVGGARPT(ph)VPVFDGGTGPR	-0.197999	0.196312	0.226588							Rv0748	VapB31	Possible antitoxin VapB31	FALSE			NS	ND	ND
AGQPVSLSPT(ph)EFTLLR	1.49684	7.89008e-05	0.000166687	-0.0618149	0.329635	0.446059	0.662559	0.000171428	0.000391374	Rv0757	PhoP	DNA-binding response regulator	TRUE	FALSE	FALSE	Up	NS	NS
IAGLTLGGDDYVT(ph)KPFSLEEVVAR	-1.17446	3.39307e-06	1.03559e-05							Rv0757	PhoP	DNA-binding response regulator	TRUE			Down	ND	ND
ELT(ph)ISEVGAPR	1.50997	0.000188967	0.00037248	-0.691979	0.0019871	0.00780122	3.14416	7.01091e-11	3.50609e-09	Rv0768	AldA	Aldehyde dehydrogenase (EC 1.2.1.3)	TRUE	FALSE	TRUE	Up	NS	Up
NMVQT(ph)IPLSR	0.605	0.000236639	0.000460513	-0.141418	0.387871	0.507584	-0.00803642	0.959579	0.961504	Rv0769		3-oxoacyl-[acyl-carrier protein] reductase (EC 1.1.1.100)	FALSE	FALSE	FALSE	NS	NS	NS
INAIAPGPIDT(ph)EATR	0.311262	0.000797981	0.0014017							Rv0769		3-oxoacyl-[acyl-carrier protein] reductase (EC 1.1.1.100)	FALSE			NS	ND	ND
QAAENGSLPDT(ph)KANVAEVLAK	-1.01065	1.8711e-07	8.60206e-07							Rv0771		4-carboxymuconolactone decarboxylase (EC 4.1.1.44)	TRUE			Down	ND	ND
IALT(ph)QIRMTDSR							1.54216	1.17398e-05	3.68965e-05	Rv0797		Mobile element protein			TRUE	ND	ND	Up
VVDVSDPGGPVTAAVS(ph)TGR	-0.794701	3.28893e-06	1.01038e-05	0.36601	0.00819037	0.0235333	0.222909	0.202047	0.243867	Rv0798c	Cfp29	Encapsulating protein for a DyP-type peroxidase or ferritin-like protein oligomers	FALSE	FALSE	FALSE	NS	NS	NS
VVDVSDPGGPVT(ph)AAVSTGR	-1.72913	4.58449e-13	3.15726e-11	0.0762016	0.581244	0.69487	0.0427576	0.818313	0.832066	Rv0798c	Cfp29	Encapsulating protein for a DyP-type peroxidase or ferritin-like protein oligomers	TRUE	FALSE	FALSE	Down	NS	NS
APT(ph)NGVIAHLR	-0.398277	0.000259087	0.000500736							Rv0798c	Cfp29	Encapsulating protein for a DyP-type peroxidase or ferritin-like protein oligomers	FALSE			NS	ND	ND
RVVDVSDPGGPVT(ph)AAVSTGR	-0.757627	2.51017e-08	1.5158e-07							Rv0798c	Cfp29	Encapsulating protein for a DyP-type peroxidase or ferritin-like protein oligomers	FALSE			NS	ND	ND
RVVDVSDPGGPVTAAVS(ph)TGR	-0.963177	4.89526e-05	0.000110734							Rv0798c	Cfp29	Encapsulating protein for a DyP-type peroxidase or ferritin-like protein oligomers	FALSE			NS	ND	ND
RVVDVSDPGGPVTAAVST(ph)GR	-1.48218	4.38781e-08	2.44986e-07							Rv0798c	Cfp29	Encapsulating protein for a DyP-type peroxidase or ferritin-like protein oligomers	TRUE			Down	ND	ND
DLLGFVDGTENPS(ph)GPIAIK	-0.31815	0.209791	0.240176	-0.040316	0.527642	0.647839				Rv0799c		Predicted dye-decolorizing peroxidase (DyP), encapsulated subgroup	FALSE	FALSE		NS	NS	ND
VHLDFTT(ph)KDLDAEVLR	-1.21026	1.05729e-06	3.76609e-06				-0.566414	0.000202718	0.000453904	Rv0801		glyoxalase family protein superfamily	TRUE		FALSE	Down	ND	NS
HT(ph)RGT(ph)PPNVVQTDPR	1.15847	6.29901e-05	0.000137406							Rv0807		Conserved hypothetical protein	TRUE			Up	ND	ND
YSSPQT(ph)DFQR	-2.76414	6.96158e-12	2.25209e-10	-1.1829	6.84989e-06	0.000133244	-1.1712	6.27101e-05	0.000158082	Rv0810c		Conserved hypothetical protein	TRUE	TRUE	TRUE	Down	Down	Down
ELKYS(ph)SPQTDFQR	0.480608	0.00773642	0.011446							Rv0810c		Conserved hypothetical protein	FALSE			NS	ND	ND
VLDDT(ph)AESSLR	1.6436	4.1994e-09	3.30931e-08							Rv0820	PhoT	Phosphate transport ATP-binding protein PstB (TC 3.A.1.7.1)	TRUE			Up	ND	ND
DTQNVGCHAT(ph)GAVSVADLIAR	-2.40996	1.80584e-12	8.46938e-11	-0.893682	0.000177949	0.00127585	-0.295623	0.0339386	0.0476124	Rv0822c		Cell envelope-associated transcriptional attenuator LytR-CpsA-Psr, subfamily A1 (as in PMID19099556)	TRUE	FALSE	FALSE	Down	NS	NS
HVAPEPEPS(ph)GR	-2.11327	3.35455e-06	1.02829e-05	0.30348	0.278218	0.386347				Rv0822c		Cell envelope-associated transcriptional attenuator LytR-CpsA-Psr, subfamily A1 (as in PMID19099556)	TRUE	FALSE		Down	NS	ND
LGPAFPDLPT(ph)HR	0.0146248	0.881077	0.894255							Rv0822c		Cell envelope-associated transcriptional attenuator LytR-CpsA-Psr, subfamily A1 (as in PMID19099556)	FALSE			NS	ND	ND
VHDDADDQQDT(ph)EAIAIPAHSLEFLSELPDLR	-0.722712	0.00288074	0.00463753							Rv0822c		Cell envelope-associated transcriptional attenuator LytR-CpsA-Psr, subfamily A1 (as in PMID19099556)	FALSE			NS	ND	ND
ERGES(ph)EHSIPAGPHN	0.711092	6.77386e-05	0.000146403	-0.180069	0.443897	0.564637				Rv0825c		Transcriptional regulator, TetR family	FALSE	FALSE		NS	NS	ND
GES(ph)EHSIPAGPHN	0.192178	0.287079	0.320318	-0.324587	0.0663987	0.123478				Rv0825c		Transcriptional regulator, TetR family	FALSE	FALSE		NS	NS	ND
HPTTDSLT(ph)ESANR							0.283609	0.00451546	0.00721282	Rv0831c		Conserved protein			FALSE	ND	ND	NS
HPTTDSLTES(ph)ANR				-0.213427	0.0543135	0.106946				Rv0831c		Conserved protein		FALSE		ND	NS	ND
FTPGGLVLT(ph)EWQGAAVYR	0.295429	0.0200446	0.0278134							Rv0831c		Conserved protein	FALSE			NS	ND	ND
GTIDTATEALRS(ph)QVLK	0.256938	0.0467582	0.0604465							Rv0854		Conserved protein	FALSE			NS	ND	ND
MPGGTPS(ph)SPGLAAILPSFPSNLR	1.17041	4.08435e-05	9.40537e-05							Rv0860	FadB	Enoyl-CoA hydratase [isoleucine degradation] (EC 4.2.1.17) / 3-hydroxyacyl-CoA dehydrogenase (EC 1.1.1.35) / 3-hydroxybutyryl-CoA epimerase (EC 5.1.2.3)	TRUE			Up	ND	ND
TGALSPFGELT(ph)FPVPSDDLPYIHPVTVINR	-0.778732	0.00596638	0.00897828							Rv0863		Conserved hypothetical protein	FALSE			NS	ND	ND
T(ph)GALSPFGELTFPVPSDDLPYIHPVTVINR	-1.94689	9.16953e-06	2.48584e-05							Rv0863		Conserved hypothetical protein	TRUE			Down	ND	ND
YVDHGWPTTDPDDHAVSELVT(ph)DR	-2.27422	8.88446e-10	8.92889e-09							Rv0863		Conserved hypothetical protein	TRUE			Down	ND	ND
ASGASDYRS(ph)GELSHQDER	0.452006	4.39787e-07	1.76794e-06							Rv0864	MoaC2	Molybdenum cofactor biosynthesis protein MoaC	FALSE			NS	ND	ND
TSAQVVALIST(ph)GGLPK	-0.420529	5.57176e-05	0.000123846							Rv0864	MoaC2	Molybdenum cofactor biosynthesis protein MoaC	FALSE			NS	ND	ND
LIEPPPS(ph)LSRPR							1.58408	8.52525e-05	0.000208395	Rv0871	CspB	Cold shock protein CspC			TRUE	ND	ND	Up
SSALPT(ph)GVEALK	1.5946	9.01276e-11	1.409e-09	-0.27355	0.509911	0.629716	0.238137	0.180105	0.217927	Rv0871	CspB	Cold shock protein CspC	TRUE	FALSE	FALSE	Up	NS	NS
S(ph)SALPTGVEALK	-2.7718	3.08059e-12	1.27482e-10	0.566085	0.0140292	0.0356904				Rv0871	CspB	Cold shock protein CspC	TRUE	FALSE		Down	NS	ND
LIEPPPSLS(ph)RPR	0.292919	0.00224881	0.00367915	-0.987361	0.000371089	0.00214557				Rv0871	CspB	Cold shock protein CspC	FALSE	FALSE		NS	NS	ND
RGPQALS(ph)LR	-0.629277	0.000308111	0.000585827							Rv0871	CspB	Cold shock protein CspC	FALSE			NS	ND	ND
TSPSSTS(ph)IGFK	-0.69594	5.9505e-05	0.000131228							Rv0893c		O-Methyltransferase involved in polyketide biosynthesis	FALSE			NS	ND	ND
ADTDDT(ph)ATLR	0.190608	0.716644	0.742502	0.531659	0.0768971	0.137765	-0.197469	0.449383	0.488768	Rv0896	GltA2	Citrate synthase (si) (EC 2.3.3.1)	FALSE	FALSE	FALSE	NS	NS	NS
KPTDS(ph)ETLAHIR	-1.58566	3.43615e-08	1.98142e-07	1.14986	0.0872425	0.153277	-0.581153	0.0291959	0.0414394	Rv0898c		Conserved hypothetical protein	TRUE	FALSE	FALSE	Down	NS	NS
HGGIS(ph)ESEEQQQLR	0.205218	0.00481086	0.00739768							Rv0898c		Conserved hypothetical protein	FALSE			NS	ND	ND
AATST(ph)WPDMK							-0.220385	0.0629991	0.0824096	Rv0899	OmpA	Outer membrane protein			FALSE	ND	ND	NS
AGLGQTPATT(ph)DAR	0.114318	0.39533	0.430518	-0.0283805	0.882105	0.93038	-1.07203	5.06729e-05	0.000131859	Rv0899	OmpA	Outer membrane protein	FALSE	FALSE	TRUE	NS	NS	Down
AGLGQT(ph)PATTDAR	1.30298	6.2383e-09	4.5715e-08							Rv0899	OmpA	Outer membrane protein	TRUE			Up	ND	ND
AATS(ph)TWPDMK	-0.264111	0.00149122	0.00251576							Rv0899	OmpA	Outer membrane protein	FALSE			NS	ND	ND
AGLGQTPATT(ph)DARR	-0.583486	0.00170898	0.00284224							Rv0899	OmpA	Outer membrane protein	FALSE			NS	ND	ND
DEGAAEAPSAAET(ph)GAQ	-0.423384	0.000171073	0.000340934							Rv0900		POSSIBLE MEMBRANE PROTEIN	FALSE			NS	ND	ND
AGADGS(ph)GPQGWLVK	-0.0454416	0.696672	0.724477	0.581635	0.00369755	0.0128847				Rv0901		POSSIBLE CONSERVED EXPORTED OR MEMBRANE PROTEIN	FALSE	FALSE		NS	NS	ND
NLLSQNADKVET(ph)VINK	-2.73239	1.19682e-12	6.23675e-11				0.214511	0.017495	0.025352	Rv0909		Conserved hypothetical protein	TRUE		FALSE	Down	ND	NS
AGEFVDEQT(ph)QGNYSDAIHK	-2.39908	3.60639e-08	2.06943e-07	-1.03331	0.000269422	0.00164762	-1.46016	6.91438e-06	2.34025e-05	Rv0909		Conserved hypothetical protein	TRUE	TRUE	TRUE	Down	Down	Down
AGEFVDEQTQGNYS(ph)DAIHK	-1.39152	8.66113e-08	4.43135e-07							Rv0909		Conserved hypothetical protein	TRUE			Down	ND	ND
AAEAEGTDLTNFTVT(ph)AALAHAR	-0.911279	5.11626e-10	5.62388e-09							Rv0918		Conserved protein	FALSE			NS	ND	ND
VT(ph)EPLTKPALVAVDMR	-0.392235	0.0131374	0.0186899							Rv0929	PstC2	Phosphate transport system permease protein PstC (TC 3.A.1.7.1)	FALSE			NS	ND	ND
RGDNATLLATPADTGLSQSESGIAGAGT(ph)GPPTPGAAR	0.527828	3.84259e-05	8.90696e-05	-0.1587	0.0428332	0.0890258				Rv0931c	PknD	Serine/threonine-protein kinase pknD (EC 2.7.11.1)	FALSE	FALSE		NS	NS	ND
GGNWPS(ph)QTGHSPAVPNALQASLGHAVPPAGNK	0.930989	7.50122e-05	0.000159429							Rv0931c	PknD	Serine/threonine-protein kinase pknD (EC 2.7.11.1)	FALSE			NS	ND	ND
RGDNATLLATPADT(ph)GLSQSESGIAGAGTGPPTPGAAR	0.549357	0.00220934	0.00361878							Rv0931c	PknD	Serine/threonine-protein kinase pknD (EC 2.7.11.1)	FALSE			NS	ND	ND
RGDNATLLATPADTGLSQS(ph)ESGIAGAGTGPPTPGAAR	0.520339	0.00406692	0.00632981							Rv0931c	PknD	Serine/threonine-protein kinase pknD (EC 2.7.11.1)	FALSE			NS	ND	ND
WSPGDSAT(ph)VAGPLAADSR	0.479377	0.00164824	0.00276081							Rv0931c	PknD	Serine/threonine-protein kinase pknD (EC 2.7.11.1)	FALSE			NS	ND	ND
AASDPGLTQT(ph)GTAVGTYNYMAPER	0.414105	0.000649373	0.00116095							Rv0931c	PknD	Serine/threonine-protein kinase pknD (EC 2.7.11.1)	FALSE			NS	ND	ND
YVAGLS(ph)GDVK				-0.812303	0.000546274	0.00289525				Rv0933	PstB	Phosphate transport ATP-binding protein PstB (TC 3.A.1.7.1)		FALSE		ND	NS	ND
MTPAPT(ph)QPIPILVGGHADAALR	-0.499675	0.00102105	0.00176488	0.369672	0.0139683	0.0356781	0.0807581	0.753287	0.775726	Rv0940c		Hydride transferase 1 (Fragment)	FALSE	FALSE	FALSE	NS	NS	NS
VPYTMGPDT(ph)EPLQTK	0.210001	0.0538112	0.0687669							Rv0940c		Hydride transferase 1 (Fragment)	FALSE			NS	ND	ND
SIAEQGHLPAEVLDT(ph)AAVTIAK	-0.83254	5.03218e-05	0.000113284	-0.0658734	0.571657	0.685988				Rv0951	SucC	Succinyl-CoA ligase [ADP-forming] beta chain (EC 6.2.1.5)	FALSE	FALSE		NS	NS	ND
AAT(ph)DPLELK	-0.123781	0.056241	0.0714559							Rv0951	SucC	Succinyl-CoA ligase [ADP-forming] beta chain (EC 6.2.1.5)	FALSE			NS	ND	ND
TMGHAGAIVSGS(ph)SGTAAAK							0.880265	6.53118e-08	6.19821e-07	Rv0952	SucD	Succinyl-CoA ligase [ADP-forming] alpha chain (EC 6.2.1.5)			FALSE	ND	ND	NS
TMGHAGAIVS(ph)GSSGTAAAK	0.644099	0.0029805	0.00478171	0.212462	0.323629	0.439804	0.536404	0.000323544	0.000683822	Rv0952	SucD	Succinyl-CoA ligase [ADP-forming] alpha chain (EC 6.2.1.5)	FALSE	FALSE	FALSE	NS	NS	NS
TMGHAGAIVSGSS(ph)GTAAAK	0.65589	3.2201e-05	7.6146e-05	0.0828562	0.72835	0.824961				Rv0952	SucD	Succinyl-CoA ligase [ADP-forming] alpha chain (EC 6.2.1.5)	FALSE	FALSE		NS	NS	ND
T(ph)MGHAGAIVSGSSGTAAAK	0.475375	0.000106205	0.000219751	-0.352293	0.0669712	0.123624				Rv0952	SucD	Succinyl-CoA ligase [ADP-forming] alpha chain (EC 6.2.1.5)	FALSE	FALSE		NS	NS	ND
AADFIKT(ph)NVSKPVVGYVAGFTAPEGK	1.57239	3.18389e-11	6.68617e-10							Rv0952	SucD	Succinyl-CoA ligase [ADP-forming] alpha chain (EC 6.2.1.5)	TRUE			Up	ND	ND
VIVQGITGS(ph)EATVHTAR	0.536967	8.94802e-06	2.4399e-05							Rv0952	SucD	Succinyl-CoA ligase [ADP-forming] alpha chain (EC 6.2.1.5)	FALSE			NS	ND	ND
VIVQGITGSEATVHT(ph)AR	-0.569178	0.00104792	0.00180248							Rv0952	SucD	Succinyl-CoA ligase [ADP-forming] alpha chain (EC 6.2.1.5)	FALSE			NS	ND	ND
FDPYGQY(ph)GR	0.791929	2.92893e-08	1.72427e-07							Rv0954		antigen 34 kDa	FALSE			NS	ND	ND
VTGATVHLVDAGTDT(ph)GPILAQQPVPVLDGDDEETLHER	-0.838587	3.01607e-07	1.29774e-06							Rv0956	PurN	Phosphoribosylglycinamide formyltransferase (EC 2.1.2.2)	FALSE			NS	ND	ND
AGAAGELTGATRPWQFGDT(ph)EPWHVAR	0.572308	0.00353913	0.00556376	0.354192	0.0223912	0.0523429				Rv0959		FIG019045: long form Mg-chelase associated protein with vWA domain	FALSE	FALSE		NS	NS	ND
AS(ph)DTDRIQIAQLLAYAAEQGR	1.34876	0.21415	0.244768	-1.48919	0.00497265	0.0160538	-0.0711536	0.800624	0.817515	Rv0966c		Conserved protein	FALSE	TRUE	FALSE	NS	Down	NS
ASDT(ph)DRIQIAQLLAYAAEQGR	2.60135	0.0921181	0.112509	-0.433062	0.322621	0.439372				Rv0966c		Conserved protein	FALSE	FALSE		NS	NS	ND
YADFTST(ph)EVDIR	1.703	1.6695e-09	1.50255e-08							Rv0966c		Conserved protein	TRUE			Up	ND	ND
FTPALT(ph)GPHAR	1.26636	0.051325	0.0658289							Rv0967	CsoR	Copper-sensitive operon repressor CsoR	FALSE			NS	ND	ND
LS(ph)AIAAALADAEHNR	-0.0952717	0.564852	0.598004							Rv0973c	AccA2	Methylcrotonyl-CoA carboxylase biotin-containing subunit (EC 6.4.1.4)	FALSE			NS	ND	ND
TELVGVT(ph)VAGHAHK	0.616235	0.109159	0.131239	-1.05789	0.181417	0.272769	-0.246679	0.272419	0.319252	Rv0979A	RpmF	LSU ribosomal protein L32p	FALSE	FALSE	FALSE	NS	NS	NS
AAKT(ph)ELVGVTVAGHAHK	-1.96212	1.31229e-06	4.45989e-06				-1.32702	4.49773e-05	0.000121812	Rv0979A	RpmF	LSU ribosomal protein L32p	TRUE		TRUE	Down	ND	Down
QPYEALGGT(ph)RPGLIPGVIPTMTPPPGMVR	1.10276	0.0238761	0.0326787	0.0154587	0.859102	0.921398	1.92251	8.23972e-08	7.38523e-07	Rv0983	PepD	Heat shock protein HtrA	TRUE	FALSE	TRUE	Up	NS	Up
YPPS(ph)PPPQPTQYR							0.593308	0.000489749	0.000995959	Rv0983	PepD	Heat shock protein HtrA			FALSE	ND	ND	NS
QPY(ph)EALGGTRPGLIPGVIPTMTPPPGMVR	0.516871	0.0198226	0.0275325							Rv0983	PepD	Heat shock protein HtrA	FALSE			NS	ND	ND
KGEVEQPGDT(ph)QVVLLTEIR	0.369723	0.0379946	0.0500079	-0.293615	0.0525657	0.104052	-0.582525	0.128069	0.159346	Rv0985c	MscL	Large-conductance mechanosensitive channel	FALSE	FALSE	FALSE	NS	NS	NS
GEVEQPGDT(ph)QVVLLTEIR	0.401966	0.00992145	0.0143174							Rv0985c	MscL	Large-conductance mechanosensitive channel	FALSE			NS	ND	ND
KKGEVEQPGDT(ph)QVVLLTEIR	0.20072	0.0918387	0.112363							Rv0985c	MscL	Large-conductance mechanosensitive channel	FALSE			NS	ND	ND
SVDVAGVGDT(ph)GGVQVFADHGDLDGR	-1.71111	2.36946e-10	2.91389e-09							Rv0994	MoeA1	Molybdopterin biosynthesis protein MoeA	TRUE			Down	ND	ND
AAVPSGAST(ph)GEHEAVELR	0.511732	0.000384809	0.000714282	0.414654	0.165692	0.252711				Rv1023	Eno	Enolase (EC 4.2.1.11)	FALSE	FALSE		NS	NS	ND
AIT(ph)ESVEKR	-0.169345	0.120141	0.142649							Rv1024		Cell division protein DivIC (FtsB), stabilizes FtsL against RasP cleavage	FALSE			NS	ND	ND
VRPGDT(ph)DPDNEVGIVGHTLNR	2.21994	2.53934e-11	5.85714e-10							Rv1032c	TrcS	Sensor protein basS/pmrB (EC 2.7.3.-)	TRUE			Up	ND	ND
ALSRT(ph)EILDR	1.88374	1.04106e-09	1.01019e-08							Rv1033c	TrcR	DNA-binding response regulator TrcR	TRUE			Up	ND	ND
VTGLTSGADDYMT(ph)KPFSLEELVAR	-0.568021	0.0859773	0.105559							Rv1033c	TrcR	DNA-binding response regulator TrcR	FALSE			NS	ND	ND
VIGLVVEDSAEAPSTGT(ph)GPNAAPFYR				0.181146	0.0460492	0.0942643				Rv1043c		protease-related protein		FALSE		ND	NS	ND
AALDETT(ph)AGLR	-0.499604	0.0347863	0.0461738	-0.185804	0.268054	0.376341				Rv1044		Conserved hypothetical protein	FALSE	FALSE		NS	NS	ND
T(ph)SKDFDTVAR	0.419519	0.0179237	0.0251433	-0.230468	0.0941253	0.163116	0.679001	0.00165435	0.00293298	Rv1045		Hypothetical protein	FALSE	FALSE	FALSE	NS	NS	NS
TS(ph)KDFDTVAR	2.63463	0.00315349	0.00500786							Rv1045		Hypothetical protein	TRUE			Up	ND	ND
DAQVFEFGT(ph)APGSAVVK	1.26664	5.00546e-06	1.47645e-05	0.693298	7.26406e-07	3.06569e-05				Rv1057		surface antigen, putative	TRUE	FALSE		Up	NS	ND
FDS(ph)GWLR	-0.166126	0.0233045	0.0319897							Rv1058	FadD14	Long-chain-fatty-acid--CoA ligase (EC 6.2.1.3)	FALSE			NS	ND	ND
YATT(ph)GSLDIR	-0.0890352	0.271286	0.304386							Rv1061		glutamine amidotransferases, class-II	FALSE			NS	ND	ND
LFHSAFATEDQS(ph)EGMAAFIEK	-0.353757	0.00352173	0.00554515							Rv1070c	EchA8	3-methylthioacryloyl-CoA hydratase 2 (DmdD2)	FALSE			NS	ND	ND
AIHAGYRPDPAT(ph)GAVNVPIYASSTFAQDGVGGLR	-1.26514	1.67759e-06	5.5669e-06	0.0266802	0.792289	0.879399	-0.408281	0.0618707	0.0813734	Rv1079	MetB	Cystathionine gamma-lyase (EC 4.4.1.1)	TRUE	FALSE	FALSE	Down	NS	NS
GFGGMVS(ph)VRMRAGR	0.39599	0.00123838	0.00210689							Rv1079	MetB	Cystathionine gamma-lyase (EC 4.4.1.1)	FALSE			NS	ND	ND
TDT(ph)QVTWLTQESHDR	-2.06673	3.69082e-11	7.21248e-10	-0.696767	0.00815153	0.0235333	-0.0853132	0.720583	0.750026	Rv1080c	GreA	Transcription elongation factor GreA	TRUE	FALSE	FALSE	Down	NS	NS
SDS(ph)ETFLIATR	-1.09997	3.30513e-07	1.4007e-06	0.0205783	0.896592	0.939428				Rv1080c	GreA	Transcription elongation factor GreA	TRUE	FALSE		Down	NS	ND
VYYNGDKSDS(ph)ETFLIATR	-1.70034	7.56039e-05	0.000160445	0.020008	0.8995	0.940925				Rv1080c	GreA	Transcription elongation factor GreA	TRUE	FALSE		Down	NS	ND
T(ph)DTQVTWLTQESHDR	-1.03546	4.45469e-06	1.32791e-05	-0.670211	0.00132417	0.0058081				Rv1080c	GreA	Transcription elongation factor GreA	TRUE	FALSE		Down	NS	ND
TDTQVTWLT(ph)QESHDR	2.43422	3.95408e-09	3.16102e-08							Rv1080c	GreA	Transcription elongation factor GreA	TRUE			Up	ND	ND
QEGVS(ph)DGKLEVYSPNSPLGGALIDAK	0.817354	1.111e-05	2.96056e-05							Rv1080c	GreA	Transcription elongation factor GreA	FALSE			NS	ND	ND
SDSET(ph)FLIATR	-0.153951	0.282845	0.315844							Rv1080c	GreA	Transcription elongation factor GreA	FALSE			NS	ND	ND
THT(ph)PIPR	-0.684563	7.39317e-05	0.000157609	-0.18481	0.0905597	0.157797	-1.65877	1.214e-08	1.67879e-07	Rv1081c		Probable conserved membrane protein	FALSE	FALSE	TRUE	NS	NS	Down
THT(ph)PIPRPDAR	-0.00780374	0.968803	0.972952							Rv1081c		Probable conserved membrane protein	FALSE			NS	ND	ND
IPARPPET(ph)ELFAGIEP	0.631057	5.35961e-06	1.56452e-05							Rv1082	Mca	Mycothiol S-conjugate amidase Mca	FALSE			NS	ND	ND
DHPELDQAADEGT(ph)DR	-0.794051	5.23123e-07	2.04454e-06							Rv1083		probable secreted protein	FALSE			NS	ND	ND
SFDRDHPELDQAADEGT(ph)DR	-1.15705	1.54596e-07	7.39854e-07							Rv1083		probable secreted protein	TRUE			Down	ND	ND
AQKPVADALT(ph)LELEPVVEANMTR	0.415195	0.0585038	0.0741576							Rv1094	DesA2	Fatty acid desaturase occurring in virulence cluster	FALSE			NS	ND	ND
IEHDT(ph)MGEVR	1.60225	1.25261e-08	8.23559e-08	0.66196	0.0079142	0.0230176	0.665909	7.17875e-05	0.000179099	Rv1098c	Fum	Fumarate hydratase class II (EC 4.2.1.2)	TRUE	FALSE	FALSE	Up	NS	NS
EVVRPHLTNVTVAPIT(ph)TTVR	-0.78297	0.000342395	0.000644912	0.0335552	0.783361	0.871973	0.246578	0.135154	0.166449	Rv1102c	MazF3	Death on curing protein, Doc toxin	FALSE	FALSE	FALSE	NS	NS	NS
DAEILATNTSAT(ph)GDLDTLAGHCAR	-1.71448	0.000162695	0.000326086	0.0167053	0.880856	0.93038	-1.5223	5.90088e-06	2.10002e-05	Rv1103c	MazE3	Prevent host death protein, Phd antitoxin	TRUE	FALSE	TRUE	Down	NS	Down
DAEILATNTSATGDLDT(ph)LAGHCAR	-2.1713	8.95291e-11	1.409e-09	-0.356395	0.161326	0.247834				Rv1103c	MazE3	Prevent host death protein, Phd antitoxin	TRUE	FALSE		Down	NS	ND
DAEILATNT(ph)SATGDLDTLAGHCAR	-2.51415	1.09828e-11	3.31369e-10							Rv1103c	MazE3	Prevent host death protein, Phd antitoxin	TRUE			Down	ND	ND
THAT(ph)VPVSQLGYEACR	-0.602899	7.50047e-05	0.000159429	-1.308	1.37258e-05	0.000193991	0.147913	0.405445	0.448026	Rv1107c	XseB	Exodeoxyribonuclease VII small subunit (EC 3.1.11.6)	FALSE	TRUE	FALSE	NS	Down	NS
THAT(ph)VPVSQLGYEACRDELMEVVR	-0.691914	1.50004e-05	3.83738e-05	-0.535459	0.00136559	0.00586837	-0.335319	0.131433	0.162695	Rv1107c	XseB	Exodeoxyribonuclease VII small subunit (EC 3.1.11.6)	FALSE	FALSE	FALSE	NS	NS	NS
VCDPNGDDT(ph)GR	-2.20206	2.9166e-13	2.43364e-11	-0.453145	0.0773151	0.138125	-0.801527	1.07853e-06	5.2728e-06	Rv1107c	XseB	Exodeoxyribonuclease VII small subunit (EC 3.1.11.6)	TRUE	FALSE	FALSE	Down	NS	NS
VCDPNGDDT(ph)GRTHATVPVSQLGYEACR	-1.69603	5.50865e-08	2.95789e-07				-1.24274	0.000146988	0.000343683	Rv1107c	XseB	Exodeoxyribonuclease VII small subunit (EC 3.1.11.6)	TRUE		TRUE	Down	ND	Down
VCDPNGDDT(ph)GRTHATVPVSQLGYEACRDELMEVVR	-1.43478	3.15785e-09	2.58466e-08							Rv1107c	XseB	Exodeoxyribonuclease VII small subunit (EC 3.1.11.6)	TRUE			Down	ND	ND
FALYSVSDTPETTT(ph)ASR				-0.762186	3.80071e-05	0.000371885				Rv1109c		Conserved protein		FALSE		ND	NS	ND
FALYSVSDTPETT(ph)TASR	0.242825	0.103259	0.124924							Rv1109c		Conserved protein	FALSE			NS	ND	ND
SAAKPTVPT(ph)PAVAAELDYPALTLAQLR	-0.0790002	0.333938	0.367689							Rv1109c		Conserved protein	FALSE			NS	ND	ND
NLQVIDAT(ph)CPLVTK	-1.09347	0.00281863	0.00455317	-0.26738	0.0281241	0.0627611				Rv1110	LytB	4-hydroxy-3-methylbut-2-enyl diphosphate reductase (EC 1.17.1.2)	TRUE	FALSE		Down	NS	ND
ARPSEPT(ph)NPTHHPISQVR	0.349533	0.0942597	0.114726	0.929058	0.450792	0.571123	2.76693	2.34587e-08	2.76927e-07	Rv1111c		INTEGRAL MEMBRANE PROTEIN (Rhomboid family)	FALSE	FALSE	TRUE	NS	NS	Up
SYQPSEPS(ph)GPAEPVNR				-0.249994	0.158667	0.245133	1.89464	1.87129e-08	2.26426e-07	Rv1111c		INTEGRAL MEMBRANE PROTEIN (Rhomboid family)		FALSE	TRUE	ND	NS	Up
ARPSEPTNPT(ph)HHPISQVR	1.72277	0.0643136	0.0810109	-0.0577115	0.66408	0.766788	-0.453521	0.150931	0.184739	Rv1111c		INTEGRAL MEMBRANE PROTEIN (Rhomboid family)	FALSE	FALSE	FALSE	NS	NS	NS
SYQPS(ph)EPSGPAEPVNR	1.18402	3.80941e-07	1.58107e-06	-0.111205	0.547413	0.661891				Rv1111c		INTEGRAL MEMBRANE PROTEIN (Rhomboid family)	TRUE	FALSE		Up	NS	ND
PSEPTNPT(ph)HHPISQVR				-0.358763	0.162927	0.249691				Rv1111c		INTEGRAL MEMBRANE PROTEIN (Rhomboid family)		FALSE		ND	NS	ND
ARPS(ph)EPTNPTHHPISQVR	2.79147	5.07572e-11	9.16349e-10							Rv1111c		INTEGRAL MEMBRANE PROTEIN (Rhomboid family)	TRUE			Up	ND	ND
ARPS(ph)EPT(ph)NPTHHPISQVR	1.13725	1.613e-07	7.61574e-07							Rv1111c		INTEGRAL MEMBRANE PROTEIN (Rhomboid family)	TRUE			Up	ND	ND
ARPSEPTNPTHHPIS(ph)QVR	0.447873	0.0263105	0.0358016							Rv1111c		INTEGRAL MEMBRANE PROTEIN (Rhomboid family)	FALSE			NS	ND	ND
SYQPS(ph)EPS(ph)GPAEPVNR	0.182779	0.0466592	0.0604465							Rv1111c		INTEGRAL MEMBRANE PROTEIN (Rhomboid family)	FALSE			NS	ND	ND
VQHGDAET(ph)APLPNPECYQYDFDIPEVAEVWR	-0.697226	0.0124335	0.0177604							Rv1122	Gnd2	6-phosphogluconate dehydrogenase, decarboxylating (EC 1.1.1.44)	FALSE			NS	ND	ND
NRADST(ph)VLAAAYR	-0.35378	6.12998e-05	0.000134135							Rv1126c		Conserved protein	FALSE			NS	ND	ND
FDPYELSST(ph)QGWLR	0.105144	0.40105	0.436409							Rv1151c		NAD-dependent protein deacetylase of SIR2 family	FALSE			NS	ND	ND
VMDT(ph)GDLER	1.1795	4.66723e-08	2.57522e-07							Rv1165	TypA	GTP-binding protein TypA/BipA	TRUE			Up	ND	ND
SHGLNVADLVLVPPGSIPT(ph)TTSGK	-0.284619	0.209782	0.240176							Rv1185c	FadD21	Long-chain-fatty-acid--CoA ligase (EC 6.2.1.3)	FALSE			NS	ND	ND
VPANLGT(ph)EPLR	0.236373	0.0196281	0.0273162	1.35331	7.71242e-07	3.06569e-05				Rv1194c		Regulator of polyketide synthase expression	FALSE	TRUE		NS	Up	ND
RNS(ph)VSGAVEVLAR	0.127536	0.163799	0.191417	-0.4234	0.0107441	0.0295812				Rv1201c	DapD	2,3,4,5-tetrahydropyridine-2,6-dicarboxylate N-succinyltransferase (EC 2.3.1.117)	FALSE	FALSE		NS	NS	ND
GETVVHYRS(ph)DPA	0.150669	0.110902	0.132597				-0.925193	2.29443e-06	9.5733e-06	Rv1209		Conserved protein	FALSE		FALSE	NS	ND	NS
SQLGAIHASSEDAEAES(ph)DASNPSR	-0.498743	0.000605057	0.00108586				-1.21276	4.18669e-07	2.59712e-06	Rv1209		Conserved protein	FALSE		TRUE	NS	ND	Down
SQLGAIHASSEDAEAESDASNPS(ph)RGETVVHYR	-3.06674	0.000662906	0.00118064	-1.7446	3.62759e-05	0.000366214	-2.20538	3.97976e-05	0.000109443	Rv1209		Conserved protein	TRUE	TRUE	TRUE	Down	Down	Down
ATTATT(ph)LPAFGVTR	-1.90865	0.00150628	0.00253812	-0.272174	0.191388	0.283737				Rv1209		Conserved protein	TRUE	FALSE		Down	NS	ND
SQLGAIHASSEDAEAESDAS(ph)NPSR	-0.430112	0.00128782	0.00218572	-1.44676	0.00039479	0.00224184				Rv1209		Conserved protein	FALSE	TRUE		NS	Down	ND
GET(ph)VVHYR	0.400205	0.00859529	0.0125844							Rv1209		Conserved protein	FALSE			NS	ND	ND
SQLGAIHASSEDAEAESDAS(ph)NPS(ph)RGETVVHYR	-1.31839	2.2127e-10	2.80474e-09							Rv1209		Conserved protein	TRUE			Down	ND	ND
TGDGPLEAT(ph)KEGR	1.37091	1.84041e-09	1.61841e-08				-0.104847	0.386711	0.430271	Rv1211		Conserved protein	TRUE		FALSE	Up	ND	NS
SLVSQPPT(ph)LEELFLR	0.389765	8.0095e-05	0.000168956							Rv1218c		ABC-type multidrug transport system, ATPase component	FALSE			NS	ND	ND
AALRDS(ph)HPIR	-0.331398	0.0834397	0.102712	-1.30546	0.0349368	0.0758354	0.677368	0.0607208	0.0805175	Rv1222	RseA	Anti-sigma factor RseA	FALSE	FALSE	FALSE	NS	NS	NS
ADPGS(ph)VGHVFR	-0.56865	3.14675e-06	9.75214e-06							Rv1222	RseA	Anti-sigma factor RseA	FALSE			NS	ND	ND
IVHPT(ph)LGISTR	-0.667947	1.18705e-06	4.12388e-06				-0.205201	0.0418766	0.0569334	Rv1223	HtrA	serine protease	FALSE		FALSE	NS	ND	NS
DGAGPDEPDDPWRDPAAAAALGTPALAAPAPHGALAGS(ph)GK	-1.14832	1.12034e-06	3.93096e-06	0.0748946	0.338236	0.454795				Rv1223	HtrA	serine protease	TRUE	FALSE		Down	NS	ND
VDT(ph)DNAMPAR	-0.00936845	0.959939	0.965429	-0.783778	0.00591122	0.018269				Rv1223	HtrA	serine protease	FALSE	FALSE		NS	NS	ND
VISIAQFTQGNT(ph)PVVWR	0.998713	8.84623e-05	0.000184943							Rv1229c	Mrp	Mrp protein homolog	FALSE			NS	ND	ND
ALLAELQPT(ph)DPDVAQPR	1.17439	3.06871e-11	6.64258e-10							Rv1231c		PROBABLE MEMBRANE PROTEIN	TRUE			Up	ND	ND
DFSST(ph)MQLVAGR	-0.563648	0.000584085	0.00105225							Rv1234		Probable transmembrane protein	FALSE			NS	ND	ND
T(ph)SPFQPR	-1.56251	9.8949e-07	3.56065e-06							Rv1234		Probable transmembrane protein	TRUE			Down	ND	ND
GAS(ph)SAASAASATIDAAR				-0.21978	0.0960113	0.164591				Rv1240	Mdh	Malate dehydrogenase (EC 1.1.1.37)		FALSE		ND	NS	ND
NAT(ph)AAEGLDQAELAETFDKR	1.32219	3.65693e-11	7.21248e-10							Rv1245c		Short-chain type dehydrogenase/reductase	TRUE			Up	ND	ND
FVS(ph)NDEIR	0.85886	1.09376e-09	1.05405e-08							Rv1247c	RelB	Antitoxin RelB	FALSE			NS	ND	ND
TSGGWVSETMAS(ph)LPLPAISSLNSR	1.08903	0.0018441	0.00305252							Rv1249c		Possible membrane protein	TRUE			Up	ND	ND
SANAAEPDPQLAGT(ph)GGRPK	0.045666	0.526572	0.560429							Rv1249c		Possible membrane protein	FALSE			NS	ND	ND
REPEEDCDT(ph)QPLR							0.0543494	0.523832	0.55968	Rv1250		EmrB/QacA family drug resistance transporter			FALSE	ND	ND	NS
T(ph)SRPIPVVVLTR	-0.663314	0.000362678	0.000677673	0.499351	0.175678	0.266315	0.276652	0.0621121	0.0814695	Rv1261c		Conserved protein	FALSE	FALSE	FALSE	NS	NS	NS
LPGLESPEEES(ph)AAR	-1.41376	3.37631e-11	6.98599e-10	0.394569	0.00512665	0.0163027	-0.918322	1.7478e-08	2.16906e-07	Rv1265		Unknown protein	TRUE	FALSE	FALSE	Down	NS	NS
LTQLGT(ph)AVGTWK	0.687193	6.22027e-07	2.35901e-06	0.440848	0.0523907	0.104052	1.4276	2.64386e-09	5.5636e-08	Rv1266c	PknH	Serine/threonine protein kinase (EC 2.7.11.1)	FALSE	FALSE	TRUE	NS	NS	Up
AS(ph)AVIAELEALTFEHPYR	0.475445	0.00278262	0.00450017							Rv1267c	EmbR	Transcriptional regulatory protein EmbR	FALSE			NS	ND	ND
AASPPPNMRS(ph)R	-0.863588	0.000707895	0.00125127							Rv1272c		Lipid A export ATP-binding/permease protein MsbA	FALSE			NS	ND	ND
HGPFFPQCGGVSDQT(ph)VTELTR	1.48659	9.85844e-10	9.63251e-09							Rv1274	LprB	Lipoprotein LprB	TRUE			Up	ND	ND
SAY(ph)PDGIADHDRPLAPR				-0.629167	1.53312e-05	0.000207461				Rv1276c		Phosphohistidine phosphatase SixA		FALSE		ND	NS	ND
FPT(ph)SGIAVLR	-0.515728	4.25919e-05	9.79195e-05							Rv1276c		Phosphohistidine phosphatase SixA	FALSE			NS	ND	ND
IENVTAAWHFVSGDDSGVT(ph)GPLHISR	-0.236117	0.111463	0.133131							Rv1279		Choline dehydrogenase (EC 1.1.99.1)	FALSE			NS	ND	ND
ADEPVFEAT(ph)VR							-0.356319	0.0036892	0.00601203	Rv1285	CysD	Sulfate adenylyltransferase subunit 2 (EC 2.7.7.4)			FALSE	ND	ND	NS
AGKT(ph)TILQDIANAITR	0.7856	0.00134671	0.00227742	-0.219367	0.0228454	0.0527109	1.63458	3.18482e-06	1.22911e-05	Rv1297	Rho	Transcription termination factor Rho	FALSE	FALSE	TRUE	NS	NS	Up
GDRPPSSEAPATQGEQTPT(ph)EQIDSQSQQVRPER							0.671129	0.00128153	0.00233181	Rv1297	Rho	Transcription termination factor Rho			FALSE	ND	ND	NS
AYNNASPAS(ph)GR				0.557651	0.00653345	0.019787				Rv1297	Rho	Transcription termination factor Rho		FALSE		ND	NS	ND
GDRPPSSEAPATQGEQTPTEQIDSQS(ph)QQVRPER				-1.39628	0.00076911	0.00385161				Rv1297	Rho	Transcription termination factor Rho		TRUE		ND	Down	ND
LRLETST(ph)ER	0.0938805	0.102062	0.123688							Rv1297	Rho	Transcription termination factor Rho	FALSE			NS	ND	ND
RGDAVT(ph)GAVR	-0.435852	0.0159917	0.0225709							Rv1297	Rho	Transcription termination factor Rho	FALSE			NS	ND	ND
IVVEVCSQCHPFYT(ph)GK	-3.02578	4.82145e-11	8.92603e-10	0.0569355	0.803008	0.888197	-0.70105	0.00556143	0.00868844	Rv1298	RpmE	LSU ribosomal protein L31p	TRUE	FALSE	FALSE	Down	NS	NS
ILDS(ph)GGR	0.630213	0.000362484	0.000677673							Rv1298	RpmE	LSU ribosomal protein L31p	FALSE			NS	ND	ND
S(ph)DIHPAYEETTVVCGCGNTFQTR	-0.250168	0.0185403	0.0259306							Rv1298	RpmE	LSU ribosomal protein L31p	FALSE			NS	ND	ND
AEQQVASTLQT(ph)AHEQLKR	0.414064	3.69679e-05	8.59733e-05							Rv1306	AtpF	ATP synthase B chain (EC 3.6.3.14)	FALSE			NS	ND	ND
GFAAT(ph)GGGSVVPDEHVEALDEDK	0.965195	1.20852e-05	3.18426e-05							Rv1308	AtpA	ATP synthase alpha chain (EC 3.6.3.14)	FALSE			NS	ND	ND
VANPDGDVLWRPGGDRT(ph)AS	1.05989	9.23691e-07	3.36693e-06							Rv1314c		Cob(I)alamin adenosyltransferase PduO (EC 2.5.1.17)	TRUE			Up	ND	ND
T(ph)RPRPPLGPAMAGAVDLSGIK							0.983199	0.00548907	0.00862568	Rv1324		COG3118: Thioredoxin domain-containing protein EC-YbbN			FALSE	ND	ND	NS
GAASSEEST(ph)EVDPAVAQAR	0.671846	6.14129e-06	1.76837e-05							Rv1324		COG3118: Thioredoxin domain-containing protein EC-YbbN	FALSE			NS	ND	ND
TRPRPPLGPAMAGAVDLS(ph)GIK	-0.272548	0.0927698	0.113108							Rv1324		COG3118: Thioredoxin domain-containing protein EC-YbbN	FALSE			NS	ND	ND
YGVPAHGT(ph)AAHAFTMLHAQHGGPTELAER				1.15084	0.0016122	0.00661522				Rv1330c	PncB1	Nicotinate phosphoribosyltransferase (EC 2.4.2.11)		TRUE		ND	Up	ND
DSSSPSDELEEIT(ph)GIK	-0.203844	0.0327225	0.0435578							Rv1332		Transcriptional regulatory protein	FALSE			NS	ND	ND
TGHAQRPGDPT(ph)LR	-0.392545	0.012823	0.0182796							Rv1332		Transcriptional regulatory protein	FALSE			NS	ND	ND
DSSSPSDELEEITGIKT(ph)GHAQRPGDPTLR	-0.661374	1.9929e-05	4.91931e-05							Rv1332		Transcriptional regulatory protein	FALSE			NS	ND	ND
LDS(ph)GEQLK	-1.18931	6.87796e-06	1.94323e-05							Rv1334	Mec	Mec+	TRUE			Down	ND	ND
GGAVQIT(ph)RPTGRPR	-0.0162412	0.861661	0.876614							Rv1337		Rhomboid membrane family protein	FALSE			NS	ND	ND
GGAVQIT(ph)RPTGR	-0.102696	0.445952	0.481916							Rv1337		Rhomboid membrane family protein	FALSE			NS	ND	ND
RGGAVQIT(ph)RPTGR	-0.399519	0.027894	0.0375568							Rv1337		Rhomboid membrane family protein	FALSE			NS	ND	ND
VLT(ph)EIDLLR	0.382038	0.336996	0.370722							Rv1338	MurI	Glutamate racemase (EC 5.1.1.3)	FALSE			NS	ND	ND
ATGLGWLT(ph)AEYAMLPSATHSR	0.703344	0.00274702	0.00446827				0.561004	0.0512377	0.0690781	Rv1340	Rph	Ribonuclease PH (EC 2.7.7.56)	FALSE		FALSE	NS	ND	NS
T(ph)KPTSAGQADDALVR	-0.381046	0.00041172	0.000755267							Rv1347c	MbtK	Lysine N-acyltransferase mbtK (EC 2.3.1.-) (N-acyltransferase mbtK) (Mycobactin synthetase protein K)	FALSE			NS	ND	ND
GEFFLVY(ph)QPIIRLADNR	0.864087	0.262185	0.29488							Rv1357c		Sensory box/GGDEF family protein	FALSE			NS	ND	ND
IEDAPLY(ph)QIIDER							1.1071	2.79773e-09	5.6421e-08	Rv1367c		Beta-lactamase class C and other penicillin binding proteins			TRUE	ND	ND	Up
GESPGEGLPPIT(ph)TPPWDTK	0.897796	0.00014772	0.000299054				-1.14399	1.84701e-10	5.95967e-09	Rv1377c		Methyltransferase (EC 2.1.1.-)	FALSE		TRUE	NS	ND	Down
VVPESLAGAS(ph)AAIEAVT(ph)AR				-1.05955	0.0181585	0.0441485				Rv1386	PE15	PE family protein		TRUE		ND	Down	ND
VVPESLAGASAAIEAVT(ph)AR	-0.882776	2.64365e-07	1.15698e-06							Rv1386	PE15	PE family protein	FALSE			NS	ND	ND
DAES(ph)DEVLGK	-0.292949	0.0102469	0.0147719				0.19347	0.226827	0.271073	Rv1388	MihF	integration host factor	FALSE		FALSE	NS	ND	NS
GGTNLT(ph)QVLK	-0.0173946	0.900883	0.912557	-0.584393	0.000240797	0.00151631	-0.0877092	0.750108	0.775726	Rv1388	MihF	integration host factor	FALSE	FALSE	FALSE	NS	NS	NS
AQEIMTELEIAPT(ph)RR	-3.32249	4.62484e-16	1.62679e-13	-0.038208	0.887099	0.931015	-0.133906	0.840943	0.853284	Rv1388	MihF	integration host factor	TRUE	FALSE	FALSE	Down	NS	NS
RGGTNLT(ph)QVLK	-0.170112	0.288665	0.321832				-0.209202	0.331508	0.377529	Rv1388	MihF	integration host factor	FALSE		FALSE	NS	ND	NS
AQEIMTELEIAPT(ph)R	-1.88534	5.74975e-11	1.01124e-09	-0.0933904	0.542735	0.659797				Rv1388	MihF	integration host factor	TRUE	FALSE		Down	NS	ND
GGT(ph)NLTQVLK	0.689588	7.30886e-05	0.000156285							Rv1388	MihF	integration host factor	FALSE			NS	ND	ND
RGGT(ph)NLTQVLK	0.153729	0.0837686	0.103027							Rv1388	MihF	integration host factor	FALSE			NS	ND	ND
SVGEGPDT(ph)KPTAR	-1.11665	9.93295e-07	3.56522e-06	-0.483803	0.123874	0.199959	1.10635	5.66121e-06	2.0448e-05	Rv1389	Gmk	Guanylate kinase (EC 2.7.4.8)	TRUE	FALSE	TRUE	Down	NS	Up
VVVLSGPS(ph)AVGK	0.0858694	0.449344	0.484094	-0.428773	0.00112642	0.00518587	1.03947	4.55516e-07	2.72185e-06	Rv1389	Gmk	Guanylate kinase (EC 2.7.4.8)	FALSE	FALSE	TRUE	NS	NS	Up
EIHADLLEHT(ph)EGE	0.597385	1.93482e-06	6.34568e-06							Rv1390	RpoZ	DNA-directed RNA polymerase omega subunit (EC 2.7.7.6)	FALSE			NS	ND	ND
GVEGPPT(ph)IELLR	2.01704	5.39247e-12	1.8968e-10	0.380083	0.000236095	0.00151631				Rv1391	Dfp	Phosphopantothenoylcysteine decarboxylase (EC 4.1.1.36) / Phosphopantothenoylcysteine synthetase (EC 6.3.2.5)	TRUE	FALSE		Up	NS	ND
VLNTVLDDLAHETLDAS(ph)TVR	0.609872	0.0429185	0.056016	-0.285654	0.00792588	0.0230176				Rv1392	MetK	S-adenosylmethionine synthetase (EC 2.5.1.6)	FALSE	FALSE		NS	NS	ND
VLNTVLDDLAHETLDAST(ph)VR	0.0269332	0.641492	0.671062							Rv1392	MetK	S-adenosylmethionine synthetase (EC 2.5.1.6)	FALSE			NS	ND	ND
ALT(ph)TAGDDLASDLQAINDSFGTLR	0.150743	0.241076	0.273103							Rv1398c	VapB10	Transcriptional regulator, CopG family	FALSE			NS	ND	ND
ALTTAGDDLASDLQAINDS(ph)FGTLR	-0.183716	0.567156	0.599992							Rv1398c	VapB10	Transcriptional regulator, CopG family	FALSE			NS	ND	ND
ALTTAGDDLASDLQAINDSFGT(ph)LR	-0.686537	0.00153897	0.00259011							Rv1398c	VapB10	Transcriptional regulator, CopG family	FALSE			NS	ND	ND
T(ph)EPTVARPDIDPVLK	0.286217	0.00673648	0.0100618	-0.195845	0.0892787	0.156422				Rv1399c	LipH	Esterase/lipase	FALSE	FALSE		NS	NS	ND
IAVAGDS(ph)AGGTIAAVIAQR	0.433477	7.26924e-05	0.000155675	-0.0133075	0.879847	0.93038				Rv1400c	LipI	Esterase/lipase	FALSE	FALSE		NS	NS	ND
DVGASEPPVAAT(ph)QEIPIDGGRPR	1.45965	0.0304017	0.0406608	0.544129	0.00104171	0.00498141	3.68166	6.80209e-11	3.50609e-09	Rv1422		Conserved hypothetical protein	TRUE	FALSE	TRUE	Up	NS	Up
DVGASEPPVAAT(ph)QEIPIDGGR	1.01045	0.00033225	0.000626643	0.156937	0.0410027	0.0855007				Rv1422		Conserved hypothetical protein	TRUE	FALSE		Up	NS	ND
ALEILGDT(ph)VPEHLASAGK	0.351176	0.00348882	0.00550928	0.325892	0.000281956	0.00170785				Rv1423	WhiA	Probable transcriptional regulatory protein WhiA	FALSE	FALSE		NS	NS	ND
AAALNIVPTST(ph)GAAK				-0.354656	0.0397886	0.0840716	-0.180488	0.275392	0.321956	Rv1436	Gap	NAD-dependent glyceraldehyde-3-phosphate dehydrogenase (EC 1.2.1.12)		FALSE	FALSE	ND	NS	NS
AAALNIVPT(ph)STGAAK	0.552366	2.15641e-05	5.27664e-05	0.121806	0.335793	0.453427				Rv1436	Gap	NAD-dependent glyceraldehyde-3-phosphate dehydrogenase (EC 1.2.1.12)	FALSE	FALSE		NS	NS	ND
TVTPEGDT(ph)KTIVR	-0.606898	0.000354282	0.00066552	1.13452	9.44433e-06	0.000146502	-0.356109	0.00833689	0.0126095	Rv1443c		Unknown protein	FALSE	TRUE	FALSE	NS	Up	NS
GMTVDT(ph)VPIGAPIGR	-0.86916	7.28427e-07	2.69002e-06	0.185287	0.211123	0.307263	-0.585433	0.0179369	0.0259148	Rv1443c		Unknown protein	FALSE	FALSE	FALSE	NS	NS	NS
VQRPLWAS(ph)TGVK	0.804757	0.000261104	0.000503251							Rv1448c	Tal	Transaldolase (EC 2.2.1.2)	FALSE			NS	ND	ND
TSTT(ph)LPHRASLVDR	0.528471	0.000406916	0.00074743							Rv1460		Iron-sulfur cluster regulator SufR	FALSE			NS	ND	ND
CDALLVDT(ph)VSR	0.965699	0.00372275	0.0058199							Rv1461		Iron-sulfur cluster assembly protein SufB @ intein-containing	FALSE			NS	ND	ND
T(ph)APGLTAAVEGIAHNK	0.719377	3.36589e-05	7.9194e-05							Rv1462		Iron-sulfur cluster assembly protein SufD	FALSE			NS	ND	ND
YPHQPAPT(ph)GA	3.39895	3.54704e-13	2.7726e-11							Rv1463		Iron-sulfur cluster assembly ATPase protein SufC	TRUE			Up	ND	ND
AYEVEAGEAT(ph)TQNGR	-1.31248	2.43859e-06	7.78025e-06	-0.946505	0.0019302	0.00772081				Rv1471	TrxB1	Thioredoxin TrxB1	TRUE	FALSE		Down	NS	ND
AYEVEAGEATT(ph)QNGR	-3.16412	4.75081e-12	1.75905e-10							Rv1471	TrxB1	Thioredoxin TrxB1	TRUE			Down	ND	ND
SAELAAATT(ph)DR	-0.493949	0.00029253	0.000561513	-0.138733	0.614224	0.726792	0.311404	0.0253561	0.0363087	Rv1474c		Transcriptional regulator, TetR family	FALSE	FALSE	FALSE	NS	NS	NS
SAELAAATT(ph)DRLR	-0.687232	1.21941e-05	3.195e-05	0.395603	0.0670342	0.123624	0.0446748	0.810194	0.825545	Rv1474c		Transcriptional regulator, TetR family	FALSE	FALSE	FALSE	NS	NS	NS
VRDDVPS(ph)DVLR	-0.85273	2.38565e-06	7.64603e-06	-0.471386	0.0854543	0.150969				Rv1474c		Transcriptional regulator, TetR family	FALSE	FALSE		NS	NS	ND
VLQTVALPQVNAVPQQGHS(ph)VPPVMQAAAAASGR	3.41223	4.71233e-13	3.15726e-11							Rv1479	MoxR1	COG0714: MoxR-like ATPases	TRUE			Up	ND	ND
T(ph)SAGGFPAGAGGYQTPGGHSASPAHEAPPGGAEGLAAEVHTLER	-0.134411	0.496571	0.530102							Rv1479	MoxR1	COG0714: MoxR-like ATPases	FALSE			NS	ND	ND
VINANLT(ph)GAFR	-2.39892	3.65584e-11	7.21248e-10	0.888424	0.000173034	0.00127585	-0.859237	0.00144003	0.00258138	Rv1483	FabG1	3-oxoacyl-[acyl-carrier protein] reductase (EC 1.1.1.100)	TRUE	FALSE	FALSE	Down	NS	NS
ANVTANVVAPGYIDT(ph)DMTR	1.12603	2.78621e-07	1.20994e-06							Rv1483	FabG1	3-oxoacyl-[acyl-carrier protein] reductase (EC 1.1.1.100)	TRUE			Up	ND	ND
KPVEGS(ph)LGTPPR	1.64143	4.12586e-08	2.31278e-07							Rv1488		Putative stomatin/prohibitin-family membrane protease subunit YbbK	TRUE			Up	ND	ND
HAADGDDAEVAGWFSTDT(ph)DPSIAR	1.1097	5.48933e-05	0.000122258							Rv1488		Putative stomatin/prohibitin-family membrane protease subunit YbbK	TRUE			Up	ND	ND
LANSWDYELADGKT(ph)ER	-1.24106	1.27383e-10	1.81038e-09							Rv1507c		Conserved protein	TRUE			Down	ND	ND
SHGLSVADLVLVSPGSIPITT(ph)SGK				0.0494526	0.477101	0.596142				Rv1521	FadD25	Long-chain-fatty-acid--CoA ligase (EC 6.2.1.3)		FALSE		ND	NS	ND
SHGLSVADLVLVSPGSIPIT(ph)TSGK	-0.239428	0.119488	0.141993							Rv1521	FadD25	Long-chain-fatty-acid--CoA ligase (EC 6.2.1.3)	FALSE			NS	ND	ND
TAALHNDVVTVAS(ph)APK	-0.934881	9.88883e-07	3.56065e-06	-0.649803	0.0012678	0.00559945				Rv1535		Putative uncharacterized protein BCG_1587	FALSE	FALSE		NS	NS	ND
TAALHNDVVT(ph)VASAPK	-0.747866	0.00315822	0.00500971							Rv1535		Putative uncharacterized protein BCG_1587	FALSE			NS	ND	ND
LVS(ph)GALLQVR	-1.42053	3.84568e-09	3.10969e-08	0.888865	0.00141655	0.00600618				Rv1540		Ribosomal large subunit pseudouridine synthase D (EC 4.2.1.70)	TRUE	FALSE		Down	NS	ND
FPTLTPDQAAGVIT(ph)DAIVHRPR	-0.278232	0.0110332	0.0158567				0.517831	0.0317253	0.0448978	Rv1543		Oxidoreductase, short-chain dehydrogenase/reductase family	FALSE		FALSE	NS	ND	NS
GSESQTDT(ph)SELDK	0.0850636	0.589177	0.621418	0.304119	0.133602	0.212959	-0.199873	0.153812	0.187048	Rv1543		Oxidoreductase, short-chain dehydrogenase/reductase family	FALSE	FALSE	FALSE	NS	NS	NS
GSESQTDT(ph)SELDKR	-1.50259	0.00415232	0.00644846	1.73225	0.000231598	0.00151631	-0.208254	0.461606	0.498699	Rv1543		Oxidoreductase, short-chain dehydrogenase/reductase family	TRUE	TRUE	FALSE	Down	Up	NS
VELQDGT(ph)VTGDYDAR	0.356961	7.19321e-05	0.000154281							Rv1558		AclJ	FALSE			NS	ND	ND
AEGLLT(ph)AR	-0.470096	9.8221e-07	3.55262e-06							Rv1586c		Probable phiRv1 integrase	FALSE			NS	ND	ND
APVAAGVYNVYTGELADTATPT(ph)AAR	-0.715217	9.29993e-07	3.38114e-06							Rv1590		Conserved hypothetical protein	FALSE			NS	ND	ND
T(ph)EALETPQAPVS	-2.3124	2.30523e-08	1.40697e-07							Rv1591		Possible membrane protein	TRUE			Down	ND	ND
EFALST(ph)LR	0.0680998	0.475062	0.509849	0.546765	0.000389146	0.0022297	1.04633	9.40633e-06	3.11826e-05	Rv1593c		Nudix-related transcriptional regulator NrtR	FALSE	FALSE	TRUE	NS	NS	Up
VT(ph)DEFAALRPPGQL	2.08589	2.15717e-10	2.78453e-09	-0.0125248	0.931036	0.961264	0.509547	0.067376	0.0872633	Rv1593c		Nudix-related transcriptional regulator NrtR	TRUE	FALSE	FALSE	Up	NS	NS
VITQT(ph)GTIAQSGR	0.28598	0.0118175	0.0169148	0.98722	0.00591732	0.018269				Rv1593c		Nudix-related transcriptional regulator NrtR	FALSE	FALSE		NS	NS	ND
FTDSQLRVT(ph)DEFAALRPPGQL	1.68195	0.000386335	0.000715228							Rv1593c		Nudix-related transcriptional regulator NrtR	TRUE			Up	ND	ND
S(ph)GGRPAALYR	0.623255	3.63246e-05	8.48982e-05							Rv1593c		Nudix-related transcriptional regulator NrtR	FALSE			NS	ND	ND
ILSTGGMLEAAHTT(ph)R	-0.339692	0.000599504	0.00107727							Rv1594	NadA	Quinolinate synthetase (EC 2.5.1.72)	FALSE			NS	ND	ND
AHPDAELFVHPECGCAT(ph)SALYLAGEGAFPAER	-1.14211	3.05556e-07	1.31072e-06							Rv1594	NadA	Quinolinate synthetase (EC 2.5.1.72)	TRUE			Down	ND	ND
LDESVPGRWALT(ph)R				0.0338262	0.918408	0.949769				Rv1595	NadB	L-aspartate oxidase (EC 1.4.3.16)		FALSE		ND	NS	ND
KS(ph)GKPY(ph)QT(ph)IVTAYR	0.319833	0.104558	0.126278							Rv1598c		Conserved protein	FALSE			NS	ND	ND
DGT(ph)LGGPNLDLLAGVADR	1.39783	1.54507e-07	7.39854e-07							Rv1603	HisA	Phosphoribosylformimino-5-aminoimidazole carboxamide ribotide isomerase (EC 5.3.1.16) / Acting phosphoribosylanthranilate isomerase (EC 5.3.1.24)	TRUE			Up	ND	ND
EASVS(ph)LSEIK	0.187857	0.0234576	0.0321371	-0.619421	1.16363e-05	0.000172109				Rv1611	TrpC	Indole-3-glycerol phosphate synthase (EC 4.1.1.48)	FALSE	FALSE		NS	NS	ND
LVGFEAAGDGVET(ph)GR	-1.57817	1.6778e-10	2.24632e-09	-0.00403491	0.975691	0.982612	-0.68499	1.70576e-05	5.03407e-05	Rv1612	TrpB	Tryptophan synthase beta chain (EC 4.2.1.20)	TRUE	FALSE	FALSE	Down	NS	NS
DGESTPAVEETS(ph)EADIER	0.300952	0.000295834	0.00056631							Rv1614	Lgt	Prolipoprotein diacylglyceryl transferase (EC 2.4.99.-)	FALSE			NS	ND	ND
VDAVQDGT(ph)LLSSAMVSYMAGGR	0.781993	0.0146449	0.0207925							Rv1618	TesB1	Acyl-CoA thioesterase II (EC 3.1.2.-)	FALSE			NS	ND	ND
EITALEGEVAT(ph)LSER							0.136279	0.373371	0.418314	Rv1626		response regulator			FALSE	ND	ND	NS
EITALEGEVATLS(ph)ER	-1.51898	1.06382e-05	2.85649e-05	-0.492918	0.00340914	0.0121129	-0.785274	0.11159	0.141017	Rv1626		response regulator	TRUE	FALSE	FALSE	Down	NS	NS
TGPT(ph)TDADAAVPR							-1.75817	0.00641789	0.00989255	Rv1626		response regulator			TRUE	ND	ND	Down
T(ph)GPTTDADAAVPR	0.817801	0.0421256	0.0550843	-0.894423	0.0045812	0.0150966				Rv1626		response regulator	FALSE	FALSE		NS	NS	ND
TGPTT(ph)DADAAVPR	0.548662	0.000306009	0.000583408							Rv1626		response regulator	FALSE			NS	ND	ND
VAEVVLETLGTPKDT(ph)	0.34301	0.353252	0.38679							Rv1626		response regulator	FALSE			NS	ND	ND
IAPIVVLTAFS(ph)QR	0.144913	0.273021	0.305844							Rv1626		response regulator	FALSE			NS	ND	ND
TGPT(ph)T(ph)DADAAVPR	0.105459	0.424788	0.46046							Rv1626		response regulator	FALSE			NS	ND	ND
FREITALEGEVATLS(ph)ER	-0.417583	0.011794	0.0168983							Rv1626		response regulator	FALSE			NS	ND	ND
T(ph)AGGSLASDAQLAALR				-0.637566	1.41139e-05	0.000195139				Rv1630	RpsA	SSU ribosomal protein S1p		FALSE		ND	NS	ND
TAGGS(ph)LASDAQLAALR	2.39008	1.00597e-06	3.60152e-06	-0.725719	0.010047	0.0279035				Rv1630	RpsA	SSU ribosomal protein S1p	TRUE	FALSE		Up	NS	ND
TAGGSLAS(ph)DAQLAALR	-0.00372644	0.980746	0.983543	-1.00266	0.00103278	0.0049761				Rv1630	RpsA	SSU ribosomal protein S1p	FALSE	TRUE		NS	Down	ND
GADDQSSASSAPSEKT(ph)AGGSLASDAQLAALR	0.904789	1.41643e-06	4.77917e-06							Rv1630	RpsA	SSU ribosomal protein S1p	FALSE			NS	ND	ND
GADDQSSASSAPS(ph)EKTAGGSLASDAQLAALR	0.616864	7.76767e-06	2.1599e-05							Rv1630	RpsA	SSU ribosomal protein S1p	FALSE			NS	ND	ND
GADDQSSASSAPS(ph)EK	-0.310896	0.000240572	0.000466875							Rv1630	RpsA	SSU ribosomal protein S1p	FALSE			NS	ND	ND
PS(ph)PTVTSPQVAVNDIGSSEDFLAAIDK	-0.491901	0.0545193	0.0696086							Rv1630	RpsA	SSU ribosomal protein S1p	FALSE			NS	ND	ND
VDHIGS(ph)TAVSGFPDFLAK	0.648543	2.26301e-05	5.5183e-05	0.174544	0.0121729	0.0321525				Rv1631	CoaE	Dephospho-CoA kinase (EC 2.7.1.24)	FALSE	FALSE		NS	NS	ND
AADILKDESYKVT(ph)GTAPIYEILHDAK	0.0273445	0.845927	0.862477				1.12883	3.97857e-06	1.48125e-05	Rv1636	TB15.3	Universal stress protein UspA and related nucleotide-binding proteins	FALSE		TRUE	NS	ND	Up
DESYKVTGT(ph)APIYEILHDAK							0.592309	0.00243749	0.00421337	Rv1636	TB15.3	Universal stress protein UspA and related nucleotide-binding proteins			FALSE	ND	ND	NS
VTGT(ph)APIYEILHDAK	0.614011	0.000116623	0.000239545	-0.762508	0.0706106	0.128677	-2.22622	4.42274e-09	8.54921e-08	Rv1636	TB15.3	Universal stress protein UspA and related nucleotide-binding proteins	FALSE	FALSE	TRUE	NS	NS	Down
AADILKDES(ph)YKVTGTAPIYEILHDAK	2.37151	1.25222e-10	1.79783e-09							Rv1636	TB15.3	Universal stress protein UspA and related nucleotide-binding proteins	TRUE			Up	ND	ND
AADILKDESY(ph)K	0.833371	4.92317e-08	2.68485e-07							Rv1636	TB15.3	Universal stress protein UspA and related nucleotide-binding proteins	FALSE			NS	ND	ND
YGTALGAT(ph)ELDAESPQGR							0.521651	0.00199457	0.00351045	Rv1638A		Conserved hypothetical protein			FALSE	ND	ND	NS
YDSAGVPT(ph)FESVR	-2.208	1.41396e-10	1.98944e-09	-1.57748	1.26163e-07	1.05972e-05	-1.32181	9.99917e-06	3.2419e-05	Rv1638A		Conserved hypothetical protein	TRUE	TRUE	TRUE	Down	Down	Down
YDS(ph)AGVPTFESVR	-2.52717	1.21143e-10	1.7572e-09	0.244597	0.456404	0.575939	-1.50628	1.04029e-08	1.48088e-07	Rv1638A		Conserved hypothetical protein	TRUE	FALSE	TRUE	Down	NS	Down
YDSAGVPTFES(ph)VREK	-1.90222	7.30043e-11	1.20844e-09							Rv1638A		Conserved hypothetical protein	TRUE			Down	ND	ND
STET(ph)RVNER	-1.59618	0.000355892	0.000666764	2.17411	0.00503286	0.0161661	0.389195	0.384951	0.429688	Rv1641	InfC	Translation initiation factor 3	TRUE	TRUE	FALSE	Down	Up	NS
EQQLHS(ph)LNYAYR	-1.04736	1.33308e-07	6.58121e-07							Rv1643	RplT	LSU ribosomal protein L20p	TRUE			Down	ND	ND
LQDINDQPVDVPAAT(ph)GR	-0.73205	1.15989e-06	4.04953e-06	0.146513	0.440984	0.562056	-0.492595	0.00576023	0.00896185	Rv1676		Unknown protein	FALSE	FALSE	FALSE	NS	NS	NS
SLGAIT(ph)HPR				0.434335	0.0212548	0.0504404				Rv1676		Unknown protein		FALSE		ND	NS	ND
IDGLPAVKPATAVSDT(ph)TALTVVTDSER	-1.55302	4.79914e-08	2.63765e-07							Rv1694	TlyA	RNA binding methyltransferase FtsJ like	TRUE			Down	ND	ND
LDSAPFT(ph)DR	-0.535945	2.2201e-06	7.19741e-06	0.300431	0.0198813	0.0475357	0.346185	0.000898798	0.00169929	Rv1695	PpnK	NAD kinase (EC 2.7.1.23)	FALSE	FALSE	FALSE	NS	NS	NS
AGYRPQLIVGDPDQIST(ph)EVLK	-1.26928	2.81876e-08	1.66639e-07	0.675486	0.000171178	0.00127585	-1.20638	0.000449023	0.000921148	Rv1697		FIG005773: conserved membrane protein ML1361	TRUE	FALSE	TRUE	Down	NS	Down
AEHDFETISSETLHT(ph)GAIFALR	-1.23297	1.63648e-09	1.49515e-08	0.169896	0.59153	0.704519	-0.228508	0.263565	0.309624	Rv1700		ADP-ribose pyrophosphatase (EC 3.6.1.13)	TRUE	FALSE	FALSE	Down	NS	NS
RGDPDSGT(ph)AALSAVSAAR	-0.5118	7.50846e-06	2.10028e-05							Rv1701	XerD	Tyrosine recombinase XerD	FALSE			NS	ND	ND
TLDALT(ph)EHGFATGTLDFVFLDHDKK	0.226419	0.0211705	0.0292315							Rv1703c		Probable catechol-o-methyltransferase (EC 2.1.1.6)	FALSE			NS	ND	ND
LDADT(ph)EGLMLLTNDGELAHR	-1.66663	7.80652e-08	4.02336e-07	0.360143	0.174238	0.265109	0.233615	0.15115	0.184739	Rv1711		Ribosomal small subunit pseudouridine synthase A (EC 4.2.1.70)	TRUE	FALSE	FALSE	Down	NS	NS
S(ph)GGIQVIAR	-1.67939	2.36239e-11	5.5852e-10	0.263735	0.078377	0.13924				Rv1719		Transcriptional regulator, IclR family	TRUE	FALSE		Down	NS	ND
LPVPSTHPVS(ph)PGTR				0.241658	0.0197302	0.047386	0.901897	4.29277e-07	2.59712e-06	Rv1743	PknE	Serine/threonine-protein kinase PknE (EC 2.7.11.1)		FALSE	FALSE	ND	NS	NS
WPQPTPWAGGAPPWGPPS(ph)SPLPR				0.17593	0.054918	0.10747				Rv1743	PknE	Serine/threonine-protein kinase PknE (EC 2.7.11.1)		FALSE		ND	NS	ND
LGGAGDPDDTRVS(ph)QPVAVAAPAK	0.750266	0.00643427	0.00963087	-0.398996	0.0825668	0.146274	1.86831	1.03408e-06	5.18233e-06	Rv1746	PknF	Probable serine/threonine-protein kinase pknF (EC 2.7.11.1)	FALSE	FALSE	TRUE	NS	NS	Up
LGGAGDPDDT(ph)RVSQPVAVAAPAK	1.0182	0.00974901	0.0140979	-0.77215	0.0332712	0.0724673	1.65876	0.00782969	0.0119545	Rv1746	PknF	Probable serine/threonine-protein kinase pknF (EC 2.7.11.1)	TRUE	FALSE	TRUE	Up	NS	Up
LGGAGDPDDT(ph)R	0.248685	0.0796439	0.0986434	-0.0180693	0.949395	0.969206				Rv1746	PknF	Probable serine/threonine-protein kinase pknF (EC 2.7.11.1)	FALSE	FALSE		NS	NS	ND
ADQYALAATAFHLLTGSPPFQHANPAVVIS(ph)QHLSASPPAIGDR	-0.603966	0.0719343	0.0900458	-0.36423	0.00115252	0.00518587				Rv1746	PknF	Probable serine/threonine-protein kinase pknF (EC 2.7.11.1)	FALSE	FALSE		NS	NS	ND
LGGAGDPDDTRVS(ph)QPVAVAAPAKR	0.595954	0.0454027	0.0589858							Rv1746	PknF	Probable serine/threonine-protein kinase pknF (EC 2.7.11.1)	FALSE			NS	ND	ND
LGGAGDPDDT(ph)RVSQPVAVAAPAKR	0.164944	0.470135	0.504946							Rv1746	PknF	Probable serine/threonine-protein kinase pknF (EC 2.7.11.1)	FALSE			NS	ND	ND
LGGAGDPDDT(ph)RVS(ph)QPVAVAAPAK	0.118809	0.706287	0.73231							Rv1746	PknF	Probable serine/threonine-protein kinase pknF (EC 2.7.11.1)	FALSE			NS	ND	ND
IPAAPPS(ph)GPQPR	-0.248239	0.0721581	0.0901655	0.176792	0.420111	0.539778	2.15311	7.06075e-12	1.04268e-09	Rv1747		Probable conserved transmembrane ATP-binding protein ABC transporter	FALSE	FALSE	TRUE	NS	NS	Up
GSAGRPPQT(ph)TSIR	-0.702936	0.000326147	0.000616786	0.509581	0.0383846	0.0819214				Rv1747		Probable conserved transmembrane ATP-binding protein ABC transporter	FALSE	FALSE		NS	NS	ND
YPTGGQQLWPPS(ph)GPQR				0.331551	0.0402077	0.0846758				Rv1747		Probable conserved transmembrane ATP-binding protein ABC transporter		FALSE		ND	NS	ND
LPNLSAGAWPTDGPPQT(ph)GTLGSGQLQQLPPATTR	-0.518779	1.70895e-05	4.30142e-05							Rv1747		Probable conserved transmembrane ATP-binding protein ABC transporter	FALSE			NS	ND	ND
GSAGRPPQT(ph)TS(ph)IR	-0.536883	5.35771e-06	1.56452e-05							Rv1747		Probable conserved transmembrane ATP-binding protein ABC transporter	FALSE			NS	ND	ND
LPNLSAGAWPTDGPPQTGTLGS(ph)GQLQQLPPATTR	-0.561082	1.67252e-05	4.23243e-05							Rv1747		Probable conserved transmembrane ATP-binding protein ABC transporter	FALSE			NS	ND	ND
GLNRPGESGDS(ph)LI	0.299465	0.00619978	0.0093096							Rv1765c		Transcriptional regulator, IclR family	FALSE			NS	ND	ND
GAEVVDT(ph)VPTYR							2.17931	3.60096e-05	9.95923e-05	Rv1769		L-gulono-1,4-lactone oxidase (EC 1.1.3.8)			TRUE	ND	ND	Up
VQAAGNNMAQT(ph)DSAVGSSWA	-0.146013	0.0649127	0.0816924							Rv1793	EsxN	ESAT-6-like protein EsxL	FALSE			NS	ND	ND
T(ph)RPQAAAEDAR	0.610652	4.40379e-05	0.000100587	0.588705	0.10477	0.174414				Rv1798	EccA5	Type VII secretion AAA-ATPase EccA	FALSE	FALSE		NS	NS	ND
STDT(ph)APAQTMHAGR	0.243983	0.0115748	0.0166181	1.15091	6.0943e-07	2.786e-05				Rv1820	IlvG	COG0028: Thiamine pyrophosphate-requiring enzymes	FALSE	TRUE		NS	Up	ND
SENRPEPVAAETSAATT(ph)AR	-2.40039	5.77296e-08	3.06512e-07	-0.907597	0.000525241	0.00280717	-1.02481	5.88155e-05	0.000150618	Rv1825		Division initiation protein	TRUE	FALSE	TRUE	Down	NS	Down
SENRPEPVAAETS(ph)AATTAR	-0.455071	0.07817	0.0969887	-0.990555	0.000519851	0.00280301				Rv1825		Division initiation protein	FALSE	FALSE		NS	NS	ND
SENRPEPVAAETSAAT(ph)T(ph)AR	-0.437944	0.00575873	0.00870305							Rv1825		Division initiation protein	FALSE			NS	ND	ND
SDIPS(ph)DLHYTAEHEWIR	-1.43908	4.91667e-09	3.75965e-08	-0.0835238	0.647042	0.757861	-1.06037	0.000790442	0.00151815	Rv1826	GcvH	Glycine cleavage system H protein	TRUE	FALSE	TRUE	Down	NS	Down
S(ph)VSDLYAPISGK	-1.36649	2.00429e-08	1.24231e-07							Rv1826	GcvH	Glycine cleavage system H protein	TRUE			Down	ND	ND
TDMNPDIEKDQTSDEVTVET(ph)TSVFR	-1.29507	0.000117054	0.000240081	-1.6772	3.96786e-08	6.96311e-06	1.86063	0.000778323	0.00150083	Rv1827	Cfp17	Conserved protein with FHA domain, GarA	TRUE	TRUE	TRUE	Down	Down	Up
DQTSDEVTVET(ph)TSVFR	0.0297445	0.815796	0.834782	-0.48205	0.579532	0.694128	1.69569	0.046955	0.063481	Rv1827	Cfp17	Conserved protein with FHA domain, GarA	FALSE	FALSE	FALSE	NS	NS	NS
ADFLSELDAPAQAGT(ph)ESAVSGVEGLPPGSALLVVK	-1.11152	3.45267e-07	1.45446e-06	-0.970828	4.34245e-06	0.000110472	1.39602	5.96009e-06	2.10561e-05	Rv1827	Cfp17	Conserved protein with FHA domain, GarA	TRUE	FALSE	TRUE	Down	NS	Up
TDMNPDIEKDQTS(ph)DEVTVET(ph)TSVFR				-0.26978	0.0256836	0.0583384				Rv1827	Cfp17	Conserved protein with FHA domain, GarA		FALSE		ND	NS	ND
DQTSDEVTVETTS(ph)VFR				-0.932166	0.0460947	0.0942643				Rv1827	Cfp17	Conserved protein with FHA domain, GarA		FALSE		ND	NS	ND
DQTSDEVT(ph)VETTSVFR	-0.189357	0.841257	0.858962	-1.65867	0.00748545	0.0220405				Rv1827	Cfp17	Conserved protein with FHA domain, GarA	FALSE	TRUE		NS	Down	ND
DQTSDEVTVETT(ph)SVFR	0.6885	0.0156453	0.0221458							Rv1827	Cfp17	Conserved protein with FHA domain, GarA	FALSE			NS	ND	ND
TDMNPDIEKDQTSDEVT(ph)VETTSVFR	-0.0240246	0.919115	0.929687							Rv1827	Cfp17	Conserved protein with FHA domain, GarA	FALSE			NS	ND	ND
T(ph)DMNPDIEK	-0.399601	1.48823e-05	3.81411e-05							Rv1827	Cfp17	Conserved protein with FHA domain, GarA	FALSE			NS	ND	ND
DQTSDEVT(ph)VET(ph)TSVFR	-1.00266	0.107906	0.130209							Rv1827	Cfp17	Conserved protein with FHA domain, GarA	FALSE			NS	ND	ND
DQTSDEVTVET(ph)T(ph)SVFR	-1.12301	0.0932885	0.113642							Rv1827	Cfp17	Conserved protein with FHA domain, GarA	FALSE			NS	ND	ND
TDMNPDIEKDQT(ph)SDEVTVET(ph)TSVFR	-1.24243	0.0394907	0.05188							Rv1827	Cfp17	Conserved protein with FHA domain, GarA	FALSE			NS	ND	ND
LVPVAGDSAGGVGSDT(ph)ASVSLTGIR	-1.09658	2.92308e-11	6.5282e-10							Rv1828		Transcriptional regulator, MerR family	TRUE			Down	ND	ND
ADGGESIAAPEDELAS(ph)R	-0.746212	3.33734e-05	7.86538e-05	-0.888267	1.92578e-05	0.000239283				Rv1830		Conserved hypothetical protein	FALSE	FALSE		NS	NS	ND
GDLAAAVDKDGT(ph)AFLR	-0.378217	0.0265884	0.03611	0.193497	0.0696212	0.12749				Rv1837c	GlcB	Malate synthase G (EC 2.3.3.9)	FALSE	FALSE		NS	NS	ND
RAT(ph)IEQLLTIPLAK	0.62594	0.000235023	0.000458637							Rv1837c	GlcB	Malate synthase G (EC 2.3.3.9)	FALSE			NS	ND	ND
ATIEQLLT(ph)IPLAK	0.199435	0.117461	0.13982							Rv1837c	GlcB	Malate synthase G (EC 2.3.3.9)	FALSE			NS	ND	ND
TGDEIHT(ph)SMEAGPMVR	-0.112282	0.374983	0.40931							Rv1837c	GlcB	Malate synthase G (EC 2.3.3.9)	FALSE			NS	ND	ND
ALFEEGIST(ph)SR	-0.290124	0.00573341	0.0086741	0.532491	2.53574e-06	7.3306e-05				Rv1843c	GuaB1	Inosine-5'-monophosphate dehydrogenase (EC 1.1.1.205)	FALSE	FALSE		NS	NS	ND
ATHSHPHSHT(ph)VPARPR	-0.220095	0.108681	0.130808	-0.79494	0.0467757	0.0953505				Rv1852	UreG	Urease accessory protein UreG	FALSE	FALSE		NS	NS	ND
T(ph)PAPVAAEIAR	2.49912	4.20143e-13	3.11127e-11							Rv1856c		Oxidoreductase, short-chain dehydrogenase/reductase family	TRUE			Up	ND	ND
SVQTGY(ph)EGLSR	1.40766	6.09907e-05	0.000133666							Rv1856c		Oxidoreductase, short-chain dehydrogenase/reductase family	TRUE			Up	ND	ND
SVQTGYEGLSRT(ph)PAPVAAEIAR	1.29714	4.10869e-09	3.26606e-08							Rv1856c		Oxidoreductase, short-chain dehydrogenase/reductase family	TRUE			Up	ND	ND
RPGPMDT(ph)GPLER				0.876518	0.000157523	0.00120704	0.337629	0.0400665	0.0547801	Rv1862	AdhA	Alcohol dehydrogenase (EC 1.1.1.1)		FALSE	FALSE	ND	NS	NS
APGSMHAGVGSGLVGDT(ph)VGNPK	-0.478467	0.000318714	0.00060517							Rv1864c		Uncharacterized protein conserved in bacteria	FALSE			NS	ND	ND
AMGT(ph)DLLTIR	0.880147	1.98074e-07	8.99001e-07							Rv1871c		Conserved protein	FALSE			NS	ND	ND
AIEILQT(ph)GVIR	1.04365	1.64876e-06	5.49717e-06	0.552442	2.42477e-06	7.3306e-05				Rv1872c	LldD2	L-lactate dehydrogenase (EC 1.1.2.3)	TRUE	FALSE		Up	NS	ND
DLAPLLQFNRPQFDT(ph)SK	-0.248858	0.28986	0.322908							Rv1872c	LldD2	L-lactate dehydrogenase (EC 1.1.2.3)	FALSE			NS	ND	ND
EKQDT(ph)TSAVLLEK	-0.699019	0.00195652	0.00322344	0.184251	0.246313	0.351245	-0.231426	0.172864	0.209689	Rv1876	BfrA	Bacterioferritin (BFR)	FALSE	FALSE	FALSE	NS	NS	NS
EKQDTT(ph)SAVLLEK	0.534122	0.0166477	0.0234468							Rv1876	BfrA	Bacterioferritin (BFR)	FALSE			NS	ND	ND
VADVLPGLIDT(ph)AILTSTR	0.765891	0.00539556	0.00819822							Rv1882c		Probable short-chain type dehydrogenase/reductase (EC 1.1.-.-)	FALSE			NS	ND	ND
LTPTADGTEVT(ph)ESFR	-1.06126	2.17954e-09	1.88135e-08	-0.295463	0.00344014	0.0121552	-0.994828	6.54817e-09	1.05493e-07	Rv1883c		Conserved hypothetical protein	TRUE	FALSE	FALSE	Down	NS	NS
DSIDIATHAVDRT(ph)K	-1.38796	1.72866e-11	4.34326e-10							Rv1893		Conserved hypothetical protein	TRUE			Down	ND	ND
ALHTT(ph)GPKPLVQDEYAK							-0.170893	0.315032	0.361317	Rv1896c		Putative S-adenosyl-L-methionine-dependent methyltransferase			FALSE	ND	ND	NS
APIGLGEAVETT(ph)AGDMPAR	1.72865	1.4878e-07	7.19123e-07	-0.176167	0.151676	0.237506	1.04407	1.86778e-06	8.21824e-06	Rv1899c	LppD	Lipoprotein LppD	TRUE	FALSE	TRUE	Up	NS	Up
APIGLGEAVET(ph)TAGDMPAR				-0.275181	0.00147651	0.00617805				Rv1899c	LppD	Lipoprotein LppD		FALSE		ND	NS	ND
TVAIGPGAGPS(ph)STRPSSQPSDLHSGLR	-0.756737	1.27441e-06	4.35218e-06	-1.06749	0.0036618	0.0128669	0.731301	1.21501e-05	3.78115e-05	Rv1904		Anti-sigma F factor antagonist (spoIIAA-2); Anti-sigma B factor antagonist RsbV	FALSE	TRUE	FALSE	NS	Down	NS
TVAIGPGAGPSST(ph)RPSSQPSDLHSGLR	-1.01167	2.24908e-07	1.00141e-06				0.634202	0.000244703	0.000533498	Rv1904		Anti-sigma F factor antagonist (spoIIAA-2); Anti-sigma B factor antagonist RsbV	TRUE		FALSE	Down	ND	NS
KPQVVT(ph)IEPTDK	-0.164106	0.447793	0.483163							Rv1906c		Conserved protein	FALSE			NS	ND	ND
VAVLEAVNAHPHADT(ph)ETIFGAVR	0.444262	0.00406139	0.00632821							Rv1909c	FurA	Transcriptional regulator, FUR family	FALSE			NS	ND	ND
T(ph)SSAPAATLFR	-0.614941	7.90237e-06	2.18871e-05	0.642869	4.88744e-06	0.000114354				Rv1919c		Conserved protein	FALSE	FALSE		NS	NS	ND
ALVAPCT(ph)TTIR	-0.157882	0.185519	0.214659	0.090943	0.454585	0.574784	0.425219	0.00878511	0.0132461	Rv1942c	MazF5	Death on curing protein, Doc toxin	FALSE	FALSE	FALSE	NS	NS	NS
VPPVDETPAAESAEPIT(ph)AVSLAWLPAGDYER	-1.22991	0.000377388	0.000701433							Rv1944c		Conserved protein	TRUE			Down	ND	ND
TDRT(ph)DADDLDLQR	1.17731	2.69351e-09	2.26933e-08							Rv1957		Hypothetical protein	TRUE			Up	ND	ND
ARGDDVTVVFERPPS(ph)TAIPSSVVEVAHAPK	-0.890927	1.40953e-07	6.88616e-07							Rv1976c		Conserved hypothetical protein	FALSE			NS	ND	ND
LLNLELQT(ph)HPFSVLR	-0.502333	0.128772	0.152382				-1.07503	3.49913e-05	9.84639e-05	Rv1977		Zn-dependent protease with chaperone function	FALSE		TRUE	NS	ND	Down
FQT(ph)DALEYLDRDDVPDEVK	0.21267	0.0468302	0.0604496							Rv1978		Conserved protein	FALSE			NS	ND	ND
SSSAPT(ph)ESSECSADRQPGE	-0.59156	1.38948e-06	4.69952e-06							Rv1978		Conserved protein	FALSE			NS	ND	ND
SSSAPT(ph)ESSECSADR	-0.873572	4.63055e-09	3.57977e-08							Rv1978		Conserved protein	FALSE			NS	ND	ND
ATT(ph)AGIPLLR	-0.146435	0.166584	0.194027				0.493228	0.00264968	0.00451565	Rv1985c		HTH-type transcriptional regulator	FALSE		FALSE	NS	ND	NS
LT(ph)VADVVAEAR				2.29546	0.0721388	0.131086				Rv1993c		Conserved protein		FALSE		ND	NS	ND
HHAGDEIS(ph)TYPTR	0.363766	2.3141e-05	5.62338e-05							Rv2016		Hypothetical protein	FALSE			NS	ND	ND
LGDETFT(ph)LA	0.499956	6.40231e-05	0.000139013							Rv2021c		Transcriptional regulator, XRE family	FALSE			NS	ND	ND
VSSIENGDIGSAQVNT(ph)LRK	-0.998766	9.16776e-06	2.48584e-05							Rv2021c		Transcriptional regulator, XRE family	FALSE			NS	ND	ND
AADEMFAEHLAQFEDT(ph)KPK	0.271828	0.0309488	0.041314							Rv2022c		Conserved protein	FALSE			NS	ND	ND
ATT(ph)LPVQR	-1.9418	3.72229e-08	2.1118e-07				1.80669	0.00097036	0.00181911	Rv2031c	HspX	14 kDa antigen (16 kDa antigen) (HSP 16.3)	TRUE		TRUE	Down	ND	Up
YGT(ph)DVLAAGGR	-0.630649	6.83954e-05	0.000147596	-0.425017	0.0248911	0.0569209				Rv2033c		Conserved hypothetical protein	FALSE	FALSE		NS	NS	ND
T(ph)ASGSVAVPGAR				-0.427266	0.00679679	0.020487				Rv2033c		Conserved hypothetical protein		FALSE		ND	NS	ND
YDLRPVT(ph)GEWQIAALR	0.936834	9.14289e-08	4.66089e-07							Rv2042c		Putative uncharacterized protein BCG_2061c	FALSE			NS	ND	ND
LGAVSYET(ph)DRNHDLAPR	-1.88729	3.1369e-07	1.34153e-06	0.15699	0.662644	0.766788	-0.485203	0.0237347	0.0340878	Rv2050		Conserved protein	TRUE	FALSE	FALSE	Down	NS	NS
LGAVSYET(ph)DR	-0.660115	4.33495e-07	1.75267e-06	0.00485943	0.95858	0.975451				Rv2050		Conserved protein	FALSE	FALSE		NS	NS	ND
NLLDSLGVESVDYKDT(ph)ATLR	0.387274	0.0278288	0.0375409	0.0435116	0.802474	0.888197	-0.166345	0.452497	0.491051	Rv2055c	RpsR2	SSU ribosomal protein S18p @ SSU ribosomal protein S18p, zinc-independent	FALSE	FALSE	FALSE	NS	NS	NS
KNLLDSLGVESVDYKDT(ph)ATLR	-0.249003	0.00264782	0.00431691	0.0148354	0.916431	0.949464				Rv2055c	RpsR2	SSU ribosomal protein S18p @ SSU ribosomal protein S18p, zinc-independent	FALSE	FALSE		NS	NS	ND
ART(ph)DIRPIVK	-2.2769	7.91975e-07	2.91704e-06	0.200295	0.151989	0.237506				Rv2057c	RpmG1	LSU ribosomal protein L33p	TRUE	FALSE		Down	NS	ND
T(ph)DIRPIVK	-1.46661	3.23414e-07	1.37475e-06	-0.533181	0.0225056	0.0523429				Rv2057c	RpmG1	LSU ribosomal protein L33p	TRUE	FALSE		Down	NS	ND
EASHAET(ph)TTQAVR	-0.176797	0.0472375	0.0609195	-0.424357	0.0125564	0.0327289				Rv2063	MazE7	Programmed cell death antitoxin YdcD	FALSE	FALSE		NS	NS	ND
NTTDHHHDDET(ph)TNITNQLVQP	-0.92437	8.76957e-09	6.19194e-08							Rv2080	LppJ	Lipoprotein LppJ	FALSE			NS	ND	ND
IAPDEKT(ph)DAGE	0.54807	0.00861804	0.0126046							Rv2083		Conserved hypothetical protein	FALSE			NS	ND	ND
SGPQGS(ph)DPR	0.335862	0.533298	0.566302							Rv2091c		Possible membrane protein	FALSE			NS	ND	ND
AQAGVQQVLTDETT(ph)GYGAK	0.160196	0.0634178	0.0800977							Rv2091c		Possible membrane protein	FALSE			NS	ND	ND
AQAGVQQVLTDET(ph)TGYGAK	0.0205361	0.800468	0.820888							Rv2091c		Possible membrane protein	FALSE			NS	ND	ND
GATFECTVSIDGT(ph)SKR	-0.665915	1.63784e-06	5.47374e-06							Rv2091c		Possible membrane protein	FALSE			NS	ND	ND
AEAS(ph)IETPTPVQSQR	2.25145	0.00625444	0.00938166	-1.02111	5.46685e-05	0.000503901	1.37884	5.17405e-05	0.000133917	Rv2094c	TatA	Twin-arginine translocation protein TatA	TRUE	TRUE	TRUE	Up	Down	Up
VDPSAASGQDST(ph)EARPA	-1.01682	1.74472e-05	4.38362e-05				-0.652656	0.0615531	0.0811763	Rv2094c	TatA	Twin-arginine translocation protein TatA	TRUE		FALSE	Down	ND	NS
AEASIETPT(ph)PVQSQR	-1.88972	0.000984074	0.00170726	-0.0219331	0.966697	0.979012	-1.15986	0.12238	0.153054	Rv2094c	TatA	Twin-arginine translocation protein TatA	TRUE	FALSE	FALSE	Down	NS	NS
AEASIET(ph)PTPVQSQR	-1.31595	0.00358019	0.00561575	-0.640646	0.0977465	0.165815	-2.59235	1.25482e-05	3.86837e-05	Rv2094c	TatA	Twin-arginine translocation protein TatA	TRUE	FALSE	TRUE	Down	NS	Down
VDPSAASGQDS(ph)TEARPA				-1.32204	0.099286	0.167053				Rv2094c	TatA	Twin-arginine translocation protein TatA		FALSE		ND	NS	ND
VDPS(ph)AASGQDSTEARPA	0.200881	0.0466513	0.0604465							Rv2094c	TatA	Twin-arginine translocation protein TatA	FALSE			NS	ND	ND
VDPSAASGQDS(ph)TEAR	-0.157051	0.0090871	0.0132219							Rv2094c	TatA	Twin-arginine translocation protein TatA	FALSE			NS	ND	ND
AEAS(ph)IETPT(ph)PVQSQR	-0.879798	3.00568e-10	3.55152e-09							Rv2094c	TatA	Twin-arginine translocation protein TatA	FALSE			NS	ND	ND
VDPSAAS(ph)GQDSTEARPA	-1.00648	4.28839e-05	9.843e-05							Rv2094c	TatA	Twin-arginine translocation protein TatA	TRUE			Down	ND	ND
AEASIET(ph)PT(ph)PVQSQR	-1.40679	1.21901e-06	4.18505e-06							Rv2094c	TatA	Twin-arginine translocation protein TatA	TRUE			Down	ND	ND
AAGVDVDPLDT(ph)GAPVAIASAAAVSGLR	0.415726	0.0603997	0.0764918							Rv2096c	PafB	FIG005453: Putative DeoR-family transcriptional regulator	FALSE			NS	ND	ND
VSALEPT(ph)EGYR	-0.0293936	0.605563	0.638223							Rv2096c	PafB	FIG005453: Putative DeoR-family transcriptional regulator	FALSE			NS	ND	ND
AEHIWEGVSSAT(ph)TR	-0.379719	0.00102777	0.00177432	-0.929058	0.00212511	0.00814198				Rv2097c	PafA	Pup ligase PafA, possible component of postulated heterodimer PafA-PafA'	FALSE	FALSE		NS	NS	ND
GEFIS(ph)AAQEAGR	-0.139931	0.202306	0.233124							Rv2097c	PafA	Pup ligase PafA, possible component of postulated heterodimer PafA-PafA'	FALSE			NS	ND	ND
ADGAAPAADHAEQVAQPLT(ph)DCLDR	-0.770918	1.77874e-07	8.29512e-07							Rv2102		Conserved hypothetical protein	FALSE			NS	ND	ND
MLTY(ph)VGTGANLVNDAHLAALAVEHR	0.237239	0.0328412	0.0436744							Rv2103c	VapC37	Possible toxin VapC37. Contains PIN domain.	FALSE			NS	ND	ND
AGSADT(ph)SGGDQPTLGVASLEVAVLDANRPR	1.73478	1.30096e-06	4.43208e-06							Rv2109c	PrcA	Proteasome subunit alpha (EC 3.4.25.1), bacterial	TRUE			Up	ND	ND
STQGNMIS(ph)GR	-0.0692345	0.140533	0.165326							Rv2110c	PrcB	Proteasome subunit beta (EC 3.4.25.1), bacterial	FALSE			NS	ND	ND
SGADT(ph)FGSDGGEK	-0.174937	0.0225912	0.0310712							Rv2110c	PrcB	Proteasome subunit beta (EC 3.4.25.1), bacterial	FALSE			NS	ND	ND
GGGGGDDDDIAGST(ph)AAGQER	0.872645	0.0278728	0.0375568	-0.298837	0.381118	0.501845	0.333026	0.00125722	0.0022962	Rv2111c	Pup	Prokaryotic ubiquitin-like protein Pup	FALSE	FALSE	FALSE	NS	NS	NS
GGGGGDDDDIAGS(ph)TAAGQER	0.653543	0.108034	0.130251	-0.814061	0.000520056	0.00280301				Rv2111c	Pup	Prokaryotic ubiquitin-like protein Pup	FALSE	FALSE		NS	NS	ND
RGGGGGDDDDIAGST(ph)AAGQER	0.711552	0.000153915	0.000311146							Rv2111c	Pup	Prokaryotic ubiquitin-like protein Pup	FALSE			NS	ND	ND
FSVSAAET(ph)GSHDLYR							-0.414911	0.00032115	0.000681739	Rv2117		YlxP-like protein			FALSE	ND	ND	NS
SAT(ph)GPFSIGER	-0.294085	0.0804601	0.0993919	0.630774	7.54297e-05	0.000666296	0.84175	1.11469e-06	5.37866e-06	Rv2118c		RNA methyltransferase	FALSE	FALSE	FALSE	NS	NS	NS
TRPADSTT(ph)VAALDGGVHALGK							-0.223854	0.114542	0.14437	Rv2122c	HisE	Phosphoribosyl-ATP pyrophosphatase (EC 3.6.1.31)			FALSE	ND	ND	NS
TRPADS(ph)TTVAALDGGVHALGK				-0.535013	0.0166592	0.0412266				Rv2122c	HisE	Phosphoribosyl-ATP pyrophosphatase (EC 3.6.1.31)		FALSE		ND	NS	ND
LGHT(ph)GPFPAVANPPVR	-0.928071	8.12456e-07	2.98466e-06	-0.396773	0.000184136	0.00130123	-1.32592	1.8341e-06	8.21824e-06	Rv2127	AnsP1	L-asparagine permease	FALSE	FALSE	TRUE	NS	NS	Down
DT(ph)KADLPAFAELLAR	-0.139259	0.0411116	0.0539086							Rv2129c		Oxidoreductase, short-chain dehydrogenase/reductase family	FALSE			NS	ND	ND
AQDVEPS(ph)AVR	-1.61199	2.60654e-06	8.27856e-06	-1.1773	0.00715655	0.0211701	-0.835813	0.000362468	0.000756184	Rv2130c	MshC	L-cysteine:1D-myo-inosityl 2-amino-2-deoxy-alpha-D-glucopyranoside ligase MshC	TRUE	TRUE	FALSE	Down	Down	NS
VWIIDPLDGT(ph)REFSTPGR	1.43397	8.33339e-06	2.29903e-05							Rv2131c	CysQ	Protein cysQ homolog	TRUE			Up	ND	ND
GSAAPVDS(ph)NADAGGFDQFNR	2.55426	1.77785e-11	4.38848e-10	-0.608606	0.000599974	0.00312773	0.225362	0.205706	0.247116	Rv2145c	Wag31	FIG055075: Possibly a cell division protein, antigen 84 in Mycobacteria	TRUE	FALSE	FALSE	Up	NS	NS
VLSLAQDT(ph)ADRLTNTAK	1.59934	1.17693e-07	5.87213e-07				-0.367996	0.00577706	0.00896185	Rv2145c	Wag31	FIG055075: Possibly a cell division protein, antigen 84 in Mycobacteria	TRUE		FALSE	Up	ND	NS
PLT(ph)PADVHNVAFSKPPIGK							-1.31866	2.02414e-07	1.48437e-06	Rv2145c	Wag31	FIG055075: Possibly a cell division protein, antigen 84 in Mycobacteria			TRUE	ND	ND	Down
GS(ph)AAPVDSNADAGGFDQFNR				-0.470773	0.00115414	0.00518587				Rv2145c	Wag31	FIG055075: Possibly a cell division protein, antigen 84 in Mycobacteria		FALSE		ND	NS	ND
KHS(ph)EIMGTINQQR				-0.639887	0.0153908	0.0385377				Rv2145c	Wag31	FIG055075: Possibly a cell division protein, antigen 84 in Mycobacteria		FALSE		ND	NS	ND
VLSLAQDT(ph)ADR	1.33904	0.00195173	0.00321932							Rv2145c	Wag31	FIG055075: Possibly a cell division protein, antigen 84 in Mycobacteria	TRUE			Up	ND	ND
VLS(ph)LAQDTADR	1.23863	2.11568e-13	2.25145e-11							Rv2145c	Wag31	FIG055075: Possibly a cell division protein, antigen 84 in Mycobacteria	TRUE			Up	ND	ND
LEQLRT(ph)FER	1.14943	2.07443e-09	1.80168e-08							Rv2145c	Wag31	FIG055075: Possibly a cell division protein, antigen 84 in Mycobacteria	TRUE			Up	ND	ND
INELDQELAAGGGAGVTPQAT(ph)QAIPAYEPEPGK	-1.27534	1.32769e-05	3.41511e-05							Rv2145c	Wag31	FIG055075: Possibly a cell division protein, antigen 84 in Mycobacteria	TRUE			Down	ND	ND
VAT(ph)KVFLLSPADVDVSPEER	-0.163044	0.246213	0.27825							Rv2147c		Conserved hypothetical protein	FALSE			NS	ND	ND
T(ph)PPHNYLAVIK	0.674962	1.51529e-05	3.86935e-05							Rv2150c	FtsZ	Cell division protein FtsZ (EC 3.4.24.-)	FALSE			NS	ND	ND
KPVMGET(ph)GGAHR	-0.154411	0.0607618	0.0768812							Rv2150c	FtsZ	Cell division protein FtsZ (EC 3.4.24.-)	FALSE			NS	ND	ND
VADDAADEEAVT(ph)EPLATESK	-2.20912	1.28106e-11	3.67846e-10	-0.427205	0.0117065	0.0315481	1.59811	0.000646776	0.00128295	Rv2151c	FtsQ	Cell division protein FtsQ homolog	TRUE	FALSE	TRUE	Down	NS	Up
VADDAADEEAVT(ph)EPLATESKDEPAEHPEFEGPR	-2.00875	2.90779e-10	3.46717e-09	-0.0132504	0.94505	0.969206	0.914513	0.0434393	0.0588926	Rv2151c	FtsQ	Cell division protein FtsQ homolog	TRUE	FALSE	FALSE	Down	NS	NS
VSRPGPQT(ph)SPMLSPFDRPAPAK	0.479763	0.00166152	0.00277973				0.51427	0.00963744	0.0144861	Rv2164c		FIG034299: proline rich membrane protein	FALSE		FALSE	NS	ND	NS
PAPAKNT(ph)S(ph)QAK	-0.0157933	0.946553	0.952646							Rv2164c		FIG034299: proline rich membrane protein	FALSE			NS	ND	ND
LTASGDPPT(ph)S	0.763384	1.18983e-05	3.15272e-05							Rv2171	LppM	Lipoprotein LppM	FALSE			NS	ND	ND
SLPGLLTILHDGGYRDT(ph)EIMR	1.51486	0.000200234	0.000393476							Rv2175c		Conserved regulatory protein	TRUE			Up	ND	ND
SRIT(ph)QQGQLGAK	0.792364	7.48709e-08	3.87292e-07	-0.0513865	0.543899	0.659797				Rv2176	PknL	Probable serine/threonine-protein kinase pknL (EC 2.7.11.1)	FALSE	FALSE		NS	NS	ND
S(ph)RIT(ph)QQGQLGAK	0.977873	2.73792e-10	3.29252e-09							Rv2176	PknL	Probable serine/threonine-protein kinase pknL (EC 2.7.11.1)	FALSE			NS	ND	ND
Y(ph)AGDEQFLTR	0.903275	7.25919e-07	2.68781e-06							Rv2176	PknL	Probable serine/threonine-protein kinase pknL (EC 2.7.11.1)	FALSE			NS	ND	ND
ITQQGQLGAKPVHHPT(ph)R	0.734598	2.17336e-05	5.30888e-05							Rv2176	PknL	Probable serine/threonine-protein kinase pknL (EC 2.7.11.1)	FALSE			NS	ND	ND
NAGGAGANPNST(ph)DAAR	-0.266703	0.103159	0.12491	0.371069	0.0215019	0.0508371				Rv2182c		1-acyl-sn-glycerol-3-phosphate acyltransferase (EC 2.3.1.51)	FALSE	FALSE		NS	NS	ND
TNADSAQGALQT(ph)AVVLLGQGK	1.02092	1.06795e-07	5.34737e-07							Rv2182c		1-acyl-sn-glycerol-3-phosphate acyltransferase (EC 2.3.1.51)	TRUE			Up	ND	ND
DT(ph)LIMSYEWPEDR	1.55523	2.44752e-09	2.07449e-08							Rv2185c	TB16.3	Conserved protein TB16.3	TRUE			Up	ND	ND
ILPVDFTEDTGELTPT(ph)MK	-0.816031	5.1849e-06	1.523e-05	-0.0647231	0.346048	0.464317				Rv2187	FadD15	Long-chain-fatty-acid--CoA ligase (EC 6.2.1.3)	FALSE	FALSE		NS	NS	ND
NEQATTEAFT(ph)DGWFK	-0.519932	0.0244498	0.0334313							Rv2187	FadD15	Long-chain-fatty-acid--CoA ligase (EC 6.2.1.3)	FALSE			NS	ND	ND
MAEAEPAT(ph)RPTGASVR	-0.673139	5.13178e-05	0.000115342	1.72018	0.0573632	0.110624	1.74343	0.000224871	0.000496975	Rv2197c		Possible membrane protein	FALSE	FALSE	TRUE	NS	NS	Up
MAEAEPAT(ph)RPT(ph)GASVR	-1.0897	2.51628e-07	1.11333e-06	3.11849	9.71583e-05	0.000802503	0.742339	0.00832612	0.0126095	Rv2197c		Possible membrane protein	TRUE	TRUE	FALSE	Down	Up	NS
MAEAEPATRPT(ph)GASVR	0.491902	0.176437	0.204824				0.200506	0.305538	0.352937	Rv2197c		Possible membrane protein	FALSE		FALSE	NS	ND	NS
AVAES(ph)APVQHADAFEVAAEWSSEAVDR	-0.198409	0.33288	0.367343	0.0571747	0.5018	0.624758				Rv2197c		Possible membrane protein	FALSE	FALSE		NS	NS	ND
SGPNPPGREPDEPESEPVS(ph)DTGDER	-0.360956	0.00465533	0.00718207	-1.63688	0.017084	0.0419793	2.59005	7.81476e-05	0.000191997	Rv2198c	MmpS3	Putative membrane protein MmpS3	FALSE	TRUE	TRUE	NS	Down	Up
ASGNHLPPVAGGGDKLPSDQT(ph)GETDAYSR	-0.146169	0.847552	0.863509	-1.38523	1.05058e-06	3.93041e-05	2.26698	3.3611e-06	1.27092e-05	Rv2198c	MmpS3	Putative membrane protein MmpS3	FALSE	TRUE	TRUE	NS	Down	Up
SGPNPPGREPDEPESEPVSDT(ph)GDER	1.44674	0.000519003	0.000940264	-0.519419	0.128207	0.205908	2.1407	2.71776e-06	1.09616e-05	Rv2198c	MmpS3	Putative membrane protein MmpS3	TRUE	FALSE	TRUE	Up	NS	Up
EPDEPES(ph)EPVSDTGDER	0.7612	1.28319e-05	3.33109e-05				1.96133	3.63197e-10	1.03404e-08	Rv2198c	MmpS3	Putative membrane protein MmpS3	FALSE		TRUE	NS	ND	Up
LPSDQT(ph)GETDAYSR	0.768082	0.00231335	0.00377597	-3.3067	0.00414977	0.0141895	1.90544	1.74485e-05	5.11823e-05	Rv2198c	MmpS3	Putative membrane protein MmpS3	FALSE	TRUE	TRUE	NS	Down	Up
EPDEPESEPVSDT(ph)GDER	1.24388	0.00081596	0.00142971	-0.597441	0.0489939	0.098608	1.79645	6.77875e-06	2.32436e-05	Rv2198c	MmpS3	Putative membrane protein MmpS3	TRUE	FALSE	TRUE	Up	NS	Up
AYSAPES(ph)EHVTGGPYVPADLR	0.828913	0.00905259	0.013199	1.27368	0.161316	0.247834				Rv2198c	MmpS3	Putative membrane protein MmpS3	FALSE	FALSE		NS	NS	ND
AYS(ph)APESEHVTGGPY(ph)VPADLR	-0.0142336	0.94505	0.951815	0.520001	0.0448383	0.0922885				Rv2198c	MmpS3	Putative membrane protein MmpS3	FALSE	FALSE		NS	NS	ND
AYS(ph)APESEHVTGGPYVPADLR	2.09838	1.20546e-06	4.17433e-06	0.499265	0.135683	0.214663				Rv2198c	MmpS3	Putative membrane protein MmpS3	TRUE	FALSE		Up	NS	ND
AYS(ph)APESEHVT(ph)GGPYVPADLR	1.72223	5.24281e-05	0.000117447	0.385771	0.258474	0.36531				Rv2198c	MmpS3	Putative membrane protein MmpS3	TRUE	FALSE		Up	NS	ND
AYSAPESEHVTGGPY(ph)VPADLR	1.93944	6.37398e-06	1.81814e-05	0.223016	0.312219	0.427956				Rv2198c	MmpS3	Putative membrane protein MmpS3	TRUE	FALSE		Up	NS	ND
AS(ph)GNHLPPVAGGGDK				0.0350752	0.901239	0.941196				Rv2198c	MmpS3	Putative membrane protein MmpS3		FALSE		ND	NS	ND
S(ph)GPNPPGREPDEPESEPVSDTGDER	1.87941	5.22874e-06	1.53267e-05	0.0127056	0.98714	0.98714				Rv2198c	MmpS3	Putative membrane protein MmpS3	TRUE	FALSE		Up	NS	ND
LPSDQT(ph)GET(ph)DAYSR	0.641829	0.0830377	0.102307	-0.163281	0.270338	0.378711				Rv2198c	MmpS3	Putative membrane protein MmpS3	FALSE	FALSE		NS	NS	ND
ASGNHLPPVAGGGDKLPSDQT(ph)GET(ph)DAYSR	0.730857	0.0919828	0.112441	-0.519804	0.0693905	0.12749				Rv2198c	MmpS3	Putative membrane protein MmpS3	FALSE	FALSE		NS	NS	ND
ASGNHLPPVAGGGDKLPS(ph)DQTGETDAYSR				-0.56036	0.121869	0.197726				Rv2198c	MmpS3	Putative membrane protein MmpS3		FALSE		ND	NS	ND
AYSAPESEHVT(ph)GGPYVPADLR	1.19444	0.0642733	0.0810109	-1.03052	0.0631172	0.118765				Rv2198c	MmpS3	Putative membrane protein MmpS3	FALSE	FALSE		NS	NS	ND
AYSAPES(ph)EHVT(ph)GGPYVPADLR	2.20818	4.26026e-10	4.87332e-09							Rv2198c	MmpS3	Putative membrane protein MmpS3	TRUE			Up	ND	ND
SGPNPPGREPDEPES(ph)EPVSDTGDER	2.09304	2.07712e-06	6.78077e-06							Rv2198c	MmpS3	Putative membrane protein MmpS3	TRUE			Up	ND	ND
ASGNHLPPVAGGGDKLPSDQTGET(ph)DAYSR	1.0722	0.214918	0.245447							Rv2198c	MmpS3	Putative membrane protein MmpS3	FALSE			NS	ND	ND
S(ph)GPNPPGR	1.02857	6.52089e-05	0.00014137							Rv2198c	MmpS3	Putative membrane protein MmpS3	TRUE			Up	ND	ND
AYSAPESEHVT(ph)GGPY(ph)VPADLR	0.731236	2.08025e-05	5.11699e-05							Rv2198c	MmpS3	Putative membrane protein MmpS3	FALSE			NS	ND	ND
S(ph)GPNPPGREPDEPES(ph)EPVSDTGDER	0.584403	0.0717897	0.0899449							Rv2198c	MmpS3	Putative membrane protein MmpS3	FALSE			NS	ND	ND
LPSDQTGET(ph)DAYSR	-0.0771967	0.911122	0.922266							Rv2198c	MmpS3	Putative membrane protein MmpS3	FALSE			NS	ND	ND
TLDGDQT(ph)AEFGGVR	0.44855	0.00514738	0.00785505	-0.0327081	0.840692	0.917119	-1.33977	6.71708e-08	6.25205e-07	Rv2204c		probable iron binding protein from the HesB_IscA_SufA family	FALSE	FALSE	TRUE	NS	NS	Down
T(ph)HGVILTEAAAAK	-0.945439	3.95408e-07	1.62198e-06	-0.0811047	0.508502	0.629197				Rv2204c		probable iron binding protein from the HesB_IscA_SufA family	FALSE	FALSE		NS	NS	ND
T(ph)VQNEPSAK	-0.184796	0.212114	0.242638							Rv2204c		probable iron binding protein from the HesB_IscA_SufA family	FALSE			NS	ND	ND
QGFTIDNPNAT(ph)GSCACGDSFN	-0.618087	7.8474e-06	2.17777e-05							Rv2204c		probable iron binding protein from the HesB_IscA_SufA family	FALSE			NS	ND	ND
TVQNEPSAKT(ph)HGVILTEAAAAK	-1.05981	3.06857e-09	2.5397e-08							Rv2204c		probable iron binding protein from the HesB_IscA_SufA family	TRUE			Down	ND	ND
KGPVAPAPMT(ph)AAQAR	-0.922951	0.000215664	0.000422617	-0.121771	0.165373	0.252711				Rv2206		CblZ, a non-orthologous displasment for Alpha-ribazole-5'-phosphate phosphatase	FALSE	FALSE		NS	NS	ND
GPVAPAPMT(ph)AAQAR	-0.567844	1.77685e-05	4.44846e-05							Rv2206		CblZ, a non-orthologous displasment for Alpha-ribazole-5'-phosphate phosphatase	FALSE			NS	ND	ND
T(ph)AVGLFDVSHLGK	1.01457	2.64313e-08	1.57801e-07							Rv2211c	GcvT	Aminomethyltransferase (glycine cleavage system T protein) (EC 2.1.2.10)	TRUE			Up	ND	ND
T(ph)TEPGYLSPSVAVATSMPK	0.89394	1.1584e-05	3.08104e-05	0.444246	0.00240094	0.00887791				Rv2213	PepB	Cytosol aminopeptidase PepA (EC 3.4.11.1)	FALSE	FALSE		NS	NS	ND
ES(ph)LQATAQLTQTHEVDMTK	0.416439	0.0425805	0.0556274							Rv2215	DlaT	Dihydrolipoamide acyltransferase component of branched-chain alpha-keto acid dehydrogenase complex (EC 2.3.1.168)	FALSE			NS	ND	ND
VTPGVAAT(ph)GNLDAVHR	1.18727	1.26349e-06	4.32536e-06	-0.267845	0.0624046	0.117773	-0.488599	0.116868	0.146539	Rv2219		Transmembrane protein MT2276, clustered with lipoate gene	TRUE	FALSE	FALSE	Up	NS	NS
GPLPTT(ph)AK	-0.767388	0.000134757	0.000273993	0.701673	0.241805	0.34637				Rv2219		Transmembrane protein MT2276, clustered with lipoate gene	FALSE	FALSE		NS	NS	ND
KAEGQT(ph)GAAAWALDNLR	1.26291	2.31263e-06	7.42892e-06							Rv2219		Transmembrane protein MT2276, clustered with lipoate gene	TRUE			Up	ND	ND
GPLPT(ph)TAK	0.507306	0.0274374	0.0371196							Rv2219		Transmembrane protein MT2276, clustered with lipoate gene	FALSE			NS	ND	ND
AEGQT(ph)GAAAWALDNLR	0.0818127	0.271981	0.304922							Rv2219		Transmembrane protein MT2276, clustered with lipoate gene	FALSE			NS	ND	ND
GPLPT(ph)T(ph)AK	0.0434812	0.746151	0.770238							Rv2219		Transmembrane protein MT2276, clustered with lipoate gene	FALSE			NS	ND	ND
SVFDDGLAFDGS(ph)SIR	1.54609	1.82483e-09	1.61481e-08							Rv2220	GlnA1	Glutamine synthetase type I (EC 6.3.1.2)	TRUE			Up	ND	ND
IEPQAPVDKDLY(ph)ELPPEEAASIPQTPTQLSDVIDR	0.846969	0.0481409	0.0619709							Rv2220	GlnA1	Glutamine synthetase type I (EC 6.3.1.2)	FALSE			NS	ND	ND
DLY(ph)ELPPEEAASIPQTPTQLSDVIDR	0.600178	0.150685	0.176826							Rv2220	GlnA1	Glutamine synthetase type I (EC 6.3.1.2)	FALSE			NS	ND	ND
NKIEPQAPVDKDLY(ph)ELPPEEAASIPQTPTQLSDVIDR	0.427635	0.00852869	0.0125223							Rv2220	GlnA1	Glutamine synthetase type I (EC 6.3.1.2)	FALSE			NS	ND	ND
IPIT(ph)GSNPK	-0.127777	0.110921	0.132597							Rv2220	GlnA1	Glutamine synthetase type I (EC 6.3.1.2)	FALSE			NS	ND	ND
IVATESPT(ph)SPGWTGAR	-0.828616	8.21129e-06	2.2698e-05	0.296559	0.072391	0.13117	0.0765879	0.634586	0.666246	Rv2228c		FIG006762: Phosphoglycerate mutase family	FALSE	FALSE	FALSE	NS	NS	NS
IVATESPTS(ph)PGWTGAR				0.223184	0.257318	0.364486				Rv2228c		FIG006762: Phosphoglycerate mutase family		FALSE		ND	NS	ND
SLLTSGAT(ph)DAK	2.44489	3.35973e-14	5.90892e-12							Rv2229c		Conserved protein	TRUE			Up	ND	ND
SDPLHVTFVCT(ph)GNICR							0.555447	2.57932e-06	1.05796e-05	Rv2234	PtpA	Low molecular weight protein tyrosine phosphatase (EC 3.1.3.48)			FALSE	ND	ND	NS
AKIES(ph)ENPDAVANVQAR	-0.297697	0.0272377	0.0368995	-1.08124	0.000262324	0.00161979	1.17927	3.96799e-07	2.49416e-06	Rv2244	AcpP	Acyl carrier protein	FALSE	TRUE	TRUE	NS	Down	Up
IES(ph)ENPDAVANVQAR	-0.634162	2.60744e-07	1.14646e-06	-0.897583	0.00482693	0.0156629				Rv2244	AcpP	Acyl carrier protein	FALSE	FALSE		NS	NS	ND
GLLAGESGIHALEDEFVT(ph)KWDLAVK	-0.304116	0.000647156	0.00115846							Rv2245	KasA	3-oxoacyl-[acyl-carrier-protein] synthase, KASII (EC 2.3.1.41)	FALSE			NS	ND	ND
VFALAS(ph)VTKPLVAR	1.09384	1.25011e-05	3.25502e-05	0.0353066	0.838161	0.916591	1.75493	8.66575e-11	3.50609e-09	Rv2257c		Beta-lactamase class C and other penicillin binding proteins	TRUE	FALSE	TRUE	Up	NS	Up
SGALETT(ph)EEFGNR	2.49755	1.54217e-08	9.90793e-08							Rv2258c		Possible transcriptional regulatory protein	TRUE			Up	ND	ND
IIAVDTDDT(ph)KLDWAR	0.366053	5.94117e-05	0.000131228							Rv2259	AdhE2	Formaldehyde dehydrogenase MscR, NAD/mycothiol-dependent (EC 1.2.1.66) / S-nitrosomycothiol reductase MscR	FALSE			NS	ND	ND
ADDSNDT(ph)ATDVEPDYR	-0.116749	0.30229	0.335957							Rv2272		Possible membrane protein	FALSE			NS	ND	ND
FEHLVGYPFAPHYVDVTAGDT(ph)QPLR	0.0262627	0.80877	0.828798				-0.0657037	0.623343	0.655866	Rv2296		Haloalkane dehalogenase (EC 3.8.1.5)	FALSE		FALSE	NS	ND	NS
TAGLPGT(ph)EGQYR				0.125297	0.528848	0.648068				Rv2344c	Dgt	dNTP triphosphohydrolase, broad substrate specificity, subgroup 2		FALSE		ND	NS	ND
AS(ph)LDAVTK	0.475798	0.000102137	0.00021227							Rv2344c	Dgt	dNTP triphosphohydrolase, broad substrate specificity, subgroup 2	FALSE			NS	ND	ND
VT(ph)SPSTPTAAHEDVGADEVGGHQHPADR	-0.0939004	0.70574	0.73231	-1.36622	5.03443e-06	0.000114354	1.07738	3.57473e-05	9.94351e-05	Rv2358	SmtB	Transcriptional regulator, ArsR family	FALSE	TRUE	TRUE	NS	Down	Up
FAECPT(ph)FPAPPPR	-1.04061	1.2075e-06	4.17433e-06	0.274475	0.00876352	0.0249937	-1.70657	1.41307e-07	1.1592e-06	Rv2358	SmtB	Transcriptional regulator, ArsR family	TRUE	FALSE	TRUE	Down	NS	Down
RGENIGLT(ph)TVYR	1.71813	1.49407e-10	2.08134e-09				-0.472596	0.00627962	0.00971034	Rv2359	Zur	Zinc uptake regulation protein ZUR	TRUE		FALSE	Up	ND	NS
GENIGLT(ph)TVYR	1.53297	4.66528e-10	5.25124e-09							Rv2359	Zur	Zinc uptake regulation protein ZUR	TRUE			Up	ND	ND
TLQSMASSGLVDTLHTDT(ph)GESVYR	0.416755	0.000187139	0.00036981							Rv2359	Zur	Zinc uptake regulation protein ZUR	FALSE			NS	ND	ND
RGENIGLTT(ph)VYR	0.0795174	0.531262	0.564567							Rv2359	Zur	Zinc uptake regulation protein ZUR	FALSE			NS	ND	ND
LDLEECAT(ph)GVTK	0.75622	0.000194522	0.000382786							Rv2373c	DnaJ2	Chaperone protein DnaJ	FALSE			NS	ND	ND
NDMAVLEAEGY(ph)ITQPHTSSGR	1.27254	1.79841e-05	4.49442e-05							Rv2374c	HrcA	Heat-inducible transcription repressor HrcA	TRUE			Up	ND	ND
LLSEDST(ph)FYGDLFPHAVK	-1.2537	0.252654	0.284843	-0.143697	0.0437484	0.0903407	-1.12783	1.50141e-05	4.48568e-05	Rv2375		Conserved hypothetical protein	FALSE	FALSE	TRUE	NS	NS	Down
LLS(ph)EDSTFYGDLFPHAVK	-0.381189	0.774691	0.796195	-0.732361	0.196164	0.289467	-1.48851	0.00147639	0.0026368	Rv2375		Conserved hypothetical protein	FALSE	FALSE	TRUE	NS	NS	Down
LLSEDSTFY(ph)GDLFPHAVK	0.24737	0.0393829	0.0517866							Rv2375		Conserved hypothetical protein	FALSE			NS	ND	ND
LLSEDS(ph)TFYGDLFPHAVK	0.0617456	0.940931	0.949025							Rv2375		Conserved hypothetical protein	FALSE			NS	ND	ND
IS(ph)PREAT(ph)AMDPQQR	0.726406	6.34009e-05	0.000138088							Rv2382c	MbtC	Malonyl CoA-acyl carrier protein transacylase (EC 2.3.1.39)	FALSE			NS	ND	ND
GAAELDGATAT(ph)DMLR	-0.458823	0.00367442	0.00575073							Rv2392	CysH	Phosphoadenylyl-sulfate reductase [thioredoxin] (EC 1.8.4.8) / Adenylyl-sulfate reductase [thioredoxin] (EC 1.8.4.10)	FALSE			NS	ND	ND
HLQNTQET(ph)LR	-0.159125	0.203814	0.234478							Rv2405		RNA 3'-terminal phosphate cyclase (EC 6.5.1.4)	FALSE			NS	ND	ND
MGELEAEQQQLQSYIT(ph)QG	-0.0889171	0.347554	0.381145	-0.709121	7.80537e-06	0.000133244	0.665893	0.00016897	0.000387654	Rv2406c		Inosine-5'-monophosphate dehydrogenase (EC 1.1.1.205)	FALSE	FALSE	FALSE	NS	NS	NS
AAELLAS(ph)TNR	0.225831	0.128563	0.152263							Rv2412	RpsT	SSU ribosomal protein S20p	FALSE			NS	ND	ND
AAELLAST(ph)NR	-0.450112	0.0186586	0.0260443							Rv2412	RpsT	SSU ribosomal protein S20p	FALSE			NS	ND	ND
SMS(ph)TGGVPIDLVLHKPR				0.00768892	0.915876	0.949464				Rv2425c		VWA containing CoxE family protein		FALSE		ND	NS	ND
T(ph)VPARPTPLFADIADVSR	0.306672	0.311712	0.345882	-0.541608	0.0104443	0.0288807				Rv2426c		MoxR-like ATPases	FALSE	FALSE		NS	NS	ND
T(ph)VPAPSQLDLR	0.208453	0.00853511	0.0125223							Rv2427c	ProA	Gamma-glutamyl phosphate reductase (EC 1.2.1.41)	FALSE			NS	ND	ND
AQHNDLKT(ph)LPFPMLSDIK	-0.240576	0.00113112	0.00193376							Rv2428	AhpC	Alkyl hydroperoxide reductase protein C (EC 1.6.4.-)	FALSE			NS	ND	ND
T(ph)AGAVEFGIK	-0.615299	6.17758e-05	0.000134967							Rv2441c	RpmA	LSU ribosomal protein L27p	FALSE			NS	ND	ND
VAVT(ph)GEVLGHTK	0.00318298	0.982277	0.984376							Rv2442c	RplU	LSU ribosomal protein L21p	FALSE			NS	ND	ND
VAVTGEVLGHT(ph)KGPK	-0.206037	0.149071	0.175078							Rv2442c	RplU	LSU ribosomal protein L21p	FALSE			NS	ND	ND
LPDT(ph)ERQR				0.0534956	0.782989	0.871973				Rv2444c	Rne	Ribonuclease E (EC 3.1.26.12)		FALSE		ND	NS	ND
SAHST(ph)VDRVDAVR	0.376703	0.000156504	0.000315474							Rv2444c	Rne	Ribonuclease E (EC 3.1.26.12)	FALSE			NS	ND	ND
QLAGGT(ph)DPVQAAAPGTIR	0.214039	0.0098818	0.0142748				1.49262	3.15971e-08	3.35993e-07	Rv2445c	Ndk	Nucleoside diphosphate kinase (EC 2.7.4.6)	FALSE		TRUE	NS	ND	Up
GDFALET(ph)QFNLVHGSDSAESAQR	0.446165	0.00191105	0.00315592							Rv2445c	Ndk	Nucleoside diphosphate kinase (EC 2.7.4.6)	FALSE			NS	ND	ND
AELAPDT(ph)VPLAGVVLAGGESR	-0.522143	0.00030442	0.000581165							Rv2453c	MobA	Molybdopterin-guanine dinucleotide biosynthesis protein MobA	FALSE			NS	ND	ND
NAAPSGT(ph)AALQSLLHGR	-0.750129	4.0607e-07	1.65606e-06	0.581797	0.00112295	0.00518587	-0.919865	1.00393e-05	3.2419e-05	Rv2454c		2-oxoglutarate oxidoreductase, beta subunit (EC 1.2.7.3)	FALSE	FALSE	FALSE	NS	NS	NS
NAAPS(ph)GTAALQSLLHGR				1.08941	0.000126777	0.00100788				Rv2454c		2-oxoglutarate oxidoreductase, beta subunit (EC 1.2.7.3)		TRUE		ND	Up	ND
VLIHQPSLS(ph)GVIQGQFSDLEIQAAEIER	2.03006	9.32595e-11	1.43477e-09							Rv2460c	ClpP2	ATP-dependent Clp protease proteolytic subunit (EC 3.4.21.92)	TRUE			Up	ND	ND
YILPSFIEHSS(ph)FGVK	1.60161	0.000130612	0.00026595							Rv2460c	ClpP2	ATP-dependent Clp protease proteolytic subunit (EC 3.4.21.92)	TRUE			Up	ND	ND
VLIHQPS(ph)LSGVIQGQFSDLEIQAAEIER	0.999512	5.25694e-07	2.0489e-06							Rv2460c	ClpP2	ATP-dependent Clp protease proteolytic subunit (EC 3.4.21.92)	FALSE			NS	ND	ND
SNSQGLSLT(ph)DSVYER	0.816947	0.000699143	0.00123891				1.32483	3.44328e-07	2.22206e-06	Rv2461c	ClpP	ATP-dependent Clp protease proteolytic subunit (EC 3.4.21.92)	FALSE		TRUE	NS	ND	Up
SNS(ph)QGLSLTDSVYER	-1.09244	1.23414e-05	3.22576e-05	0.452301	0.0469351	0.0953698				Rv2461c	ClpP	ATP-dependent Clp protease proteolytic subunit (EC 3.4.21.92)	TRUE	FALSE		Down	NS	ND
GDVAT(ph)IEHAELPPGWVLTTSGR							-0.595627	9.47833e-05	0.000229376	Rv2468c		Conserved protein			FALSE	ND	ND	NS
QSPVST(ph)SALR				-0.821477	0.00707107	0.021015				Rv2482c	PlsB2	Glycerol-3-phosphate acyltransferase (EC 2.3.1.15)		FALSE		ND	NS	ND
DPNT(ph)IKQEIDQTR	-0.529635	6.85257e-06	1.93995e-05				-0.526472	0.000563635	0.00113666	Rv2520c		POSSIBLE CONSERVED MEMBRANE PROTEIN	FALSE		FALSE	NS	ND	NS
VDRDPNT(ph)IKQEIDQTR	-1.48314	8.41583e-10	8.58049e-09	-0.954572	1.91239e-05	0.000239283	-1.88062	1.74145e-06	7.90214e-06	Rv2520c		POSSIBLE CONSERVED MEMBRANE PROTEIN	TRUE	FALSE	TRUE	Down	NS	Down
DQLAATIDS(ph)LAER	2.51768	1.63361e-11	4.17906e-10							Rv2520c		POSSIBLE CONSERVED MEMBRANE PROTEIN	TRUE			Up	ND	ND
QEIDQT(ph)RDQLAATIDSLAER	1.62609	0.000307441	0.000585344							Rv2520c		POSSIBLE CONSERVED MEMBRANE PROTEIN	TRUE			Up	ND	ND
DQLAAT(ph)IDSLAER	1.11088	7.77424e-11	1.2719e-09							Rv2520c		POSSIBLE CONSERVED MEMBRANE PROTEIN	TRUE			Up	ND	ND
DNLGDFTT(ph)AGLNVVGISPDKPEK	-1.05691	1.02062e-08	6.93723e-08				-0.535249	0.00233399	0.00407817	Rv2521	Bcp	Thiol peroxidase, Bcp-type (EC 1.11.1.15)	TRUE		FALSE	Down	ND	NS
DNLGDFT(ph)TAGLNVVGISPDKPEK	-1.01087	0.0720726	0.0901388	-0.165616	0.248355	0.353364				Rv2521	Bcp	Thiol peroxidase, Bcp-type (EC 1.11.1.15)	FALSE	FALSE		NS	NS	ND
GISAAEVVDT(ph)R	0.058291	0.64116	0.671062							Rv2533c	NusB	Transcription termination protein NusB	FALSE			NS	ND	ND
SSAGTKPATLQT(ph)GAQINVPLFINTGDK	-0.466751	0.00638233	0.0095633							Rv2534c	Efp	Translation elongation factor P	FALSE			NS	ND	ND
ADDSPT(ph)GEMQVAQPEAQTAAVATVER	-0.165006	0.81184	0.831339	-0.819966	0.180479	0.272001	0.517535	0.443275	0.483209	Rv2536		Possible membrane protein	FALSE	FALSE	FALSE	NS	NS	NS
ADDS(ph)PTGEMQVAQPEAQTAAVATVER	-0.832097	0.00577677	0.00872094				-0.108714	0.75191	0.775726	Rv2536		Possible membrane protein	FALSE		FALSE	NS	ND	NS
TDTEADQT(ph)KPGDEPK	-0.983175	6.39621e-07	2.41273e-06	-0.249271	0.092918	0.161464	-0.216163	0.107861	0.136661	Rv2536		Possible membrane protein	FALSE	FALSE	FALSE	NS	NS	NS
TTESDT(ph)PTEVIR	0.940955	0.164785	0.19225	-0.344254	0.0646506	0.120669	-0.456829	0.328533	0.375023	Rv2536		Possible membrane protein	FALSE	FALSE	FALSE	NS	NS	NS
EAPT(ph)EVIR	-0.599036	0.00018902	0.00037248	-0.622925	0.0279482	0.0625883	-1.04131	1.04275e-06	5.18233e-06	Rv2536		Possible membrane protein	FALSE	FALSE	TRUE	NS	NS	Down
TTESDTPT(ph)EVIR	-1.00918	0.000111923	0.000230903	-0.710295	0.00112487	0.00518587	-1.07449	1.59651e-07	1.20736e-06	Rv2536		Possible membrane protein	TRUE	FALSE	TRUE	Down	NS	Down
ADDSPTGEMQVAQPEAQT(ph)AAVATVER	-0.815802	2.51712e-05	6.04367e-05	-0.125425	0.542594	0.659797	-1.28083	0.000532785	0.00107895	Rv2536		Possible membrane protein	FALSE	FALSE	TRUE	NS	NS	Down
AADT(ph)DVFSAVR	-0.413193	0.00362297	0.00567652	-0.846906	0.00451839	0.0150455	-2.18715	4.85595e-10	1.23699e-08	Rv2536		Possible membrane protein	FALSE	FALSE	TRUE	NS	NS	Down
ADDSPT(ph)GEMQVAQPEAQT(ph)AAVATVER	-1.90297	1.36179e-12	6.84301e-11	-0.182486	0.418413	0.539778				Rv2536		Possible membrane protein	TRUE	FALSE		Down	NS	ND
TTESDT(ph)PT(ph)EVIR	1.15406	6.08089e-06	1.75684e-05							Rv2536		Possible membrane protein	TRUE			Up	ND	ND
TTESDTPTEVIRT(ph)DTEADQTKPGDEPK	0.0831241	0.638363	0.668784							Rv2536		Possible membrane protein	FALSE			NS	ND	ND
ADDSPTGEMQVAQPEAQTAAVAT(ph)VER	-0.371933	0.00943913	0.0137199							Rv2536		Possible membrane protein	FALSE			NS	ND	ND
EAPTEVIRT(ph)TESDTPTEVIR	-0.865622	0.000217295	0.000425222							Rv2536		Possible membrane protein	FALSE			NS	ND	ND
ADDSPT(ph)GEMQVAQPEAQTAAVAT(ph)VER	-1.08491	2.13604e-07	9.57137e-07							Rv2536		Possible membrane protein	TRUE			Down	ND	ND
SADSSLSLPLS(ph)GTHR	-0.54094	1.82937e-05	4.5637e-05							Rv2569c		Protein containing transglutaminase-like domain, putative cysteine protease	FALSE			NS	ND	ND
VGLSFTET(ph)APYLFR	1.20513	1.75281e-06	5.77567e-06	0.0405151	0.474037	0.59465				Rv2574		Conserved protein	TRUE	FALSE		Up	NS	ND
TFNEGVQIDT(ph)STTSTSGSGGGR	-1.16743	6.08522e-07	2.31403e-06							Rv2575		YpfJ protein, zinc metalloprotease superfamily	TRUE			Down	ND	ND
RSSAISVADVVASLT(ph)R	0.00313082	0.994856	0.994856							Rv2584c	Apt	Adenine phosphoribosyltransferase (EC 2.4.2.7)	FALSE			NS	ND	ND
TGRDDEATS(ph)AVELTEATESAVAR	-0.892185	3.98709e-07	1.63077e-06	0.0428075	0.687911	0.786891				Rv2586c	SecF	Protein-export membrane protein SecF (TC 3.A.5.1.1)	FALSE	FALSE		NS	NS	ND
TGRDDEATSAVELT(ph)EATESAVAR	0.00737434	0.931555	0.940917							Rv2586c	SecF	Protein-export membrane protein SecF (TC 3.A.5.1.1)	FALSE			NS	ND	ND
TGRDDEATSAVELTEAT(ph)ESAVAR	-0.0649027	0.63255	0.664674							Rv2586c	SecF	Protein-export membrane protein SecF (TC 3.A.5.1.1)	FALSE			NS	ND	ND
DDEATSAVELTEAT(ph)ESAVAR	-0.298384	0.0314914	0.0419985							Rv2586c	SecF	Protein-export membrane protein SecF (TC 3.A.5.1.1)	FALSE			NS	ND	ND
RNSGSPAGSEDASTDGGEQPAAADEQS(ph)LVGITQASSQSAPR	-0.534673	0.000479667	0.000875345							Rv2586c	SecF	Protein-export membrane protein SecF (TC 3.A.5.1.1)	FALSE			NS	ND	ND
NSGSPAGSEDASTDGGEQPAAADEQS(ph)LVGITQASSQSAPR	-0.594108	0.0272484	0.0368995							Rv2586c	SecF	Protein-export membrane protein SecF (TC 3.A.5.1.1)	FALSE			NS	ND	ND
DDEAT(ph)SAVELTEATESAVAR	-0.626744	2.27275e-05	5.53247e-05							Rv2586c	SecF	Protein-export membrane protein SecF (TC 3.A.5.1.1)	FALSE			NS	ND	ND
TGRDDEAT(ph)SAVELTEATESAVAR	-0.646567	5.19889e-05	0.000116664							Rv2586c	SecF	Protein-export membrane protein SecF (TC 3.A.5.1.1)	FALSE			NS	ND	ND
DVS(ph)PALTVGEGDIDVSLRPR	0.262299	0.229877	0.261469							Rv2592c	RuvB	Holliday junction DNA helicase RuvB	FALSE			NS	ND	ND
GNDQVEIT(ph)ER	-1.18403	1.69232e-10	2.24632e-09							Rv2595	VapB40	Possible antitoxin VapB40	TRUE			Down	ND	ND
IEIEPAPT(ph)GVELVR	-1.23841	0.00109719	0.00188032							Rv2595	VapB40	Possible antitoxin VapB40	TRUE			Down	ND	ND
SGLSQTHSGAPIPT(ph)PR	-1.55373	2.66027e-11	6.0371e-10				-0.460194	0.00236004	0.00410885	Rv2601A	VapB41	Possible antitoxin VapB41	TRUE		FALSE	Down	ND	NS
MDPAGNPATGT(ph)AR	-0.144627	0.226165	0.257872	-0.085133	0.80757	0.891691	0.319065	0.000121943	0.000289316	Rv2606c	SnzP	Pyridoxine biosynthesis glutamine amidotransferase, synthase subunit (EC 2.4.2.-)	FALSE	FALSE	FALSE	NS	NS	NS
LHT(ph)VWT(ph)SPGAIDR				-1.1976	0.00115785	0.00518587				Rv2612c	PgsA1	CDP-diacylglycerol--glycerol-3-phosphate 3-phosphatidyltransferase (EC 2.7.8.5)		TRUE		ND	Down	ND
AT(ph)EDHTIFDR				-1.37875	2.77745e-07	1.60587e-05	0.667203	0.000108906	0.000259658	Rv2613c		FIG049476: HIT family protein		TRUE	FALSE	ND	Down	NS
TDRAT(ph)EDHTIFDR				-1.96063	4.37932e-08	6.96311e-06				Rv2613c		FIG049476: HIT family protein		TRUE		ND	Down	ND
SDEDRTDRAT(ph)EDHTIFDR	-0.254353	0.00485058	0.0074425							Rv2613c		FIG049476: HIT family protein	FALSE			NS	ND	ND
AEVT(ph)DADVLELAPGLGR	1.03281	4.66633e-06	1.38598e-05							Rv2622		Possible methyltransferase (Methylase)	TRUE			Up	ND	ND
TDLLST(ph)LPQR				0.324126	0.00208142	0.00802294	0.289588	0.00336117	0.00551459	Rv2629		Conserved protein		FALSE	FALSE	ND	NS	NS
TDSEHVGKT(ph)CQIDVLIEEHDER	-0.885828	4.38201e-05	0.000100252				-1.16085	4.59116e-05	0.000123112	Rv2632c		Conserved protein	FALSE		TRUE	NS	ND	Down
ALSDLANQLFALTSSDIEASTHQPVT(ph)GLHH	-0.730869	0.00730574	0.0108202							Rv2632c		Conserved protein	FALSE			NS	ND	ND
LGHST(ph)AGAALR	0.188385	0.0552647	0.0704391							Rv2659c		Integrase	FALSE			NS	ND	ND
TDIDEWLDT(ph)IEPNPADAHDASHLR	-2.06657	1.44979e-11	3.85038e-10							Rv2664		Hypothetical protein	TRUE			Down	ND	ND
VNIDPT(ph)APTFATYR	-1.75571	1.15311e-08	7.68925e-08	-0.982895	3.06689e-05	0.000330601	-0.0917469	0.470283	0.505816	Rv2683		Conserved protein	TRUE	FALSE	FALSE	Down	NS	NS
RIPGIDT(ph)GR	-1.41054	1.26017e-09	1.18997e-08	-0.186116	0.568974	0.684059	1.25321	0.000226148	0.000497525	Rv2694c		Conserved protein	TRUE	FALSE	TRUE	Down	NS	Up
IPGIDT(ph)GR	-0.984637	1.67729e-05	4.23474e-05	-0.513813	0.040725	0.0852011	1.01828	7.81434e-06	2.62649e-05	Rv2694c		Conserved protein	FALSE	FALSE	TRUE	NS	NS	Up
GQEVT(ph)VVGTLR	1.62191	6.11456e-08	3.23428e-07				0.71325	0.000657492	0.00129888	Rv2694c		Conserved protein	TRUE		FALSE	Up	ND	NS
DVEELS(ph)DEVLNAGAQR	0.238289	0.193438	0.223455							Rv2694c		Conserved protein	FALSE			NS	ND	ND
EAAAAQADT(ph)QR	-0.126835	0.0417186	0.0546029							Rv2696c		Conserved alanine and glycine and valine rich protein	FALSE			NS	ND	ND
STT(ph)LAIVR	-0.362446	5.4916e-05	0.000122258							Rv2697c	Dut	Deoxyuridine 5'-triphosphate nucleotidohydrolase (EC 3.6.1.23)	FALSE			NS	ND	ND
RTETDDVSEDS(ph)LEELK	1.49934	1.9905e-05	4.91931e-05	-0.801724	0.000863525	0.00429064	1.15739	1.12241e-06	5.37866e-06	Rv2699c		Conserved hypothetical protein	TRUE	FALSE	TRUE	Up	NS	Up
RT(ph)ETDDVSEDSLEELK	1.14032	1.48612e-08	9.59163e-08							Rv2699c		Conserved hypothetical protein	TRUE			Up	ND	ND
TETDDVSEDS(ph)LEELK	0.307153	0.000178152	0.000353042							Rv2699c		Conserved hypothetical protein	FALSE			NS	ND	ND
PT(ph)DYDAPR	0.193267	0.00143283	0.00242016							Rv2699c		Conserved hypothetical protein	FALSE			NS	ND	ND
VAQIT(ph)EGTAFDK	-0.759287	1.20392e-09	1.14606e-08							Rv2700		POSSIBLE SECRETED ALANINE RICH PROTEIN	FALSE			NS	ND	ND
SVKPASAPQDTTTST(ph)IPK	-1.54398	2.23484e-07	9.98227e-07	-0.924311	5.37895e-05	0.00050309	0.499936	0.116145	0.146011	Rv2703	SigA	RNA polymerase sigma factor SigB	TRUE	FALSE	FALSE	Down	NS	NS
SVKPASAPQDTTTST(ph)IPKR	-0.318032	0.00333268	0.0052805				0.0957918	0.368532	0.413851	Rv2703	SigA	RNA polymerase sigma factor SigB	FALSE		FALSE	NS	ND	NS
FGLT(ph)DGQPR	0.962909	2.28916e-06	7.38728e-06							Rv2703	SigA	RNA polymerase sigma factor SigB	FALSE			NS	ND	ND
SVKPAS(ph)APQDTTTSTIPK	-0.243137	0.00385735	0.00601695							Rv2703	SigA	RNA polymerase sigma factor SigB	FALSE			NS	ND	ND
SVKPASAPQDTTT(ph)STIPK	-2.37426	7.04277e-12	2.25209e-10							Rv2703	SigA	RNA polymerase sigma factor SigB	TRUE			Down	ND	ND
GGIYPESDKT(ph)GYIHLSTLEQVHLPANR	0.572043	0.00013525	0.000274598				-0.899771	0.000273865	0.000586508	Rv2705c		Glutathione S-transferase domain protein	FALSE		FALSE	NS	ND	NS
IPLFPT(ph)AERPALEPR	-1.04206	3.85161e-07	1.58921e-06				-1.03746	1.52786e-07	1.20736e-06	Rv2709		Possible membrane protein	TRUE		TRUE	Down	ND	Down
RIPLFPT(ph)AERPALEPR	-1.07596	2.57236e-06	8.18849e-06							Rv2709		Possible membrane protein	TRUE			Down	ND	ND
GRPVLIT(ph)AAAPSYEVEHR	-1.23387	1.63157e-09	1.49515e-08							Rv2709		Possible membrane protein	TRUE			Down	ND	ND
NELVDT(ph)TEMYLR	1.73187	1.72617e-08	1.08911e-07	0.0777809	0.677661	0.776563	-0.580556	0.000261379	0.000564766	Rv2711	IdeR	Iron-dependent repressor IdeR/DtxR	TRUE	FALSE	FALSE	Up	NS	NS
MNELVDT(ph)TEMYLR	1.72865	4.5248e-07	1.80863e-06	0.237072	0.504389	0.626545	-0.87254	0.00309743	0.0051695	Rv2711	IdeR	Iron-dependent repressor IdeR/DtxR	TRUE	FALSE	FALSE	Up	NS	NS
VLNNPT(ph)TSPFGNPIPGLVELGVGPEPGADDANLVR	-3.0347	3.85635e-05	8.92415e-05	0.0314265	0.871835	0.928789	-1.55992	0.00120161	0.00220296	Rv2711	IdeR	Iron-dependent repressor IdeR/DtxR	TRUE	FALSE	TRUE	Down	NS	Down
DVAPPT(ph)LQFR	0.576763	0.000184927	0.000365954	0.509525	0.0157217	0.0390587	-0.293486	0.0327157	0.0461644	Rv2715		Hydrolase, alpha/beta fold family	FALSE	FALSE	FALSE	NS	NS	NS
SGVT(ph)EPFSR	-0.768463	1.23664e-08	8.16878e-08				-0.366362	0.000195505	0.000440113	Rv2718c	NrdR	Ribonucleotide reductase transcriptional regulator NrdR	FALSE		FALSE	NS	ND	NS
S(ph)FSSADDFAR	1.02659	0.00509132	0.0077864							Rv2718c	NrdR	Ribonucleotide reductase transcriptional regulator NrdR	TRUE			Up	ND	ND
RFT(ph)TVETAVLAVVK	0.612535	0.000112798	0.000232368							Rv2718c	NrdR	Ribonucleotide reductase transcriptional regulator NrdR	FALSE			NS	ND	ND
EIGDAVGLT(ph)STSSVAHQLR				-0.159416	0.135052	0.214197				Rv2720	LexA	SOS-response repressor and protease LexA (EC 3.4.21.88)		FALSE		ND	NS	ND
EIGDAVGLTST(ph)SSVAHQLR	-0.103352	0.238137	0.269991							Rv2720	LexA	SOS-response repressor and protease LexA (EC 3.4.21.88)	FALSE			NS	ND	ND
SDDSSGSAPQPAAT(ph)PVPR	0.632304	4.41609e-07	1.77021e-06				0.207033	0.313515	0.360431	Rv2731		ATPase involved in DNA repair	FALSE		FALSE	NS	ND	NS
SDDSSGS(ph)APQPAATPVPR	-0.617115	3.40046e-05	7.97408e-05							Rv2731		ATPase involved in DNA repair	FALSE			NS	ND	ND
TLLDHVQTDSEAGT(ph)TPDR				-0.523799	0.00041461	0.00231308				Rv2732c		Possible membrane protein		FALSE		ND	NS	ND
TLLDHVQT(ph)DSEAGTTPDR	-0.276707	0.0109016	0.0156836	-0.886932	2.51767e-05	0.000280919				Rv2732c		Possible membrane protein	FALSE	FALSE		NS	NS	ND
TLLDHVQTDS(ph)EAGTTPDR	-0.615996	0.000346636	0.000652028							Rv2732c		Possible membrane protein	FALSE			NS	ND	ND
VHADPMLAT(ph)APTESAQR	-0.204534	0.0342831	0.045549							Rv2734		Phage Gp37Gp68 protein	FALSE			NS	ND	ND
IGVMFGS(ph)PETTTGGK	-0.33234	0.000684824	0.00121507	-0.390537	0.00619379	0.0189387	0.497285	7.71167e-05	0.000190431	Rv2737c	RecA	RecA protein @ intein-containing	FALSE	FALSE	FALSE	NS	NS	NS
AELTETSPETPETT(ph)EAIR	-3.61434	4.12801e-16	1.62679e-13	-0.0373753	0.858634	0.921398	-0.663874	0.0392111	0.0537625	Rv2740	EphG	Epoxide hydrolase	TRUE	FALSE	FALSE	Down	NS	NS
AELTETSPETPET(ph)TEAIR	-1.22117	0.00299646	0.00479639	-0.481389	0.0545029	0.106987				Rv2740	EphG	Epoxide hydrolase	TRUE	FALSE		Down	NS	ND
AELTET(ph)SPETPETTEAIR	2.10631	4.36746e-12	1.66081e-10							Rv2740	EphG	Epoxide hydrolase	TRUE			Up	ND	ND
GVDT(ph)AGDLADLVAQK	-0.333203	0.000675592	0.0012002							Rv2743c		Possible conserved membrane alanine rich protein	FALSE			NS	ND	ND
GEALPAGGTT(ph)ATPR							1.59049	2.62904e-06	1.06929e-05	Rv2744c	35kd_ag	Phage shock protein A (IM30) , suppresses sigma54-dependent transcription			TRUE	ND	ND	Up
PATET(ph)SGGAIAEQPYGQ	-0.463807	0.0351157	0.0465233	-1.19748	0.000110937	0.000904561	1.0488	5.86611e-05	0.000150618	Rv2744c	35kd_ag	Phage shock protein A (IM30) , suppresses sigma54-dependent transcription	FALSE	TRUE	TRUE	NS	Down	Up
TLHDQALS(ph)AAAQAK							0.573662	1.04931e-06	5.18233e-06	Rv2744c	35kd_ag	Phage shock protein A (IM30) , suppresses sigma54-dependent transcription			FALSE	ND	ND	NS
YANAIGSAELAES(ph)SVQGR	-0.109914	0.333977	0.367689	-0.720884	0.00142792	0.00601429	0.254831	0.0932719	0.119428	Rv2744c	35kd_ag	Phage shock protein A (IM30) , suppresses sigma54-dependent transcription	FALSE	FALSE	FALSE	NS	NS	NS
MQEQVS(ph)ASLR	-0.6924	1.76672e-05	4.43097e-05	-0.682324	0.00552566	0.0173976	-0.121836	0.36507	0.410916	Rv2744c	35kd_ag	Phage shock protein A (IM30) , suppresses sigma54-dependent transcription	FALSE	FALSE	FALSE	NS	NS	NS
GEALPAGGT(ph)TATPR	-0.816098	0.0526179	0.0673031	0.707218	0.358909	0.479551				Rv2744c	35kd_ag	Phage shock protein A (IM30) , suppresses sigma54-dependent transcription	FALSE	FALSE		NS	NS	ND
YANAIGSAELAESS(ph)VQGR	-0.842423	0.000173438	0.000344672	-0.88617	3.23788e-05	0.000337759				Rv2744c	35kd_ag	Phage shock protein A (IM30) , suppresses sigma54-dependent transcription	FALSE	FALSE		NS	NS	ND
YANAIGS(ph)AELAESSVQGR	2.48594	1.56807e-12	7.60785e-11							Rv2744c	35kd_ag	Phage shock protein A (IM30) , suppresses sigma54-dependent transcription	TRUE			Up	ND	ND
SMSELAAPGNTPS(ph)LDEVRDK	2.29569	6.42676e-13	3.9315e-11							Rv2744c	35kd_ag	Phage shock protein A (IM30) , suppresses sigma54-dependent transcription	TRUE			Up	ND	ND
SMSELAAPGNTPS(ph)LDEVR	2.27481	5.07997e-11	9.16349e-10							Rv2744c	35kd_ag	Phage shock protein A (IM30) , suppresses sigma54-dependent transcription	TRUE			Up	ND	ND
GEALPAGGTTAT(ph)PR	1.58242	6.58041e-08	3.46765e-07							Rv2744c	35kd_ag	Phage shock protein A (IM30) , suppresses sigma54-dependent transcription	TRUE			Up	ND	ND
SMSELAAPGNT(ph)PSLDEVR	1.12205	0.000275277	0.000529119							Rv2744c	35kd_ag	Phage shock protein A (IM30) , suppresses sigma54-dependent transcription	TRUE			Up	ND	ND
S(ph)MSELAAPGNTPSLDEVR	0.393494	0.00421503	0.00653864							Rv2744c	35kd_ag	Phage shock protein A (IM30) , suppresses sigma54-dependent transcription	FALSE			NS	ND	ND
SGAIT(ph)APLGSQR	-0.587938	6.98607e-06	1.96588e-05							Rv2748c	FtsK	Cell division protein FtsK	FALSE			NS	ND	ND
S(ph)GIIPISR	-0.42079	4.99624e-06	1.47645e-05							Rv2778c		Conserved protein	FALSE			NS	ND	ND
SYGLHET(ph)DTGSPEAQIALLTK	0.944504	0.000273349	0.000526131							Rv2785c	RpsO	SSU ribosomal protein S15p (S13e)	FALSE			NS	ND	ND
IADLT(ph)EHLK	-0.569254	5.74128e-06	1.67246e-05							Rv2785c	RpsO	SSU ribosomal protein S15p (S13e)	FALSE			NS	ND	ND
GVITVVPVT(ph)SNIAK	-0.704347	1.67945e-05	4.23474e-05	-0.0349203	0.857762	0.921398	0.560952	1.67362e-05	4.96952e-05	Rv2801c	MazF9	Programmed cell death toxin YdcE	FALSE	FALSE	FALSE	NS	NS	NS
SGRPNT(ph)RPQDAVNDLFQAIR	-0.040098	0.637047	0.667902	0.300097	0.095595	0.16432	0.582843	0.000449155	0.000921148	Rv2819c		CRISPR-associated protein, Csm5 family	FALSE	FALSE	FALSE	NS	NS	NS
S(ph)GRPNTRPQDAVNDLFQAIR							-0.0159469	0.851869	0.862562	Rv2819c		CRISPR-associated protein, Csm5 family			FALSE	ND	ND	NS
LFGDTEEYMT(ph)GR	-2.42248	2.34179e-13	2.25145e-11	-0.62167	0.0056285	0.0175477	-1.14318	1.59636e-07	1.20736e-06	Rv2821c		CRISPR-associated RAMP Csm3	TRUE	FALSE	TRUE	Down	NS	Down
LFGDT(ph)EEYMTGR	2.12149	4.02448e-12	1.5729e-10							Rv2821c		CRISPR-associated RAMP Csm3	TRUE			Up	ND	ND
GAKT(ph)LTEVK	-0.391498	0.00450601	0.00696698							Rv2821c		CRISPR-associated RAMP Csm3	FALSE			NS	ND	ND
RLFGDTEEYMT(ph)GR	-0.981343	1.91268e-06	6.28771e-06							Rv2821c		CRISPR-associated RAMP Csm3	FALSE			NS	ND	ND
LVAAT(ph)GPHALK	-1.57845	1.5743e-07	7.5086e-07	0.595843	0.00425064	0.0143798	-0.485234	0.00556491	0.00868844	Rv2830c	VapB22	Possible antitoxin VapB22	TRUE	FALSE	FALSE	Down	NS	NS
TLMDS(ph)HPFTWLPLLSR	0.57817	0.000503077	0.000913329							Rv2837c		FIG146085: 3'-to-5' oligoribonuclease A, Bacillus type	FALSE			NS	ND	ND
FTPTLTFTLDTIS(ph)DSVHR	1.9513	2.0196e-07	9.13691e-07							Rv2838c	RbfA	Ribosome-binding factor A	TRUE			Up	ND	ND
VVSVSVIDQT(ph)AR	-0.139433	0.0582188	0.0738628	0.675493	1.43204e-06	5.05986e-05	0.464618	0.0105054	0.0154189	Rv2841c	NusA	Transcription termination protein NusA	FALSE	FALSE	FALSE	NS	NS	NS
VLGAWPIT(ph)AAFPGGDE	0.51098	0.0292795	0.0392345							Rv2844		Conserved alanine rich protein	FALSE			NS	ND	ND
T(ph)VGLGMPQPPAPTLAPR	-0.441855	0.00354378	0.00556484							Rv2868c	GcpE	1-hydroxy-2-methyl-2-(E)-butenyl 4-diphosphate synthase (EC 1.17.7.1)	FALSE			NS	ND	ND
AIET(ph)AIR	1.75224	1.89618e-10	2.4703e-09							Rv2882c	Frr	Ribosome recycling factor	TRUE			Up	ND	ND
T(ph)EPDVAGAPASKPEPASTGAASAAQLSGYSR	0.0865053	0.487087	0.520769							Rv2883c	PyrH	Uridylate kinase (EC 2.7.4.-)	FALSE			NS	ND	ND
EAS(ph)PEVR	-0.5389	2.96668e-07	1.28041e-06							Rv2888c	AmiC	Putative amidase amiC (EC 3.5.1.4)	FALSE			NS	ND	ND
ALLDVAGVT(ph)VTR	0.244867	0.0309252	0.041314							Rv2889c	Tsf	Translation elongation factor Ts	FALSE			NS	ND	ND
NAEFQT(ph)LADQVVAAAAAAK	-0.00693825	0.924407	0.934368							Rv2889c	Tsf	Translation elongation factor Ts	FALSE			NS	ND	ND
VIAS(ph)AVAEGLQAR				-0.112149	0.305952	0.420271				Rv2890c	RpsB	SSU ribosomal protein S2p (SAe)		FALSE		ND	NS	ND
HLSADQVIT(ph)RPETLAVEEPLEIR	-0.540198	0.00528048	0.00803203				-0.794284	0.000105993	0.000253964	Rv2899c	FdhD	Formate dehydrogenase chain D (EC 1.2.1.2)	FALSE		FALSE	NS	ND	NS
TETTDSPS(ph)ER				0.400043	0.0947826	0.163809				Rv2903c	LepB	Signal peptidase I (EC 3.4.21.89)		FALSE		ND	NS	ND
TETT(ph)DSPSER	-0.239181	0.270777	0.304056							Rv2903c	LepB	Signal peptidase I (EC 3.4.21.89)	FALSE			NS	ND	ND
TFPVHSPNIDHIEVVT(ph)R	0.0433781	0.773337	0.795384							Rv2904c	RplS	LSU ribosomal protein L19p	FALSE			NS	ND	ND
VDLIT(ph)SR				0.00617989	0.976432	0.982612				Rv2908c		KH domain RNA binding protein YlqC		FALSE		ND	NS	ND
LEVFNAALAAADGGPT(ph)TEATKPK	-0.0413669	0.780652	0.801151				0.988413	7.47544e-07	4.11149e-06	Rv2909c	RpsP	SSU ribosomal protein S16p	FALSE		FALSE	NS	ND	NS
EEPS(ph)LIEINSER							0.576559	0.00407884	0.00658052	Rv2909c	RpsP	SSU ribosomal protein S16p			FALSE	ND	ND	NS
LEVFNAALAAADGGPTT(ph)EATKPK	-1.39656	3.40258e-09	2.7673e-08				0.403129	0.0728212	0.0934892	Rv2909c	RpsP	SSU ribosomal protein S16p	TRUE		FALSE	Down	ND	NS
AAEPAPQPEQPDTPALGGEQAELTAES(ph)	-2.29049	1.42936e-08	9.31071e-08							Rv2909c	RpsP	SSU ribosomal protein S16p	TRUE			Down	ND	ND
GAEY(ph)S(ph)VDFVPKVR				-0.774773	0.0170953	0.0419793				Rv2919c	GlnB	Nitrogen regulatory protein P-II		FALSE		ND	NS	ND
VWVSPVDT(ph)IVR	0.345718	0.000985863	0.00170826							Rv2919c	GlnB	Nitrogen regulatory protein P-II	FALSE			NS	ND	ND
GAEY(ph)SVDFVPK	0.327464	0.0147237	0.0208833							Rv2919c	GlnB	Nitrogen regulatory protein P-II	FALSE			NS	ND	ND
IDT(ph)SGLPAVGDDATVPR	-1.08994	3.1971e-08	1.85881e-07	0.49528	0.0145635	0.0367554	-0.665893	0.0345902	0.0479541	Rv2921c	FtsY	Signal recognition particle receptor protein FtsY (=alpha subunit) (TC 3.A.5.1.1)	TRUE	FALSE	FALSE	Down	NS	NS
IDTS(ph)GLPAVGDDATVPR	-0.369586	0.46223	0.497215				-0.734514	0.00084171	0.0015976	Rv2921c	FtsY	Signal recognition particle receptor protein FtsY (=alpha subunit) (TC 3.A.5.1.1)	FALSE		FALSE	NS	ND	NS
SGGYTASSGITFSQTPTT(ph)QPAER	-0.761844	0.0251846	0.0344027	0.126294	0.402901	0.524019	-1.06274	0.00282532	0.00478132	Rv2921c	FtsY	Signal recognition particle receptor protein FtsY (=alpha subunit) (TC 3.A.5.1.1)	FALSE	FALSE	TRUE	NS	NS	Down
SGGYTASSGIT(ph)FSQTPTTQPAER	0.320934	0.0504892	0.064816							Rv2921c	FtsY	Signal recognition particle receptor protein FtsY (=alpha subunit) (TC 3.A.5.1.1)	FALSE			NS	ND	ND
SGGYTAS(ph)SGITFSQTPTTQPAER	0.0646058	0.417065	0.453135							Rv2921c	FtsY	Signal recognition particle receptor protein FtsY (=alpha subunit) (TC 3.A.5.1.1)	FALSE			NS	ND	ND
LLQLLQGDT(ph)TPGR	2.97344	2.28704e-13	2.25145e-11							Rv2922A	AcyP	Acylphosphate phosphohydrolase (EC 3.6.1.7), putative	TRUE			Up	ND	ND
ASVVNT(ph)QALADVAR	0.373405	0.00100635	0.00174162	0.323023	0.0244657	0.0561739	-0.0776778	0.537378	0.571966	Rv2925c	Rnc	Ribonuclease III (EC 3.1.26.3)	FALSE	FALSE	FALSE	NS	NS	NS
LVEMLGPESDT(ph)LRGER	-0.945985	1.66895e-06	5.55134e-06							Rv2926c		COG1399 protein, clustered with ribosomal protein L32p	FALSE			NS	ND	ND
TAAGT(ph)HDYAVR	-1.27678	1.20552e-09	1.14606e-08	-2.1272	1.0923e-07	1.05972e-05				Rv2927c		Cell division initiation protein	TRUE	TRUE		Down	Down	ND
DRTT(ph)EEFSIR	0.958839	3.45172e-06	1.0512e-05							Rv2928	TesA	Thioesterase TesA	FALSE			NS	ND	ND
RPSLDHVFLAMTTDPTES(ph)LTHLVSGSAR	0.955374	0.023448	0.0321371	0.522347	0.0120213	0.032124				Rv2936	DrrA	Daunorubicin-DIM-transport ATP-binding protein ABC transporter DrrA	FALSE	FALSE		NS	NS	ND
AGDT(ph)FCEIVPR	0.798596	5.63606e-07	2.16789e-06							Rv2936	DrrA	Daunorubicin-DIM-transport ATP-binding protein ABC transporter DrrA	FALSE			NS	ND	ND
RPSLDHVFLAMTTDPT(ph)ESLTHLVSGSAR	-0.294884	0.18006	0.208514							Rv2936	DrrA	Daunorubicin-DIM-transport ATP-binding protein ABC transporter DrrA	FALSE			NS	ND	ND
GLT(ph)SVHVAVR	1.54581	6.34551e-10	6.76373e-09							Rv2945c	LppX	Putative lipoprotein LppX precursor	TRUE			Up	ND	ND
AT(ph)EPVAVVGIGCR				0.140141	0.300923	0.414257				Rv2947c	Pks15	(MTCY24G1.02), len: 496 aa, Probable polyketide synthase, almost identical to G560508 PKS002B (495 aa), fasta scores, opt: 3270, E(): 0, (99.6% identity in 496 aa overlap); contains PS00606 Beta-ketoacyl synthases active site; similar to MTCY338.20 (49.9% identity in 465 aa overlap) and MTCY24G1.09 (50.2% identity in 454 aa overlap) and MTCY22H8.03 (47.6% identity in 437 aa overlap)		FALSE		ND	NS	ND
DVVSEFPT(ph)DR	-0.662813	1.35719e-06	4.60135e-06							Rv2947c	Pks15	(MTCY24G1.02), len: 496 aa, Probable polyketide synthase, almost identical to G560508 PKS002B (495 aa), fasta scores, opt: 3270, E(): 0, (99.6% identity in 496 aa overlap); contains PS00606 Beta-ketoacyl synthases active site; similar to MTCY338.20 (49.9% identity in 465 aa overlap) and MTCY24G1.09 (50.2% identity in 454 aa overlap) and MTCY22H8.03 (47.6% identity in 437 aa overlap)	FALSE			NS	ND	ND
DAPHEEPDRWQFS(ph)NAITLAR	-1.54751	3.01118e-11	6.61988e-10	-0.29516	0.00648161	0.019724				Rv2949c		Chorismate--pyruvate lyase (EC 4.1.3.40)	TRUE	FALSE		Down	NS	ND
WQFSNAIT(ph)LAR	-0.27762	0.175016	0.203343							Rv2949c		Chorismate--pyruvate lyase (EC 4.1.3.40)	FALSE			NS	ND	ND
DAPHEEPDRWQFSNAIT(ph)LAR	-0.507328	7.37475e-05	0.000157455							Rv2949c		Chorismate--pyruvate lyase (EC 4.1.3.40)	FALSE			NS	ND	ND
WQFS(ph)NAITLAR	-1.10505	1.65779e-05	4.20271e-05							Rv2949c		Chorismate--pyruvate lyase (EC 4.1.3.40)	TRUE			Down	ND	ND
ASSPSQAIT(ph)GTGCRPSR	2.40049	3.81743e-12	1.53461e-10							Rv2954c		Hypothetical protein	TRUE			Up	ND	ND
TAAGDAVGEVDFFVAADSAFSSLNDT(ph)GR				-0.763833	0.00168352	0.00686358				Rv2955c		methyltransferase, FkbM family domain protein		FALSE		ND	NS	ND
IVSFEPLS(ph)GPFTILESK	-0.696952	3.26187e-05	7.70043e-05	0.072269	0.222897	0.322188				Rv2956		gsc	FALSE	FALSE		NS	NS	ND
GRNAT(ph)AVVSLPVVALS(ph)PR	0.0729689	0.819893	0.838141							Rv2960c		Hypothetical protein	FALSE			NS	ND	ND
VAVGGDS(ph)AGGNLSAVVCQLAR				-0.00207049	0.987032	0.98714				Rv2970c	LipN	lipase-esterase (lipN)		FALSE		ND	NS	ND
LATPDQGFT(ph)R	0.707592	3.0404e-08	1.78243e-07	-0.544274	0.00184393	0.00742241	1.1888	7.52186e-09	1.13768e-07	Rv2971		2,5-diketo-D-gluconic acid reductase (EC 1.1.1.-)	FALSE	FALSE	TRUE	NS	NS	Up
SGAVELT(ph)GAWPGLR	0.686642	1.21151e-05	3.18615e-05							Rv2983		2-phospho-L-lactate guanylyltransferase (EC 2.7.7.68)	FALSE			NS	ND	ND
GDSVT(ph)ITGFGVFEQR				1.10909	0.000420686	0.00232658	0.798306	6.16486e-05	0.000156219	Rv2986c	HupB	DNA-binding protein HU / low-complexity, AKP-rich domain		TRUE	FALSE	ND	Up	NS
VKPTS(ph)VPAFR							-0.200049	0.238998	0.283518	Rv2986c	HupB	DNA-binding protein HU / low-complexity, AKP-rich domain			FALSE	ND	ND	NS
VKPTS(ph)VPAFRPGAQFK	-1.26364	5.00294e-09	3.78448e-08	-0.726284	0.0896073	0.156567	-0.216633	0.319682	0.365783	Rv2986c	HupB	DNA-binding protein HU / low-complexity, AKP-rich domain	TRUE	FALSE	FALSE	Down	NS	NS
AVVS(ph)GAQR				1.04281	0.000231028	0.00151631				Rv2986c	HupB	DNA-binding protein HU / low-complexity, AKP-rich domain		TRUE		ND	Up	ND
QATAAVENVVDT(ph)IVR	-0.50072	2.63987e-06	8.34674e-06	0.203785	0.117899	0.192542				Rv2986c	HupB	DNA-binding protein HU / low-complexity, AKP-rich domain	FALSE	FALSE		NS	NS	ND
VKPT(ph)SVPAFR				-0.484224	0.0308872	0.0677389				Rv2986c	HupB	DNA-binding protein HU / low-complexity, AKP-rich domain		FALSE		ND	NS	ND
GDSVTIT(ph)GFGVFEQR	-0.159505	0.190641	0.220404							Rv2986c	HupB	DNA-binding protein HU / low-complexity, AKP-rich domain	FALSE			NS	ND	ND
IITAAT(ph)VVLPFK	1.80985	5.63231e-07	2.16789e-06							Rv2987c	LeuD	3-isopropylmalate dehydratase small subunit (EC 4.2.1.33)	TRUE			Up	ND	ND
S(ph)ATTVDAEVLAAAPK				0.480683	0.00100278	0.00486847				Rv2996c	SerA1	D-3-phosphoglycerate dehydrogenase (EC 1.1.1.95)		FALSE		ND	NS	ND
EIQDGS(ph)FVHK	2.24227	2.75185e-12	1.17329e-10							Rv3001c	IlvC	Ketol-acid reductoisomerase (EC 1.1.1.86)	TRUE			Up	ND	ND
DLMSWVDRPITET(ph)A	0.954801	5.52897e-08	2.95789e-07							Rv3001c	IlvC	Ketol-acid reductoisomerase (EC 1.1.1.86)	FALSE			NS	ND	ND
S(ph)PKTHTLSVLVEDKPGVLAR							-1.00748	0.0001304	0.000307871	Rv3002c	IlvN	Acetolactate synthase small subunit (EC 2.2.1.6)			TRUE	ND	ND	Down
THT(ph)LSVLVEDKPGVLAR				0.205205	0.27235	0.379857				Rv3002c	IlvN	Acetolactate synthase small subunit (EC 2.2.1.6)		FALSE		ND	NS	ND
IVEQDDEHSVS(ph)R	-0.977231	3.63547e-06	1.10002e-05	0.181696	0.568431	0.684059				Rv3002c	IlvN	Acetolactate synthase small subunit (EC 2.2.1.6)	FALSE	FALSE		NS	NS	ND
T(ph)HTLSVLVEDKPGVLAR	-1.38386	2.65235e-06	8.36739e-06							Rv3002c	IlvN	Acetolactate synthase small subunit (EC 2.2.1.6)	TRUE			Down	ND	ND
LPAVTFATLPHLTEAS(ph)SGR	-2.13071	1.15752e-10	1.71434e-09							Rv3004	Cfp6	Low molecular weight protein antigen 6	TRUE			Down	ND	ND
LPAVTFATLPHLTEAS(ph)SGRVPNPYR	-2.68931	3.90479e-09	3.13945e-08							Rv3004	Cfp6	Low molecular weight protein antigen 6	TRUE			Down	ND	ND
TSSNDSHWQRPDDSPGPMPGRPVSASLVDPEDDLT(ph)PAR	-2.77948	5.76271e-08	3.06512e-07	-1.08575	3.23952e-05	0.000337759	-5.02094	2.08512e-13	1.0092e-10	Rv3005c		Membrane protein 2, distant similarity to thiosulphate:quinone oxidoreductase DoxD	TRUE	TRUE	TRUE	Down	Down	Down
PVSASLVDPEDDLT(ph)PAR	-1.87738	2.38175e-11	5.5852e-10	-0.99953	0.00015272	0.00118451				Rv3005c		Membrane protein 2, distant similarity to thiosulphate:quinone oxidoreductase DoxD	TRUE	FALSE		Down	NS	ND
TSSNDSHWQRPDDSPGPMPGRPVS(ph)ASLVDPEDDLTPAR	1.92213	3.7645e-08	2.12717e-07							Rv3005c		Membrane protein 2, distant similarity to thiosulphate:quinone oxidoreductase DoxD	TRUE			Up	ND	ND
T(ph)SSNDSHWQRPDDSPGPMPGRPVSASLVDPEDDLTPAR	1.07535	4.71284e-05	0.000106951							Rv3005c		Membrane protein 2, distant similarity to thiosulphate:quinone oxidoreductase DoxD	TRUE			Up	ND	ND
T(ph)SSNDSHWQRPDDSPGPMPGR	0.696691	0.0003856	0.000714807							Rv3005c		Membrane protein 2, distant similarity to thiosulphate:quinone oxidoreductase DoxD	FALSE			NS	ND	ND
QVPAGS(ph)AGIDMDDDER	-0.353812	0.000249246	0.000483043							Rv3005c		Membrane protein 2, distant similarity to thiosulphate:quinone oxidoreductase DoxD	FALSE			NS	ND	ND
DVNVTRPDET(ph)VPCLTQR	-0.880116	9.47954e-06	2.56494e-05	-0.644706	0.000403659	0.00227192	-1.11755	6.44695e-06	2.2288e-05	Rv3012c	GatC	Aspartyl-tRNA(Asn) amidotransferase subunit C (EC 6.3.5.6) @ Glutamyl-tRNA(Gln) amidotransferase subunit C (EC 6.3.5.7)	FALSE	FALSE	TRUE	NS	NS	Down
IHAEVGDAAHY(ph)LCELK							2.76504	6.97567e-11	3.50609e-09	Rv3014c	LigA	DNA ligase (EC 6.5.1.2)			TRUE	ND	ND	Up
AAVDSGYYPGQFQVGQT(ph)GK	-0.908813	3.30274e-08	1.91233e-07	0.0910679	0.535681	0.653921	-0.410909	0.00340363	0.0055654	Rv3028c	FixB	Electron transfer flavoprotein, alpha subunit	FALSE	FALSE	FALSE	NS	NS	NS
EPAVAGDRPELTEAT(ph)IVVAGGR	3.02452	4.4986e-11	8.46846e-10							Rv3028c	FixB	Electron transfer flavoprotein, alpha subunit	TRUE			Up	ND	ND
EPAVAGDRPELT(ph)EATIVVAGGR	0.424444	0.155218	0.181841							Rv3028c	FixB	Electron transfer flavoprotein, alpha subunit	FALSE			NS	ND	ND
KLTDGDFT(ph)LDR	1.03662	2.52676e-07	1.11447e-06				-0.146673	0.467097	0.503508	Rv3029c	FixA	Electron transfer flavoprotein, beta subunit	TRUE		FALSE	Up	ND	NS
MDDIT(ph)LPIKDQGIIK	-0.135651	0.253318	0.285363	-0.0145478	0.856021	0.921398				Rv3034c		Galactoside O-acetyltransferase (EC 2.3.1.18)	FALSE	FALSE		NS	NS	ND
SSNIPADATPNPHAT(ph)AEQVAAAR	0.0875293	0.67145	0.700838	-0.274072	0.108831	0.179317	0.0446389	0.763895	0.784979	Rv3038c		Methyltransferase domain	FALSE	FALSE	FALSE	NS	NS	NS
SSNIPADAT(ph)PNPHATAEQVAAAR	2.03264	1.10279e-08	7.38867e-08							Rv3038c		Methyltransferase domain	TRUE			Up	ND	ND
VIDRDEIAEFISEVT(ph)HHDAGPENIQR	0.481793	0.00109871	0.00188064							Rv3046c		Conserved protein	FALSE			NS	ND	ND
VIDRDEIAEFIS(ph)EVTHHDAGPENIQR	0.0232891	0.878265	0.892216							Rv3046c		Conserved protein	FALSE			NS	ND	ND
TEALADGIVVTPS(ph)HNPPSDGGIK	0.925992	2.32177e-05	5.6323e-05	-0.161707	0.531798	0.65043	2.81879	6.7568e-09	1.05493e-07	Rv3068c	PgmA	Phosphoglucomutase (EC 5.4.2.2)	FALSE	FALSE	TRUE	NS	NS	Up
GRTEALADGIVVTPS(ph)HNPPSDGGIK	0.751689	1.19285e-05	3.15477e-05	-0.244468	0.158797	0.245133	2.10211	1.49914e-07	1.20736e-06	Rv3068c	PgmA	Phosphoglucomutase (EC 5.4.2.2)	FALSE	FALSE	TRUE	NS	NS	Up
T(ph)GETPLAR	0.495952	3.0803e-06	9.56727e-06							Rv3071		Conserved hypothetical protein	FALSE			NS	ND	ND
TSMYEQVDTNT(ph)ADPVAGSR	0.152349	0.0223343	0.0307479	-0.447494	0.00954706	0.0266418	0.545945	0.0100305	0.0148804	Rv3075c		Citrate lyase beta chain (EC 4.1.3.6)	FALSE	FALSE	FALSE	NS	NS	NS
TSMYEQVDT(ph)NTADPVAGSR	0.227634	0.312722	0.346488							Rv3075c		Citrate lyase beta chain (EC 4.1.3.6)	FALSE			NS	ND	ND
VTT(ph)RDIDALFSTDGPMLEAIR	1.41888	0.0429575	0.056016	-0.659072	0.00203642	0.00789735	-0.230518	0.743252	0.770308	Rv3081		Conserved hypothetical protein	FALSE	FALSE	FALSE	NS	NS	NS
VT(ph)TRDIDALFSTDGPMLEAIR	0.441329	0.68893	0.717486	-0.608152	0.000363069	0.00211846				Rv3081		Conserved hypothetical protein	FALSE	FALSE		NS	NS	ND
AFTELQTEAGTTSPTT(ph)SK	-1.15072	4.57929e-09	3.5597e-08							Rv3088	Tgs4	Wax ester synthase/acyl-CoA:diacylglycerol acyltransferase	TRUE			Down	ND	ND
SAT(ph)QAAAATAESALGAAR	0.736537	6.46437e-06	1.83745e-05	0.264468	0.0520856	0.104052				Rv3094c		Pigment protein	FALSE	FALSE		NS	NS	ND
LICTHCGEEIT(ph)AR	-1.05675	2.91907e-06	9.14728e-06	-1.01403	0.0109954	0.0300132	-0.281049	0.0963978	0.123104	Rv3095		Transcriptional regulator, HxlR family	TRUE	TRUE	FALSE	Down	Down	NS
TT(ph)PGRPLTTLDK	-0.349269	0.48033	0.514326	-0.918436	0.158745	0.245133	1.83409	7.10911e-07	4.00094e-06	Rv3099c		Conserved protein	FALSE	FALSE	TRUE	NS	NS	Up
S(ph)SARPALDDINVK	-0.103389	0.131355	0.155308	-0.340149	0.0179017	0.0437904				Rv3102c	FtsE	Cell division transporter, ATP-binding protein FtsE (TC 3.A.5.1.1)	FALSE	FALSE		NS	NS	ND
LEHEASDPHLWDDQT(ph)R	-1.95664	6.20856e-12	2.07987e-10	-0.340181	0.139013	0.219385				Rv3105c	PrfB	Peptide chain release factor 2	TRUE	FALSE		Down	NS	ND
ADIEAT(ph)EVR	4.51596	8.39433e-17	7.00674e-14							Rv3105c	PrfB	Peptide chain release factor 2	TRUE			Up	ND	ND
QADIAALDCTLTT(ph)VER	3.47311	1.61776e-11	4.17906e-10							Rv3105c	PrfB	Peptide chain release factor 2	TRUE			Up	ND	ND
VTSELSHT(ph)QGELR	0.981545	2.2595e-08	1.38826e-07							Rv3105c	PrfB	Peptide chain release factor 2	FALSE			NS	ND	ND
FLT(ph)SPIEIK							0.910266	0.00252935	0.0043566	Rv3106	FprA	Ferredoxin--NADP(+) reductase, actinobacterial (eukaryote-like) type (EC 1.18.1.2)			FALSE	ND	ND	NS
ILAT(ph)TTTLGR	0.0303507	0.82027	0.838141							Rv3111	MoaC1	Molybdenum cofactor biosynthesis protein MoaC	FALSE			NS	ND	ND
VVFVEVDEDT(ph)SAYDRDHIAGAIK	-0.461162	0.00974932	0.0140979							Rv3117	CysA3	Thiosulfate sulfurtransferase, rhodanese (EC 2.8.1.1)	FALSE			NS	ND	ND
SPDEFS(ph)GK	-1.27878	2.76539e-09	2.31601e-08							Rv3117	CysA3	Thiosulfate sulfurtransferase, rhodanese (EC 2.8.1.1)	TRUE			Down	ND	ND
QGLT(ph)LPASVDLEK	-0.960591	2.03189e-05	5.00677e-05	-0.273842	0.0121042	0.0321525	-0.875747	2.82202e-06	1.11956e-05	Rv3118	SseC1	probable sseC protein	FALSE	FALSE	FALSE	NS	NS	NS
T(ph)GELQIGDAAVVIGASAPHR	-0.476207	0.000453101	0.00082794							Rv3119	MoaE1	Molybdenum cofactor biosynthesis protein MoaE; Molybdopterin converting factor subunit 2	FALSE			NS	ND	ND
KEFSST(ph)GAEWVGDRP	-0.671617	6.91791e-06	1.9506e-05							Rv3119	MoaE1	Molybdenum cofactor biosynthesis protein MoaE; Molybdopterin converting factor subunit 2	FALSE			NS	ND	ND
EFSST(ph)GAEWVGDRP	-0.85736	8.88963e-09	6.19194e-08							Rv3119	MoaE1	Molybdenum cofactor biosynthesis protein MoaE; Molybdopterin converting factor subunit 2	FALSE			NS	ND	ND
QWIVDPIDGT(ph)KNFVR	1.32592	1.78892e-08	1.12367e-07	-0.0544287	0.383694	0.504193	0.802571	2.81447e-06	1.11956e-05	Rv3137		Histidinol-phosphatase [alternative form] (EC 3.1.3.15)	TRUE	FALSE	FALSE	Up	NS	NS
IDT(ph)KPDLTPVTDADR	1.36456	1.66279e-08	1.05385e-07	-0.153606	0.393832	0.514327	0.106596	0.418476	0.460323	Rv3137		Histidinol-phosphatase [alternative form] (EC 3.1.3.15)	TRUE	FALSE	FALSE	Up	NS	NS
DRPGDGVLGEEFGGSTTFT(ph)GR	0.511989	0.0898295	0.110096							Rv3137		Histidinol-phosphatase [alternative form] (EC 3.1.3.15)	FALSE			NS	ND	ND
LHPDLPDLTYVEVAT(ph)GPMVIR				0.0631802	0.41993	0.539778				Rv3143		Probable response regulator		FALSE		ND	NS	ND
TAQGQQASETSAAEET(ph)APSLRPEAAAGQLRPR	-0.928138	0.00130168	0.00220658	-1.28909	2.19143e-05	0.000262971	0.983339	0.00311427	0.00517974	Rv3144c	PPE52	PPE family protein	FALSE	TRUE	FALSE	NS	Down	NS
TAQGQQASETSAAEET(ph)APSLRPEAAAGQLR	-0.641628	0.000367667	0.000685176				0.701332	0.00102541	0.00190152	Rv3144c	PPE52	PPE family protein	FALSE		FALSE	NS	ND	NS
QAAYECGIEPAST(ph)GAR	-1.63392	7.41624e-10	7.72937e-09							Rv3145	NuoA	NADH ubiquinone oxidoreductase chain A (EC 1.6.5.3)	TRUE			Down	ND	ND
AIAEAEEAALLARPT(ph)IEMR	0.959727	4.68816e-09	3.6045e-08							Rv3146	NuoB	NADH-ubiquinone oxidoreductase chain B (EC 1.6.5.3)	FALSE			NS	ND	ND
GMFGVSGTGDT(ph)SGYGR	-1.04681	1.10126e-05	2.94019e-05	-1.20892	9.22469e-06	0.000146502	-0.0120536	0.91887	0.924601	Rv3147	NuoC	NADH-ubiquinone oxidoreductase chain C (EC 1.6.5.3)	TRUE	TRUE	FALSE	Down	Down	NS
T(ph)QPPGQPVFIR	2.1163	3.83558e-14	5.9963e-12							Rv3149	NuoE	NADH-ubiquinone oxidoreductase chain E (EC 1.6.5.3)	TRUE			Up	ND	ND
TPGATDKDYY(ph)LGNVTAEGLR	-0.153234	0.236682	0.268558							Rv3153	NuoI	NADH-ubiquinone oxidoreductase chain I (EC 1.6.5.3)	FALSE			NS	ND	ND
ANT(ph)DRPALPHK	-0.577647	2.79623e-06	8.79082e-06							Rv3153	NuoI	NADH-ubiquinone oxidoreductase chain I (EC 1.6.5.3)	FALSE			NS	ND	ND
TPGAT(ph)DKDYYLGNVTAEGLR	-1.50701	6.2112e-09	4.5715e-08							Rv3153	NuoI	NADH-ubiquinone oxidoreductase chain I (EC 1.6.5.3)	TRUE			Down	ND	ND
HNAVDVAALLPDGSYSELS(ph)VPR	-1.72336	6.77927e-10	7.17176e-09	-0.365762	0.00560127	0.0175477				Rv3154	NuoJ	NADH-ubiquinone oxidoreductase chain J (EC 1.6.5.3)	TRUE	FALSE		Down	NS	ND
FRPGGHPT(ph)PLPNPGVYAR	0.886324	5.10266e-06	1.50197e-05							Rv3154	NuoJ	NADH-ubiquinone oxidoreductase chain J (EC 1.6.5.3)	FALSE			NS	ND	ND
QFFLSGS(ph)TR				0.170763	0.10684	0.176954				Rv3179		ATPase		FALSE		ND	NS	ND
LAALDST(ph)DTLER	0.662877	2.61496e-05	6.26789e-05	-0.129229	0.664308	0.766788	-0.438098	0.306372	0.353057	Rv3181c		Conserved protein	FALSE	FALSE	FALSE	NS	NS	NS
LAALDSTDT(ph)LER	-0.679125	4.63764e-05	0.000105415	-0.118094	0.271008	0.378815				Rv3181c		Conserved protein	FALSE	FALSE		NS	NS	ND
AGGEVVIT(ph)ER	-0.843626	1.55933e-05	3.97459e-05							Rv3181c		Conserved protein	FALSE			NS	ND	ND
S(ph)KDEVTAELMEK				-0.497678	0.0272623	0.0614852				Rv3197		Ubiquinone biosynthesis monooxygenase UbiB		FALSE		ND	NS	ND
SKDEVT(ph)AELMEK	0.851329	1.75153e-06	5.77567e-06							Rv3197		Ubiquinone biosynthesis monooxygenase UbiB	FALSE			NS	ND	ND
QSGADTVVVSS(ph)ETAGR	0.475723	0.0480709	0.0619375	-0.3199	0.131491	0.210121	1.76095	1.22031e-09	2.93726e-08	Rv3200c		Potassium channel protein	FALSE	FALSE	TRUE	NS	NS	Up
DDT(ph)AVLVTLTAR	0.270094	0.000743331	0.00131226							Rv3200c		Potassium channel protein	FALSE			NS	ND	ND
IGAPEVDAIEAS(ph)DR	-0.235014	0.00684542	0.0102137							Rv3200c		Potassium channel protein	FALSE			NS	ND	ND
GGKPVTGHPGT(ph)NPISSPIVGGDATSEPGSGTASDSGSDVVSGSR	-0.665189	8.79766e-05	0.000184476				-0.230321	0.44256	0.483209	Rv3211	RhlE	putative ATP-dependent RNA helicase	FALSE		FALSE	NS	ND	NS
GGKPVTGHPGTNPISS(ph)PIVGGDATSEPGSGTASDSGSDVVSGSR				0.77645	0.156444	0.243273				Rv3211	RhlE	putative ATP-dependent RNA helicase		FALSE		ND	NS	ND
GGKPVTGHPGTNPIS(ph)SPIVGGDATSEPGSGTASDSGSDVVSGSR	-1.28324	4.66918e-06	1.38598e-05	0.627148	2.24712e-05	0.000264661				Rv3211	RhlE	putative ATP-dependent RNA helicase	TRUE	FALSE		Down	NS	ND
TVADVQQIT(ph)NPNLR	0.783698	1.03689e-07	5.22907e-07	0.3685	0.000476147	0.0026106	0.0651596	0.782363	0.802253	Rv3213c		Chromosome (plasmid) partitioning protein ParA / Sporulation initiation inhibitor protein Soj	FALSE	FALSE	FALSE	NS	NS	NS
TDT(ph)RVLAVANQK	-0.47167	3.69332e-05	8.59733e-05							Rv3213c		Chromosome (plasmid) partitioning protein ParA / Sporulation initiation inhibitor protein Soj	FALSE			NS	ND	ND
HTGGTEVELT(ph)DTGR				0.27726	0.0969776	0.165356				Rv3214	Gpm2	putative phosphoglycerate mutase family protein		FALSE		ND	NS	ND
FAMPT(ph)ASIGICGFEHGVR	-0.334732	0.000121963	0.000249421							Rv3214	Gpm2	putative phosphoglycerate mutase family protein	FALSE			NS	ND	ND
HTGGTEVELTDT(ph)GR	-0.550761	1.08079e-05	2.89651e-05							Rv3214	Gpm2	putative phosphoglycerate mutase family protein	FALSE			NS	ND	ND
QPAEYPT(ph)EQITDWQLASNAEHSSTGLR				-0.206149	0.0289805	0.0641597	-0.633662	0.00169758	0.00299865	Rv3223c	SigH	RNA polymerase sigma-54 factor RpoN		FALSE	FALSE	ND	NS	NS
ADIDGVT(ph)GSAGLQPGPSEETDEELTAR				-0.697234	6.99344e-06	0.000133244				Rv3223c	SigH	RNA polymerase sigma-54 factor RpoN		FALSE		ND	NS	ND
QPAEYPTEQIT(ph)DWQLASNAEHSSTGLR	0.16714	0.616258	0.648454							Rv3223c	SigH	RNA polymerase sigma-54 factor RpoN	FALSE			NS	ND	ND
QPAEYPTEQITDWQLASNAEHS(ph)STGLR	0.144803	0.705041	0.73231							Rv3223c	SigH	RNA polymerase sigma-54 factor RpoN	FALSE			NS	ND	ND
TPVSLAEATAVVPAPENGFNT(ph)RPAEAHDHDGAVVER	-1.80568	4.99864e-10	5.58181e-09	-0.519268	0.00613161	0.0188391	0.281457	0.415263	0.45783	Rv3241c		Ribosomal subunit interface protein	TRUE	FALSE	FALSE	Down	NS	NS
TPVSLAEATAVVPAPENGFNT(ph)RPAEAHDHDGAVVEREPGR	-1.59999	2.26762e-10	2.82348e-09							Rv3241c		Ribosomal subunit interface protein	TRUE			Down	ND	ND
DPENPT(ph)VVLTVR	-0.0475764	0.587693	0.620784	0.531956	0.0026468	0.00967453	-0.878833	0.00163572	0.00291062	Rv3246c	MtrA	DNA-binding response regulator mtrA	FALSE	FALSE	FALSE	NS	NS	NS
VEKDPENPT(ph)VVLTVR	0.224517	0.489267	0.522702	0.342284	0.0318499	0.0696101	-1.02955	3.74436e-06	1.40486e-05	Rv3246c	MtrA	DNA-binding response regulator mtrA	FALSE	FALSE	TRUE	NS	NS	Down
VEKDPENPTVVLT(ph)VR							-1.3228	1.34362e-06	6.25299e-06	Rv3246c	MtrA	DNA-binding response regulator mtrA			TRUE	ND	ND	Down
GEGFDTAVIGDGT(ph)QALTAVR	-0.248646	0.152873	0.179243	0.158815	0.00926958	0.0260861				Rv3246c	MtrA	DNA-binding response regulator mtrA	FALSE	FALSE		NS	NS	ND
AKVEKDPENPT(ph)VVLTVR	-0.443321	0.00506297	0.00775147	0.110002	0.614802	0.726792				Rv3246c	MtrA	DNA-binding response regulator mtrA	FALSE	FALSE		NS	NS	ND
GEGFDTAVIGDGTQALT(ph)AVR	0.974591	0.000161477	0.000324116							Rv3246c	MtrA	DNA-binding response regulator mtrA	FALSE			NS	ND	ND
GVTEETT(ph)TGVLR	0.444409	1.57106e-05	3.99726e-05	0.247818	0.0361637	0.0779664	1.25557	6.20113e-07	3.57303e-06	Rv3248c	SahH	Adenosylhomocysteinase (EC 3.3.1.1)	FALSE	FALSE	TRUE	NS	NS	Up
GVTEETTT(ph)GVLR	1.12329	3.65478e-06	1.10349e-05	0.431478	0.00530212	0.0167768	-0.804238	0.000132932	0.000312326	Rv3248c	SahH	Adenosylhomocysteinase (EC 3.3.1.1)	TRUE	FALSE	FALSE	Up	NS	NS
SSNT(ph)EPLLR	-0.459814	8.78767e-06	2.41019e-05							Rv3257c	PmmA	Phosphomannomutase (EC 5.4.2.8)	FALSE			NS	ND	ND
HHPGGNGAPLHGFDDFPAAATGAPT(ph)GGGVLAPPEPGAGR	-2.32751	4.12607e-15	1.16108e-12							Rv3258c		Conserved hypothetical protein	TRUE			Down	ND	ND
AFGCVPT(ph)DEEDR	-1.26266	0.13244	0.156328							Rv3264c	ManB	D-glycero-D-manno-heptose 1-phosphate guanosyltransferase	FALSE			NS	ND	ND
IGEESPT(ph)PAISDLHDHDH	-0.570604	6.38353e-06	1.81814e-05				-0.377015	0.0672429	0.0872633	Rv3269		Conserved protein	FALSE		FALSE	NS	ND	NS
METTTEHRDEST(ph)LDSPVSVAR	-0.688492	7.60627e-06	2.12342e-05				-0.948608	6.62667e-07	3.77331e-06	Rv3271c		PROBABLE CONSERVED INTEGRAL MEMBRANE PROTEIN	FALSE		FALSE	NS	ND	NS
DEST(ph)LDSPVSVAR	-0.493799	0.00517605	0.00789026	-0.662221	0.000198085	0.00138442				Rv3271c		PROBABLE CONSERVED INTEGRAL MEMBRANE PROTEIN	FALSE	FALSE		NS	NS	ND
ITQIYEGT(ph)NQIQR	1.74915	1.26602e-11	3.67846e-10							Rv3274c	FadE25	Butyryl-CoA dehydrogenase (EC 1.3.99.2)	TRUE			Up	ND	ND
GS(ph)PTTELYFENCR	0.420438	0.000161482	0.000324116							Rv3274c	FadE25	Butyryl-CoA dehydrogenase (EC 1.3.99.2)	FALSE			NS	ND	ND
LQQEYEDT(ph)LVNPYVAAER	0.794404	4.46493e-08	2.47329e-07							Rv3280	AccD5	Methylcrotonyl-CoA carboxylase carboxyl transferase subunit (EC 6.4.1.4)	FALSE			NS	ND	ND
S(ph)TEHTIDIHTTAGK	0.555682	0.0229919	0.0315914							Rv3280	AccD5	Methylcrotonyl-CoA carboxylase carboxyl transferase subunit (EC 6.4.1.4)	FALSE			NS	ND	ND
VSGTNEVSDGNET(ph)NNPAPVSR	-0.316362	0.000323629	0.000612849							Rv3281	AccE5	Probable bifunctional protein acetyl-/propionyl-coenzyme A carboxylase (epsilon chain) AccE5	FALSE			NS	ND	ND
LHFSAPAEAPT(ph)TR				-0.174383	0.207219	0.303377	-1.09417	0.000213394	0.000473774	Rv3284		Sulfur acceptor protein SufE for iron-sulfur cluster assembly		FALSE	TRUE	ND	NS	Down
LHFSAPAEAPTT(ph)R	-2.30854	6.5286e-09	4.73492e-08				-1.79485	4.91523e-09	8.81101e-08	Rv3284		Sulfur acceptor protein SufE for iron-sulfur cluster assembly	TRUE		TRUE	Down	ND	Down
GAHTGAAASGDAVT(ph)APMQGTVVK	-0.876799	1.09244e-06	3.86573e-06	0.402008	0.0977682	0.165815	-1.01515	3.47272e-05	9.82922e-05	Rv3285	AccA3	Biotin carboxylase of acetyl-CoA carboxylase (EC 6.3.4.14) / Biotin carboxyl carrier protein of acetyl-CoA carboxylase	FALSE	FALSE	TRUE	NS	NS	Down
NIGPGT(ph)IA	1.00541	9.00361e-09	6.24043e-08							Rv3304		Conserved protein	TRUE			Up	ND	ND
HTGAAAGIQITAS(ph)HNPATDNGYK	0.678849	0.00307025	0.00489224	-0.476694	0.0122859	0.0322886				Rv3308	PmmB	Phosphomannomutase (EC 5.4.2.8)	FALSE	FALSE		NS	NS	ND
ALET(ph)TRPLGQLVAYVLDPHSVGKPTAPYAAAVR	2.29506	3.81471e-06	1.14686e-05							Rv3311		Conserved protein	TRUE			Up	ND	ND
ALET(ph)TRPLGQLVAYVLDPHSVGK	0.673121	0.000806427	0.00141477							Rv3311		Conserved protein	FALSE			NS	ND	ND
YAPT(ph)IVDLAPR	4.22269	1.25656e-14	2.52569e-12							Rv3318	SdhA	Succinate dehydrogenase flavoprotein subunit (EC 1.3.99.1)	TRUE			Up	ND	ND
VRDS(ph)ATYLAEHMHR	0.418976	3.83133e-05	8.89552e-05							Rv3368c		putative oxidoreductase	FALSE			NS	ND	ND
GYLSGPAPEYPDGDT(ph)RGER	-1.44159	4.51411e-11	8.46846e-10							Rv3368c		putative oxidoreductase	TRUE			Down	ND	ND
ALTT(ph)MPIPVIAAVR	-0.975386	6.73045e-05	0.000145688	-0.00936491	0.884417	0.931015	-1.09576	3.04314e-06	1.19746e-05	Rv3373	EchA18	Enoyl-CoA hydratase (EC 4.2.1.17)	FALSE	FALSE	TRUE	NS	NS	Down
ALT(ph)TMPIPVIAAVR				0.204485	0.00482468	0.0156629				Rv3373	EchA18	Enoyl-CoA hydratase (EC 4.2.1.17)		FALSE		ND	NS	ND
GRPVALLSPLPQGGPYEQLLAS(ph)GEIER	-1.32288	0.000795019	0.00139824	-0.335516	0.0224614	0.0523429				Rv3385c	VapB46	Possible antitoxin VapB46	TRUE	FALSE		Down	NS	ND
AIDPNSIGAVT(ph)EPMLFEWTDR	-0.346879	0.00276461	0.00448651							Rv3389c	HtdY	Enoyl-CoA hydratase	FALSE			NS	ND	ND
DSLLTT(ph)HPLPNIGR	0.949732	2.10823e-06	6.86638e-06							Rv3390	LpqD	Lipoprotein LpqD	FALSE			NS	ND	ND
SPAT(ph)EGNLNLKK	-0.219383	0.00458208	0.00707683							Rv3404c		Methionyl-tRNA formyltransferase	FALSE			NS	ND	ND
SPAT(ph)EGNLNLK	-0.632873	0.00348417	0.00550812							Rv3404c		Methionyl-tRNA formyltransferase	FALSE			NS	ND	ND
VEAGEELGVT(ph)NK	-1.53937	7.2352e-08	3.79848e-07	-0.393133	0.0564437	0.109446	-0.369573	0.00418198	0.00672451	Rv3407	VapB47	Possible antitoxin VapB47	TRUE	FALSE	FALSE	Down	NS	NS
EALIES(ph)GVLIPAR	-2.27947	3.98308e-10	4.59361e-09	-0.733287	0.0697587	0.12749				Rv3407	VapB47	Possible antitoxin VapB47	TRUE	FALSE		Down	NS	ND
YGQPGQT(ph)ER	-0.21091	0.00287118	0.00462743							Rv3408	VapC47	Possible toxin VapC47. Contains PIN domain.	FALSE			NS	ND	ND
GMSGLEDS(ph)SDLVVSPYVR	0.521132	2.99085e-05	7.10332e-05							Rv3411c	GuaB2	Inosine-5'-monophosphate dehydrogenase (EC 1.1.1.205)	FALSE			NS	ND	ND
AYPAET(ph)LPER	0.29631	0.000832527	0.00145476							Rv3414c	SigD	RNA polymerase sigma-70 factor	FALSE			NS	ND	ND
LIEYDET(ph)ARR	0.0988333	0.337488	0.370853	-0.491357	0.02497	0.0569209	0.422599	0.000999404	0.00186043	Rv3417c	GroEL1	Heat shock protein 60 family chaperone GroEL	FALSE	FALSE	FALSE	NS	NS	NS
LIEYDET(ph)AR				-0.235244	0.07431	0.133506				Rv3417c	GroEL1	Heat shock protein 60 family chaperone GroEL		FALSE		ND	NS	ND
MVLT(ph)TETVVVDKPAK	0.848838	9.60944e-05	0.000200303							Rv3417c	GroEL1	Heat shock protein 60 family chaperone GroEL	FALSE			NS	ND	ND
ILVQANEAETTT(ph)ASGLVIPDTAK	0.293226	0.740067	0.76508	-0.933099	0.150825	0.236851	1.77105	0.0237197	0.0340878	Rv3418c	GroES	Heat shock protein 60 family co-chaperone GroES	FALSE	FALSE	TRUE	NS	NS	Up
ILVQANEAETT(ph)TASGLVIPDTAK	-0.561607	0.309105	0.343261	-1.10666	0.0522825	0.104052	-0.460935	0.44213	0.483209	Rv3418c	GroES	Heat shock protein 60 family co-chaperone GroES	FALSE	FALSE	FALSE	NS	NS	NS
ILVQANEAETTTAS(ph)GLVIPDTAK				0.037839	0.937293	0.965771				Rv3418c	GroES	Heat shock protein 60 family co-chaperone GroES		FALSE		ND	NS	ND
YNGEEYLILS(ph)AR	0.0267413	0.900253	0.912557	-0.309526	0.0196735	0.047386				Rv3418c	GroES	Heat shock protein 60 family co-chaperone GroES	FALSE	FALSE		NS	NS	ND
IPLDVAEGDT(ph)VIYSK	0.87955	3.14799e-08	1.83785e-07	-0.35797	0.187198	0.278824				Rv3418c	GroES	Heat shock protein 60 family co-chaperone GroES	FALSE	FALSE		NS	NS	ND
ILVQANEAET(ph)TTASGLVIPDTAK	0.571056	0.0727952	0.0908004	-0.819476	0.018187	0.0441485				Rv3418c	GroES	Heat shock protein 60 family co-chaperone GroES	FALSE	FALSE		NS	NS	ND
EKPQEGT(ph)VVAVGPGR	1.08012	7.80274e-05	0.000165338	-1.0304	6.42872e-06	0.000133244				Rv3418c	GroES	Heat shock protein 60 family co-chaperone GroES	TRUE	TRUE		Up	Down	ND
YNGEEY(ph)LILSAR	0.558732	0.000177443	0.000352133							Rv3418c	GroES	Heat shock protein 60 family co-chaperone GroES	FALSE			NS	ND	ND
RIPLDVAEGDT(ph)VIYSK	0.246461	0.0556828	0.0709011							Rv3418c	GroES	Heat shock protein 60 family co-chaperone GroES	FALSE			NS	ND	ND
Y(ph)NGEEYLILSAR	-0.00326652	0.96473	0.969553							Rv3418c	GroES	Heat shock protein 60 family co-chaperone GroES	FALSE			NS	ND	ND
ILVQANEAETTTASGLVIPDT(ph)AKEKPQEGTVVAVGPGR	-0.349351	0.0795496	0.0986134							Rv3418c	GroES	Heat shock protein 60 family co-chaperone GroES	FALSE			NS	ND	ND
TADT(ph)EPVTIGALTR	-1.68108	6.01436e-10	6.48736e-09	0.395361	0.00821445	0.0235333				Rv3420c	RimI	Ribosomal-protein-S18p-alanine acetyltransferase (EC 2.3.1.-)	TRUE	FALSE		Down	NS	ND
AGLTGGGT(ph)ATLPR	1.03398	2.30463e-06	7.42017e-06							Rv3422c		ATPase YjeE, predicted to have essential role in cell wall biosynthesis	TRUE			Up	ND	ND
AGLT(ph)GGGTATLPR	-0.331408	0.0126636	0.0180707							Rv3422c		ATPase YjeE, predicted to have essential role in cell wall biosynthesis	FALSE			NS	ND	ND
TAVEQAAAELGDT(ph)GR	-0.789486	1.895e-05	4.71906e-05	0.440755	0.0777784	0.138563	-1.0551	4.67948e-05	0.000123763	Rv3441c	MrsA	Phosphoglucosamine mutase (EC 5.4.2.10)	FALSE	FALSE	TRUE	NS	NS	Down
ILLRPSGT(ph)EPMIR	1.19802	2.38798e-07	1.0599e-06							Rv3441c	MrsA	Phosphoglucosamine mutase (EC 5.4.2.10)	TRUE			Up	ND	ND
T(ph)ETTPAPQTPAAPAGPAQSFVLERPIQTVGR	-0.212162	0.0484007	0.0622484				1.01771	6.09954e-07	3.55684e-06	Rv3442c	RpsI	SSU ribosomal protein S9p (S16e)	FALSE		TRUE	NS	ND	Up
LVPGT(ph)GKFDLNGR	-0.0231025	0.943524	0.950958							Rv3442c	RpsI	SSU ribosomal protein S9p (S16e)	FALSE			NS	ND	ND
VYAGPEHPHS(ph)AQQPVPYELK	-1.61969	1.63311e-08	1.03972e-07	0.0288475	0.880691	0.93038	0.801028	1.63868e-07	1.22019e-06	Rv3443c	RplM	LSU ribosomal protein L13p (L13Ae)	TRUE	FALSE	FALSE	Down	NS	NS
AAAMPT(ph)EESEAKPAEEGDVVGASEPDAK	0.618222	0.000171539	0.00034138				0.448433	0.0265913	0.0378536	Rv3456c	RplQ	LSU ribosomal protein L17p	FALSE		FALSE	NS	ND	NS
IDGVLHEFTTVPGVKEDVT(ph)EIILNLK	1.14903	1.30573e-05	3.37093e-05							Rv3457c	RpoA	DNA-directed RNA polymerase alpha subunit (EC 2.7.7.6)	TRUE			Up	ND	ND
EDVT(ph)EIILNLK	0.286141	0.0148612	0.0210571							Rv3457c	RpoA	DNA-directed RNA polymerase alpha subunit (EC 2.7.7.6)	FALSE			NS	ND	ND
SLVVSSEEDEPVT(ph)MYLR	-0.770803	4.87164e-05	0.000110377							Rv3457c	RpoA	DNA-directed RNA polymerase alpha subunit (EC 2.7.7.6)	FALSE			NS	ND	ND
SLNT(ph)VPFQIAR	-2.64989	2.31267e-13	2.25145e-11	0.0463438	0.838367	0.916591	-0.0578799	0.537695	0.571966	Rv3458c	RpsD	SSU ribosomal protein S4p (S9e)	TRUE	FALSE	FALSE	Down	NS	NS
ARYT(ph)GPVTR	-0.0254133	0.756617	0.779441	0.44334	0.113724	0.186894				Rv3458c	RpsD	SSU ribosomal protein S4p (S9e)	FALSE	FALSE		NS	NS	ND
ETAGERPIPS(ph)WLQVVGER	0.0428434	0.635657	0.666942							Rv3458c	RpsD	SSU ribosomal protein S4p (S9e)	FALSE			NS	ND	ND
YTGPVT(ph)R	-1.57979	9.14859e-09	6.30983e-08							Rv3458c	RpsD	SSU ribosomal protein S4p (S9e)	TRUE			Down	ND	ND
TRDLT(ph)EEQLIHLR	0.687391	2.48852e-05	5.98522e-05				0.218862	0.129522	0.16074	Rv3460c	RpsM	SSU ribosomal protein S13p (S18e)	FALSE		FALSE	NS	ND	NS
DLT(ph)EEQLIHLR	1.86894	8.58215e-06	2.35842e-05	0.330173	0.00176802	0.00716215				Rv3460c	RpsM	SSU ribosomal protein S13p (S18e)	TRUE	FALSE		Up	NS	ND
VLAHIS(ph)GK	-2.01878	3.18717e-07	1.35889e-06							Rv3462c	InfA	Translation initiation factor 1	TRUE			Down	ND	ND
ELDVPGAWEITPT(ph)IHVDSR	-0.441882	0.00180976	0.00299922							Rv3465	RmlC	dTDP-4-dehydrorhamnose 3,5-epimerase (EC 5.1.3.13)	FALSE			NS	ND	ND
QAQVDAGARPGTTTEES(ph)AELKR	-0.569085	0.159859	0.187123	0.256164	0.224935	0.324396	-0.260865	0.361442	0.40778	Rv3474		Mobile element protein	FALSE	FALSE	FALSE	NS	NS	NS
QAQVDAGARPGTTT(ph)EESAELKR	2.69888	1.78047e-07	8.29512e-07				-0.364142	0.0344325	0.0478888	Rv3474		Mobile element protein	TRUE		FALSE	Up	ND	NS
PGTTTEES(ph)AELKR	-0.232484	0.11466	0.136833	0.0605501	0.757592	0.852216				Rv3474		Mobile element protein	FALSE	FALSE		NS	NS	ND
QAQVDAGARPGTT(ph)TEESAELK	1.57278	7.88294e-10	8.09584e-09							Rv3474		Mobile element protein	TRUE			Up	ND	ND
SDHGEIGDVEPLADST(ph)ASQAR	-2.22825	2.13488e-11	5.17893e-10	-1.10716	2.13156e-06	6.77837e-05	-1.56061	1.28204e-06	6.07989e-06	Rv3489		Unknown protein	TRUE	TRUE	TRUE	Down	Down	Down
SDHGEIGDVEPLADSTAS(ph)QAR	-2.04245	1.67662e-09	1.50255e-08	-0.946015	9.08891e-05	0.000781155				Rv3489		Unknown protein	TRUE	FALSE		Down	NS	ND
IFLS(ph)MLGIGPAK	-0.159129	0.0367692	0.0484857							Rv3489		Unknown protein	FALSE			NS	ND	ND
LDYT(ph)KGIDVR	0.482679	0.017962	0.0251719							Rv3490	OtsA	Alpha,alpha-trehalose-phosphate synthase [UDP-forming] (EC 2.4.1.15)	FALSE			NS	ND	ND
AADTGVAGGQQS(ph)TTRR	-0.416774	0.0756199	0.0939904	-0.915752	4.59354e-06	0.000112365				Rv3493c		MCE-associated alanine and valine rich protein	FALSE	FALSE		NS	NS	ND
AADT(ph)GVAGGQQSTTR				-1.17577	6.67132e-05	0.0005976				Rv3493c		MCE-associated alanine and valine rich protein		TRUE		ND	Down	ND
PAGPAEGES(ph)SRPAQGAATVR	-0.0646808	0.446912	0.482583							Rv3493c		MCE-associated alanine and valine rich protein	FALSE			NS	ND	ND
AADTGVAGGQQS(ph)TTR	-0.381186	0.0280882	0.037746							Rv3493c		MCE-associated alanine and valine rich protein	FALSE			NS	ND	ND
PAGPAEGESSRPAQGAAT(ph)VR	-0.491872	0.0030073	0.00480396							Rv3493c		MCE-associated alanine and valine rich protein	FALSE			NS	ND	ND
AADTGVAGGQQST(ph)TR	-0.755743	0.00276422	0.00448651							Rv3493c		MCE-associated alanine and valine rich protein	FALSE			NS	ND	ND
AADTGVAGGQQST(ph)TRR	-1.06205	9.76755e-06	2.6378e-05							Rv3493c		MCE-associated alanine and valine rich protein	TRUE			Down	ND	ND
STDT(ph)SGVGVR	-0.692991	1.81534e-09	1.61481e-08							Rv3526	KshA	Terminal oxygenase KshA	FALSE			NS	ND	ND
T(ph)IPIVVCEP	-0.277395	0.0431277	0.0561858	0.254667	0.06706	0.123624				Rv3547	Ddn	Putative uncharacterized protein BCG_3611	FALSE	FALSE		NS	NS	ND
VPLVGNS(ph)LGGGTAVR	0.411596	6.65567e-07	2.49057e-06	0.0201921	0.86944	0.928132	1.32002	5.58105e-09	9.64724e-08	Rv3569c	BphD	2-hydroxy-6-oxo-6-phenylhexa-2,4-dienoate hydrolase (EC 3.7.1.-)	FALSE	FALSE	TRUE	NS	NS	Up
ADET(ph)ETVLGR	0.0998942	0.167615	0.195066							Rv3579c		23S rRNA (guanosine-2'-O-) -methyltransferase rlmB (EC 2.1.1.-)	FALSE			NS	ND	ND
AETILDEVLAAAS(ph)	-0.458409	0.00067362	0.00119821							Rv3583c		CarD-like transcriptional regulator	FALSE			NS	ND	ND
GPLPT(ph)EIYWR	0.062656	0.458198	0.493256							Rv3587c		Probable conserved membrane protein	FALSE			NS	ND	ND
PNT(ph)NPVAAWK	-0.59356	0.0159937	0.0225709	-0.260266	0.228097	0.328212	-0.284319	0.0544466	0.0729976	Rv3588c	CanB	Carbonic anhydrase (EC 4.2.1.1)	FALSE	FALSE	FALSE	NS	NS	NS
EIERVMQVLS(ph)R	0.247493	0.356422	0.389958							Rv3596c	ClpC1	ATP-dependent Clp protease, ATP-binding subunit ClpC / Negative regulator of genetic competence clcC/mecB	FALSE			NS	ND	ND
IPADVIDAYHAAT(ph)	-0.229	0.319418	0.353318	-1.79798	3.69543e-05	0.000367234	2.46369	8.71666e-07	4.53641e-06	Rv3597c	Lsr2	Histone protein Lsr2	FALSE	TRUE	TRUE	NS	Down	Up
GRIPADVIDAYHAAT(ph)	-0.0205031	0.881544	0.894255							Rv3597c	Lsr2	Histone protein Lsr2	FALSE			NS	ND	ND
GQAALT(ph)GPVAR	-0.494886	0.00858334	0.01258	0.624933	0.00111097	0.00518587				Rv3603c		Conserved hypothetical alanine and leucine rich protein	FALSE	FALSE		NS	NS	ND
DPLT(ph)GGQSVADLMAR	-0.899653	5.25048e-05	0.000117447	-0.0635347	0.904809	0.943374	-0.507982	0.026395	0.037685	Rv3604c		Possible membrane protein	FALSE	FALSE	FALSE	NS	NS	NS
TADTPPDDS(ph)GGLHAR	-1.3263	3.61942e-06	1.09753e-05	1.57463	5.66857e-07	2.786e-05	-0.534244	0.000393555	0.000817514	Rv3604c		Possible membrane protein	TRUE	TRUE	FALSE	Down	Up	NS
ALDGESPPADWVS(ph)SDR	0.308641	0.0518192	0.0664022	0.0346305	0.775817	0.868697				Rv3604c		Possible membrane protein	FALSE	FALSE		NS	NS	ND
ALDGESPPADWVSS(ph)DR				-0.747682	0.000936239	0.00458037				Rv3604c		Possible membrane protein		FALSE		ND	NS	ND
GGDGAS(ph)RTDEASIIDVPEVGVPPVSGGPR	0.424483	0.00277939	0.00450017							Rv3604c		Possible membrane protein	FALSE			NS	ND	ND
GGDGASRT(ph)DEASIIDVPEVGVPPVSGGPR	0.291656	0.315902	0.349704							Rv3604c		Possible membrane protein	FALSE			NS	ND	ND
EPTTGAVS(ph)DIEQATK	-0.260371	0.0372733	0.0491045							Rv3610c	FtsH	Cell division protein FtsH (EC 3.4.24.-)	FALSE			NS	ND	ND
T(ph)ENLTVQPER	-0.675445	3.77592e-07	1.57181e-06							Rv3615c	EspC	Highly immunodominant RD1 (Region of Difference 1)-dependent secreted antigen specific for Mycobacterium tuberculosis infection	FALSE			NS	ND	ND
FMT(ph)DPHAMR	-0.136847	0.0348585	0.0462262				-0.229198	0.123023	0.153461	Rv3620c	EsxW	ESAT-6-like protein EsxK	FALSE		FALSE	NS	ND	NS
DANNYEQQEQAS(ph)QQILSS	-1.43057	3.04508e-06	9.52094e-06							Rv3620c	EsxW	ESAT-6-like protein EsxK	TRUE			Down	ND	ND
HFFVHY(ph)KDLEPGK	0.44195	0.00512515	0.00782963							Rv3628	Ppa	Inorganic pyrophosphatase (EC 3.6.1.1)	FALSE			NS	ND	ND
NKYEVDHET(ph)GR	-0.38218	0.000484362	0.000882768							Rv3628	Ppa	Inorganic pyrophosphatase (EC 3.6.1.1)	FALSE			NS	ND	ND
GFGFIAPEDGSADVFVHYTEIQGT(ph)GFR	0.832373	0.0443237	0.0576905							Rv3648c	CspA	Cold shock protein CspA	FALSE			NS	ND	ND
GWPVLS(ph)FSRPVSLR							0.779321	1.00472e-05	3.2419e-05	Rv3661		Phosphoserine phosphatase (EC 3.1.3.3)			FALSE	ND	ND	NS
GWPVLSFS(ph)RPVSLR	0.283834	0.118248	0.140638							Rv3661		Phosphoserine phosphatase (EC 3.1.3.3)	FALSE			NS	ND	ND
TPVT(ph)PKPVTSDR	0.629955	0.000102444	0.000212594				-0.132102	0.289588	0.336116	Rv3669		Probable conserved transmembrane protein	FALSE		FALSE	NS	ND	NS
TALTPGHDKT(ph)PVTPKPVTSDR	2.27282	0.00119772	0.00204266				-0.993702	4.604e-05	0.000123112	Rv3669		Probable conserved transmembrane protein	TRUE		FALSE	Up	ND	NS
NGVPS(ph)TLTTIPLADPHAGPAEPSIGDLIK	1.2452	0.133293	0.157203	-0.734618	3.77763e-06	0.000103108				Rv3669		Probable conserved transmembrane protein	FALSE	FALSE		NS	NS	ND
TALTPGHDKT(ph)PVTPK	1.58344	2.60399e-08	1.56573e-07							Rv3669		Probable conserved transmembrane protein	TRUE			Up	ND	ND
PVTSDRAT(ph)PVDPSGW	1.31557	6.43736e-07	2.42176e-06							Rv3669		Probable conserved transmembrane protein	TRUE			Up	ND	ND
TPVTPKPVTSDRAT(ph)PVDPSGW	1.19731	0.00163438	0.00274084							Rv3669		Probable conserved transmembrane protein	TRUE			Up	ND	ND
TPVTPKPVT(ph)SDR	0.422374	0.0206828	0.0286143							Rv3669		Probable conserved transmembrane protein	FALSE			NS	ND	ND
ITDSPPLGS(ph)GAGPR	-0.694215	4.21014e-09	3.30931e-08							Rv3675		POSSIBLE MEMBRANE PROTEIN	FALSE			NS	ND	ND
SVLISDS(ph)ER	0.0416231	0.663421	0.693487				0.97631	1.29386e-06	6.07989e-06	Rv3676	Crp	cAMP-binding proteins - catabolite gene activator and regulatory subunit of cAMP-dependent protein kinases	FALSE		FALSE	NS	ND	NS
TQPTAWEYAT(ph)VPLLTHATK	-0.757039	0.109389	0.131323				-0.34759	0.0376492	0.0519151	Rv3678A		Conserved hypothetical protein	FALSE		FALSE	NS	ND	NS
LGQLGVT(ph)LPQVAAPLAAYVPAVR	0.977874	0.00973383	0.0140979	-0.101952	0.103677	0.173067	0.422736	0.0688684	0.0888862	Rv3678c		Conserved protein	FALSE	FALSE	FALSE	NS	NS	NS
LGADVNPEEGKT(ph)LAR	-0.54692	2.64191e-05	6.32171e-05				-0.748296	2.73607e-05	7.88248e-05	Rv3678c		Conserved protein	FALSE		FALSE	NS	ND	NS
AAEGEVDADS(ph)VR	-0.060893	0.256182	0.288358							Rv3679		Arsenical pump-driving ATPase (EC 3.6.3.16)	FALSE			NS	ND	ND
LPVYDAIVVDAPPT(ph)GR	-0.573607	1.48491e-07	7.19123e-07							Rv3679		Arsenical pump-driving ATPase (EC 3.6.3.16)	FALSE			NS	ND	ND
AGLLT(ph)AGVK	-1.27656	6.89511e-11	1.16885e-09							Rv3679		Arsenical pump-driving ATPase (EC 3.6.3.16)	TRUE			Down	ND	ND
GTPAGET(ph)ASFPTGWR	-0.906863	1.48482e-06	4.97415e-06							Rv3686c		Conserved hypothetical protein	FALSE			NS	ND	ND
SPAVVS(ph)AVQHPAVFDSWAQVR	0.314716	0.0186154	0.0260098							Rv3690		PROBABLE CONSERVED MEMBRANE PROTEIN	FALSE			NS	ND	ND
SPAVVSAVQHPAVFDS(ph)WAQVR	-0.105301	0.345194	0.378852							Rv3690		PROBABLE CONSERVED MEMBRANE PROTEIN	FALSE			NS	ND	ND
SFTGSQAGVITT(ph)GTHGNAK	1.41859	9.4953e-10	9.40837e-09							Rv3709c	Ask	Aspartokinase (EC 2.7.2.4)	TRUE			Up	ND	ND
HASDPVT(ph)IASPAQPGEAGR	-0.180046	0.199774	0.230395							Rv3710	LeuA	2-isopropylmalate synthase (EC 2.3.3.13)	FALSE			NS	ND	ND
STSFAGGFT(ph)DR	0.819538	8.3053e-08	4.2648e-07							Rv3720		Cyclopropane-fatty-acyl-phospholipid synthase (EC 2.1.1.79)	FALSE			NS	ND	ND
LRS(ph)RTTEVMLAGAT(ph)VR				-0.0819591	0.70357	0.803359				Rv3721c	DnaZX	DNA polymerase III subunits gamma and tau (EC 2.7.7.7)		FALSE		ND	NS	ND
EAPAAETAT(ph)AEEPR	-0.489726	0.000130313	0.000265726	-0.354909	0.0506195	0.101558	-0.444279	0.0028595	0.0048223	Rv3723		PROBABLE CONSERVED TRANSMEMBRANE PROTEIN	FALSE	FALSE	FALSE	NS	NS	NS
EAPAAET(ph)ATAEEPR	-1.76658	4.43931e-05	0.000101234							Rv3723		PROBABLE CONSERVED TRANSMEMBRANE PROTEIN	TRUE			Down	ND	ND
FRHT(ph)AQFNR	0.768752	1.75349e-07	8.22386e-07	0.865943	9.43493e-05	0.000800082				Rv3731	LigC	ATP-dependent DNA ligase (EC 6.5.1.1) LigC	FALSE	FALSE		NS	NS	ND
AMCEANT(ph)GQLAPAADR	0.388907	1.29497e-05	3.34932e-05							Rv3754	TyrA	Arogenate dehydrogenase (EC 1.3.1.43)	FALSE			NS	ND	ND
TDFHT(ph)EILR	1.52595	3.51654e-06	1.06863e-05							Rv3774	EchA21	Enoyl-CoA hydratase	TRUE			Up	ND	ND
T(ph)SAVSENLR	0.69194	5.50893e-07	2.13528e-06							Rv3774	EchA21	Enoyl-CoA hydratase	FALSE			NS	ND	ND
SGQHGHGT(ph)GQYL	0.647361	1.91706e-05	4.76556e-05							Rv3780		Conserved protein	FALSE			NS	ND	ND
SGQHGHGTGQY(ph)L	0.296323	0.0069032	0.0102781							Rv3780		Conserved protein	FALSE			NS	ND	ND
S(ph)GQHGHGTGQYL	0.190403	0.0946981	0.115061							Rv3780		Conserved protein	FALSE			NS	ND	ND
LIAVQENDSDESS(ph)LTDLVEQPAK	-0.263161	0.164733	0.19225							Rv3780		Conserved protein	FALSE			NS	ND	ND
LRT(ph)GPTPWSGSETLPGGTEVTLR	-0.603467	0.000299798	0.000573119	0.0326238	0.809017	0.891741	-1.08835	4.94824e-05	0.00013016	Rv3788		Nucleoside diphosphate kinase regulator	FALSE	FALSE	TRUE	NS	NS	Down
TGPTPWSGSET(ph)LPGGTEVTLR	1.25226	1.45039e-11	3.85038e-10							Rv3788		Nucleoside diphosphate kinase regulator	TRUE			Up	ND	ND
TVT(ph)EPVLHTTAEK	0.19206	0.248923	0.281087	0.436339	0.00898153	0.0255011	0.182593	0.343024	0.389726	Rv3799c	AccD4	Propionyl-CoA carboxylase beta chain (EC 6.4.1.3)	FALSE	FALSE	FALSE	NS	NS	NS
KPGET(ph)GGTFSAAPNFAFEHAAVR				0.7175	0.00706672	0.021015				Rv3801c	FadD32	Long-chain fatty-acid-AMP ligase, Mycobacterial subgroup FadD32		FALSE		ND	NS	ND
FDPEDT(ph)SEQLVIVGER	1.25596	1.8283e-07	8.46189e-07	0.454889	0.0019653	0.00776355				Rv3801c	FadD32	Long-chain fatty-acid-AMP ligase, Mycobacterial subgroup FadD32	TRUE	FALSE		Up	NS	ND
LGGGAPTVEES(ph)R	0.149907	0.230586	0.262063	0.839073	0.198991	0.29296	2.08362	1.2097e-10	4.18211e-09	Rv3814c		1-acyl-sn-glycerol-3-phosphate acyltransferase (EC 2.3.1.51)	FALSE	FALSE	TRUE	NS	NS	Up
RLGGGAPTVEES(ph)R	-0.412893	0.0726792	0.0907362	0.993655	1.84864e-05	0.000239283	1.48404	5.2595e-06	1.91398e-05	Rv3814c		1-acyl-sn-glycerol-3-phosphate acyltransferase (EC 2.3.1.51)	FALSE	FALSE	TRUE	NS	NS	Up
AGELVGLHPEAT(ph)ISR	0.646943	6.14592e-06	1.76837e-05							Rv3814c		1-acyl-sn-glycerol-3-phosphate acyltransferase (EC 2.3.1.51)	FALSE			NS	ND	ND
GYDGVT(ph)SSR	0.0347165	0.72704	0.752165							Rv3814c		1-acyl-sn-glycerol-3-phosphate acyltransferase (EC 2.3.1.51)	FALSE			NS	ND	ND
IEPTLPT(ph)AELNGLLHSR	0.487704	1.46473e-06	4.91856e-06							Rv3816c		1-acyl-sn-glycerol-3-phosphate acyltransferase (EC 2.3.1.51)	FALSE			NS	ND	ND
LWQAEDDS(ph)SR	0.0338793	0.932908	0.941608	-1.18285	1.9564e-05	0.000239283	1.72418	8.69279e-11	3.50609e-09	Rv3817		aminoglycoside 3'-phosphotransferase	FALSE	TRUE	TRUE	NS	Down	Up
RLWQAEDDS(ph)SR	-0.689197	0.00133977	0.00226842				1.0432	1.08008e-07	9.33497e-07	Rv3817		aminoglycoside 3'-phosphotransferase	FALSE		TRUE	NS	ND	Up
RLWQAEDDSS(ph)R	-0.950643	0.00587418	0.00885848							Rv3817		aminoglycoside 3'-phosphotransferase	FALSE			NS	ND	ND
EFIALLDELLALHRT(ph)	1.09558	1.25244e-07	6.22682e-07							Rv3819		Putative uncharacterized protein BCG_3881	TRUE			Up	ND	ND
EVDVAPAAS(ph)GAPHAAGGR	-0.0790777	0.550301	0.583477	-0.786125	0.000178538	0.00127585				Rv3841	BfrB	Ferritin	FALSE	FALSE		NS	NS	ND
TST(ph)GAGLVSTMTLAQLR	-0.0324709	0.779019	0.800059				-0.191529	0.0562522	0.0752101	Rv3842c	GlpQ1	Glycerophosphoryl diester phosphodiesterase (EC 3.1.4.46)	FALSE		FALSE	NS	ND	NS
T(ph)STGAGLVSTMTLAQLR				0.117982	0.263354	0.371381				Rv3842c	GlpQ1	Glycerophosphoryl diester phosphodiesterase (EC 3.1.4.46)		FALSE		ND	NS	ND
YLTSSAAT(ph)AVGATAVGPSLPALK	0.192347	0.00278072	0.00450017							Rv3842c	GlpQ1	Glycerophosphoryl diester phosphodiesterase (EC 3.1.4.46)	FALSE			NS	ND	ND
Y(ph)GSLVENK	-0.0559815	0.41961	0.455549							Rv3842c	GlpQ1	Glycerophosphoryl diester phosphodiesterase (EC 3.1.4.46)	FALSE			NS	ND	ND
TSTGAGLVST(ph)MTLAQLR	-0.20167	0.0188446	0.0262779							Rv3842c	GlpQ1	Glycerophosphoryl diester phosphodiesterase (EC 3.1.4.46)	FALSE			NS	ND	ND
GPHT(ph)SAEVIAALK	-0.644411	8.52882e-07	3.12501e-06	-0.115329	0.512226	0.631349	-0.436386	0.0100535	0.0148804	Rv3849	EspR	ESX-1 secreted protein regulator EspR	FALSE	FALSE	FALSE	NS	NS	NS
AEGIT(ph)MSAPYLSQLR	-0.390074	0.000426255	0.000780913	-0.210671	0.0479569	0.0971357	-0.468373	0.00135681	0.00245954	Rv3849	EspR	ESX-1 secreted protein regulator EspR	FALSE	FALSE	FALSE	NS	NS	NS
AHGLPS(ph)AAQQK	-1.31469	4.99847e-09	3.78448e-08	0.206054	0.470002	0.590753				Rv3849	EspR	ESX-1 secreted protein regulator EspR	TRUE	FALSE		Down	NS	ND
IET(ph)NGQLAAAAK	2.81628	2.40141e-05	5.80548e-05				1.30037	0.00137529	0.00247451	Rv3852	Hns	POSSIBLE HISTONE-LIKE PROTEIN HNS	TRUE		TRUE	Up	ND	Up
SAPPKPAEAPVS(ph)LQQR	-0.44356	0.00265238	0.00431933				0.0964967	0.662374	0.690925	Rv3852	Hns	POSSIBLE HISTONE-LIKE PROTEIN HNS	FALSE		FALSE	NS	ND	NS
S(ph)TVEGANDALAR	1.25237	6.33099e-06	1.81051e-05							Rv3852	Hns	POSSIBLE HISTONE-LIKE PROTEIN HNS	TRUE			Up	ND	ND
TTSAAS(ph)QASLPR	-0.117321	0.528882	0.562462							Rv3855	EthR	Transcriptional repressor EthR, TetR family	FALSE			NS	ND	ND
DPPT(ph)RLLHLAR	0.897326	1.70789e-07	8.03681e-07							Rv3856c		DNA-dependent DNA polymerase beta chain	FALSE			NS	ND	ND
SFT(ph)DITAR	1.43379	6.04011e-10	6.48736e-09							Rv3860		Antiactivator of flagellar biosynthesis FleN, an ATPase	TRUE			Up	ND	ND
ATDT(ph)VAGISGR	-0.293415	0.0699664	0.0877556	-0.954689	5.57519e-06	0.00012227	-1.40142	3.27301e-06	1.24735e-05	Rv3865	EspF	Highly immunodominant RD1 (Region of Difference 1)-dependent secreted antigen specific for Mycobacterium tuberculosis infection	FALSE	FALSE	TRUE	NS	NS	Down
FNDT(ph)LQEFETTR	-0.826092	3.6513e-08	2.07991e-07							Rv3865	EspF	Highly immunodominant RD1 (Region of Difference 1)-dependent secreted antigen specific for Mycobacterium tuberculosis infection	FALSE			NS	ND	ND
ATDTVAGIS(ph)GR	-1.39672	1.00927e-07	5.1265e-07							Rv3865	EspF	Highly immunodominant RD1 (Region of Difference 1)-dependent secreted antigen specific for Mycobacterium tuberculosis infection	TRUE			Down	ND	ND
T(ph)GPSAAGR	-0.0220077	0.676187	0.70526							Rv3866	EspG1	RD1 region associated protein Rv3866	FALSE			NS	ND	ND
LAQVLDIDT(ph)LDEDRLR	0.912196	5.81967e-06	1.69179e-05							Rv3868	EccA1	AAA family ATPase, ESX-1 secretion system component Rv3868	FALSE			NS	ND	ND
TQIDQVEST(ph)AGSLQGQWR	-0.679244	4.30398e-05	9.86269e-05	-0.920811	6.1327e-07	2.786e-05	0.296164	0.20576	0.247116	Rv3874	EsxB	10 kDa culture filtrate antigen CFP-10 (EsxB)	FALSE	FALSE	FALSE	NS	NS	NS
AEMKT(ph)DAATLAQEAGNFER	-1.46619	8.8151e-09	6.19194e-08	-0.290361	0.035822	0.0774924	-1.33096	0.000183149	0.000416169	Rv3874	EsxB	10 kDa culture filtrate antigen CFP-10 (EsxB)	TRUE	FALSE	TRUE	Down	NS	Down
GAAGT(ph)AAQAAVVR	-2.42802	1.59372e-10	2.1984e-09	0.430223	0.155946	0.243092	-2.97203	2.30176e-05	6.71115e-05	Rv3874	EsxB	10 kDa culture filtrate antigen CFP-10 (EsxB)	TRUE	FALSE	TRUE	Down	NS	Down
TDAAT(ph)LAQEAGNFER	-2.86326	4.92851e-12	1.77806e-10	-0.148348	0.415798	0.537496	-3.08897	1.27443e-09	2.93726e-08	Rv3874	EsxB	10 kDa culture filtrate antigen CFP-10 (EsxB)	TRUE	FALSE	TRUE	Down	NS	Down
QELDEIST(ph)NIR				-0.169184	0.0561923	0.109446				Rv3874	EsxB	10 kDa culture filtrate antigen CFP-10 (EsxB)		FALSE		ND	NS	ND
TQIDQVES(ph)TAGSLQGQWR				-1.03898	7.96112e-06	0.000133244				Rv3874	EsxB	10 kDa culture filtrate antigen CFP-10 (EsxB)		TRUE		ND	Down	ND
ISGDLKT(ph)QIDQVESTAGSLQGQWR	-0.176877	0.138924	0.163569							Rv3874	EsxB	10 kDa culture filtrate antigen CFP-10 (EsxB)	FALSE			NS	ND	ND
QELDEIS(ph)TNIR	-0.692648	0.000146464	0.000296937							Rv3874	EsxB	10 kDa culture filtrate antigen CFP-10 (EsxB)	FALSE			NS	ND	ND
QKQELDEIST(ph)NIR	-0.864407	3.99044e-05	9.20417e-05							Rv3874	EsxB	10 kDa culture filtrate antigen CFP-10 (EsxB)	FALSE			NS	ND	ND
QKQELDEIS(ph)TNIR	-1.24791	5.77567e-07	2.20896e-06							Rv3874	EsxB	10 kDa culture filtrate antigen CFP-10 (EsxB)	TRUE			Down	ND	ND
ADEEQQQALSS(ph)QMGF	-1.29112	5.00595e-08	2.71945e-07							Rv3874	EsxB	10 kDa culture filtrate antigen CFP-10 (EsxB)	TRUE			Down	ND	ND
ADEEQQQALS(ph)SQMGF	-1.74986	1.87944e-09	1.64247e-08							Rv3874	EsxB	10 kDa culture filtrate antigen CFP-10 (EsxB)	TRUE			Down	ND	ND
WDATAT(ph)ELNNALQNLAR	0.0727913	0.634876	0.66662							Rv3875	EsxA	6 kDa early secretory antigenic target ESAT-6 (EsxA)	FALSE			NS	ND	ND
T(ph)EQQWNFAGIEAAASAIQGNVTSIHSLLDEGK	-0.29806	0.000652788	0.0011641							Rv3875	EsxA	6 kDa early secretory antigenic target ESAT-6 (EsxA)	FALSE			NS	ND	ND
TISEAGQAMAST(ph)EGNVTGMFA	-0.496839	0.00032958	0.000622442							Rv3875	EsxA	6 kDa early secretory antigenic target ESAT-6 (EsxA)	FALSE			NS	ND	ND
VHPDLAAQHAAAQPDSITAATT(ph)GGR	0.881064	0.000405208	0.000745839	0.896742	0.000707352	0.00357045	1.72592	7.92519e-07	4.26199e-06	Rv3876	EspI	RD1 region associated protein Rv3876	FALSE	FALSE	TRUE	NS	NS	Up
MPIGEPPPAPSRPSASPAEPPT(ph)RPAPQHSR	-0.497342	0.000882717	0.00153331	0.163198	0.649939	0.759855	1.22388	0.00136239	0.00246044	Rv3876	EspI	RD1 region associated protein Rv3876	FALSE	FALSE	TRUE	NS	NS	Up
VAT(ph)GPSIQAR	-0.179717	0.29299	0.326137	1.81096	3.40611e-05	0.000349401	1.08878	0.000832953	0.0015872	Rv3876	EspI	RD1 region associated protein Rv3876	FALSE	TRUE	TRUE	NS	Up	Up
AEEASGAQLAPGT(ph)EPSPAPLGQPR	-0.192833	0.273533	0.306175	0.668473	0.00247465	0.00909754	0.651073	0.00456519	0.00726826	Rv3876	EspI	RD1 region associated protein Rv3876	FALSE	FALSE	FALSE	NS	NS	NS
LRAEEASGAQLAPGT(ph)EPSPAPLGQPR				1.12943	3.89086e-06	0.000103108				Rv3876	EspI	RD1 region associated protein Rv3876		TRUE		ND	Up	ND
RVHPDLAAQHAAAQPDSITAATT(ph)GGR	0.312267	0.109712	0.131599							Rv3876	EspI	RD1 region associated protein Rv3876	FALSE			NS	ND	ND
AAPDLDAT(ph)QK	0.114423	0.0520597	0.0666496							Rv3876	EspI	RD1 region associated protein Rv3876	FALSE			NS	ND	ND
SYLAPPT(ph)RPAPTEPPPSPSPQR	-0.70111	8.84505e-05	0.000184943							Rv3876	EspI	RD1 region associated protein Rv3876	FALSE			NS	ND	ND
DEGAGASPGQQPGGGVPAQAMDT(ph)GAGAR	-0.917439	3.85187e-10	4.47899e-09				0.183918	0.263454	0.309624	Rv3878	EspJ	RD1 region associated protein Rv3878	FALSE		FALSE	NS	ND	NS
TAPPARPPS(ph)TDHIDKPDR	-0.242678	0.0207839	0.0287258							Rv3879c	EspK	RD1 region associated protein Rv3879c	FALSE			NS	ND	ND
SSVGTAAASGAGSHAAT(ph)GR	-0.922053	0.0492598	0.0632955							Rv3879c	EspK	RD1 region associated protein Rv3879c	FALSE			NS	ND	ND
VNEALHNAQAAASAYNDAAGEQLT(ph)AALSAMSR	-1.55732	1.44898e-11	3.85038e-10				-1.59263	2.14499e-06	9.02763e-06	Rv3880c	EspL	ESX-1 secretion-associated protein EspL	TRUE		TRUE	Down	ND	Down
S(ph)MDELDPHVAR	-0.854509	0.00155521	0.00261431	-0.578379	2.34122e-05	0.00027073				Rv3880c	EspL	ESX-1 secretion-associated protein EspL	FALSE	FALSE		NS	NS	ND
AASLGGGGGGGVPS(ph)APLGSAIGGAESVRPAGAGDIAGLGQGR	-1.24314	1.04799e-07	5.26617e-07				-0.213318	0.0652108	0.0850728	Rv3881c	EspB	Secreted ESX-1 substrate protein B, EspB. Conserved alanine and glycine rich protein	TRUE		FALSE	Down	ND	NS
VAT(ph)AGEPNFMDLK	-1.00692	2.67362e-07	1.16464e-06	-0.648737	8.76468e-06	0.000142932				Rv3881c	EspB	Secreted ESX-1 substrate protein B, EspB. Conserved alanine and glycine rich protein	TRUE	FALSE		Down	NS	ND
AWT(ph)EAVIGNR	-2.99274	2.7301e-12	1.17329e-10	-0.939819	7.12948e-06	0.000133244				Rv3881c	EspB	Secreted ESX-1 substrate protein B, EspB. Conserved alanine and glycine rich protein	TRUE	FALSE		Down	NS	ND
GSQQEDEALYT(ph)EDR	-0.742481	4.84469e-08	2.65233e-07							Rv3881c	EspB	Secreted ESX-1 substrate protein B, EspB. Conserved alanine and glycine rich protein	FALSE			NS	ND	ND
T(ph)QSQTVTVDQQEILNR	-1.81725	7.46448e-08	3.87292e-07							Rv3881c	EspB	Secreted ESX-1 substrate protein B, EspB. Conserved alanine and glycine rich protein	TRUE			Down	ND	ND
EHLGQNT(ph)VGLDVLAGNR	-0.535638	0.00868262	0.0126858	0.294042	0.0301983	0.0664572				Rv3888c		ATP/GTP binding protein	FALSE	FALSE		NS	NS	ND
IDESPPGDYAAIINDT(ph)DVQGYADIR	1.69539	2.69784e-08	1.60163e-07							Rv3888c		ATP/GTP binding protein	TRUE			Up	ND	ND
HHFRDS(ph)VSDTMR	0.536872	1.19822e-05	3.16304e-05							Rv3888c		ATP/GTP binding protein	FALSE			NS	ND	ND
DSVS(ph)DTMR	0.463345	0.020628	0.0285666							Rv3888c		ATP/GTP binding protein	FALSE			NS	ND	ND
LAEGLVQAAALMEGHEADSQT(ph)AFQALFGASHGS	-0.395479	0.000322325	0.000611201							Rv3891c	EsxD	Esat-6 like protein EsxD	FALSE			NS	ND	ND
GYLANQENVMNPATWSGT(ph)GVVASHMTATEITNELNK	-0.654574	0.0195118	0.0271813							Rv3891c	EsxD	Esat-6 like protein EsxD	FALSE			NS	ND	ND
AAATAENHMDAQPAGDATPT(ph)PATAK	-0.587555	8.09729e-05	0.000170552	0.232636	0.423138	0.542572	0.366555	0.034293	0.0478323	Rv3908	MutT4	MutT/nudix family protein	FALSE	FALSE	FALSE	NS	NS	NS
AAATAENHMDAQPAGDAT(ph)PTPATAK	-0.479179	0.000355552	0.000666764	0.602453	0.00237165	0.00886738	0.335046	0.00308998	0.0051695	Rv3908	MutT4	MutT/nudix family protein	FALSE	FALSE	FALSE	NS	NS	NS
GHIELGET(ph)AEQTAIR	1.87571	5.95019e-10	6.48736e-09	0.277889	0.267609	0.376341				Rv3908	MutT4	MutT/nudix family protein	TRUE	FALSE		Up	NS	ND
AAAT(ph)AENHMDAQPAGDATPTPATAK	-0.650291	0.000163171	0.000326111	0.0388962	0.854945	0.921398				Rv3908	MutT4	MutT/nudix family protein	FALSE	FALSE		NS	NS	ND
TVHET(ph)SAGGLVIDGIDGPR	0.990934	1.26921e-07	6.28796e-07							Rv3908	MutT4	MutT/nudix family protein	FALSE			NS	ND	ND
ADLDRPDLPT(ph)GK	-1.71719	8.49707e-11	1.37418e-09	-0.0759881	0.501968	0.624758				Rv3909		probable secreted protein.	TRUE	FALSE		Down	NS	ND
SASTLLNLMQQATAVADRT(ph)EVLGPIDEAPVSAAPR	2.22157	0.00230723	0.00377035				1.88658	1.27174e-05	3.89572e-05	Rv3910	MviN	Proposed peptidoglycan lipid II flippase MurJ	TRUE		TRUE	Up	ND	Up
SGLAPAERDT(ph)AGQPIEPADIDR	0.307348	0.0615075	0.0777548	0.856905	0.000223421	0.00151166	1.87155	3.59969e-07	2.29243e-06	Rv3910	MviN	Proposed peptidoglycan lipid II flippase MurJ	FALSE	FALSE	TRUE	NS	NS	Up
DT(ph)AGQPIEPADIDR	1.03858	5.94086e-05	0.000131228	0.913965	0.00231584	0.0087671	1.39441	0.0049415	0.00779051	Rv3910	MviN	Proposed peptidoglycan lipid II flippase MurJ	TRUE	FALSE	TRUE	Up	NS	Up
DPGPVS(ph)RPHPSDLQNGDLPADAAR	0.502359	0.00385183	0.00601501	0.308975	0.0208441	0.049651	0.690623	0.00259908	0.00444507	Rv3910	MviN	Proposed peptidoglycan lipid II flippase MurJ	FALSE	FALSE	FALSE	NS	NS	NS
S(ph)ASTLLNLMQQATAVADR							0.607652	0.00272662	0.00463046	Rv3910	MviN	Proposed peptidoglycan lipid II flippase MurJ			FALSE	ND	ND	NS
SAS(ph)TLLNLMQQATAVADR	0.26249	0.32511	0.359332	0.194706	0.0967314	0.165356	0.538742	0.0043156	0.00691639	Rv3910	MviN	Proposed peptidoglycan lipid II flippase MurJ	FALSE	FALSE	FALSE	NS	NS	NS
SASTLLNLMQQAT(ph)AVADRTEVLGPIDEAPVSAAPR	0.442374	0.356993	0.390279	-0.354239	0.0269797	0.0610644				Rv3910	MviN	Proposed peptidoglycan lipid II flippase MurJ	FALSE	FALSE		NS	NS	ND
PAVVDSIS(ph)AALR	-0.867911	5.99654e-05	0.00013183							Rv3912		Hypothetical alanine rich protein	FALSE			NS	ND	ND
WLAEHAATGEADST(ph)DALIGAQR	-0.237208	0.328802	0.363127							Rv3913	TrxB2	Thioredoxin reductase (EC 1.8.1.9)	FALSE			NS	ND	ND
LDVDT(ph)NPETAR							0.357804	0.00378424	0.00614621	Rv3914	TrxC	Thioredoxin reductase (EC 1.8.1.9)			FALSE	ND	ND	NS
NDRPT(ph)GTFTFAELLAHELSVER	-0.795885	0.0799582	0.0989456	-1.28764	0.000126418	0.00100788	1.6631	8.88386e-07	4.57424e-06	Rv3915	CwlM	N-acetylmuramoyl-L-alanine amidase (EC 3.5.1.28)	FALSE	TRUE	TRUE	NS	Down	Up
AALTALGMLDHQEEDLT(ph)TGR	-2.38676	7.4318e-06	2.08298e-05	0.635722	0.00134118	0.00584241	-1.63502	0.0586171	0.0781562	Rv3915	CwlM	N-acetylmuramoyl-L-alanine amidase (EC 3.5.1.28)	TRUE	FALSE	FALSE	Down	NS	NS
AALTALGMLDHQEEDLTT(ph)GR	1.73469	0.0877055	0.107586	0.0482802	0.874504	0.930075	-1.81238	1.45037e-06	6.68553e-06	Rv3915	CwlM	N-acetylmuramoyl-L-alanine amidase (EC 3.5.1.28)	FALSE	FALSE	TRUE	NS	NS	Down
SLAGSQT(ph)GVR	0.981043	6.34246e-07	2.39888e-06	0.410748	0.0121836	0.0321525				Rv3917c	ParB	Chromosome (plasmid) partitioning protein ParB / Stage 0 sporulation protein J	FALSE	FALSE		NS	NS	ND
ETSTEFDT(ph)PIGAAAER	-0.666183	7.32161e-06	2.05619e-05	0.0543142	0.661821	0.766788	-0.160201	0.396486	0.440136	Rv3918c	ParA	Chromosome (plasmid) partitioning protein ParA / Sporulation initiation inhibitor protein Soj	FALSE	FALSE	FALSE	NS	NS	NS
ETS(ph)TEFDTPIGAAAER	0.271008	0.00962762	0.013965							Rv3918c	ParA	Chromosome (plasmid) partitioning protein ParA / Sporulation initiation inhibitor protein Soj	FALSE			NS	ND	ND
ADADT(ph)TDFDVDAEAPGGGVR	-1.65346	5.63928e-07	2.16789e-06	-0.483726	0.000236813	0.00151631				Rv3920c		RNA-binding protein Jag	TRUE	FALSE		Down	NS	ND
EDT(ph)ATDADEADDQEER	1.21404	2.64782e-07	1.15698e-06							Rv3920c		RNA-binding protein Jag	TRUE			Up	ND	ND
TAPATNAAAPTEAGDTDDGAESDASTERPADTS(ph)NPAR	-0.00328182	0.994217	0.994856	0.413311	0.0405309	0.0850749				Rv3921c		Inner membrane protein translocase component YidC, long form	FALSE	FALSE		NS	NS	ND
TAPATNAAAPTEAGDTDDGAESDAS(ph)TERPADTSNPAR	0.0534941	0.860294	0.875856							Rv3921c		Inner membrane protein translocase component YidC, long form	FALSE			NS	ND	ND
GGWDPIPEGLT(ph)TGR	-2.6743	3.16724e-11	6.68617e-10	-0.0639315	0.314058	0.428628				Rv3922c		Protein YidD	TRUE	FALSE		Down	NS	ND
SCQTDVDGANDDWNPAS(ph)K	-2.57387	1.13511e-12	6.1427e-11							Rv3922c		Protein YidD	TRUE			Down	ND	ND

## Sheet: All phosphoproteins
Unique RV (phosphoproteins)
Rv0001
Rv0002		All proteins containing at least one phosphopeptide that was present in at least 8 of the 18 analyzed samples from at least one strain are included.
Rv0003
Rv0007
Rv0008c
Rv0009
Rv0011c
Rv0013
Rv0014c
Rv0015c
Rv0018c
Rv0019c
Rv0020c
Rv0023
Rv0029
Rv0031
Rv0038
Rv0042c
Rv0043c
Rv0047c
Rv0053
Rv0054
Rv0055
Rv0056
Rv0068
Rv0078
Rv0078A
Rv0081
Rv0091
Rv0104
Rv0123
Rv0128
Rv0145
Rv0153c
Rv0155
Rv0171
Rv0175
Rv0176
Rv0178
Rv0183
Rv0184
Rv0185
Rv0190
Rv0196
Rv0200
Rv0201c
Rv0204c
Rv0206c
Rv0227c
Rv0239
Rv0241c
Rv0242c
Rv0250c
Rv0268c
Rv0280
Rv0282
Rv0285
Rv0286
Rv0288
Rv0292
Rv0295c
Rv0298
Rv0300
Rv0308
Rv0312
Rv0321
Rv0329c
Rv0333
Rv0341
Rv0343
Rv0350
Rv0351
Rv0352
Rv0361
Rv0363c
Rv0371c
Rv0379
Rv0383c
Rv0384c
Rv0389
Rv0394c
Rv0410c
Rv0412c
Rv0413
Rv0421c
Rv0423c
Rv0424c
Rv0428c
Rv0429c
Rv0430
Rv0437c
Rv0440
Rv0441c
Rv0444c
Rv0458
Rv0461
Rv0464c
Rv0468
Rv0470c
Rv0474
Rv0475
Rv0479c
Rv0485
Rv0487
Rv0489
Rv0491
Rv0496
Rv0497
Rv0500
Rv0500A
Rv0503c
Rv0504c
Rv0513
Rv0516c
Rv0530
Rv0531
Rv0533c
Rv0538
Rv0543c
Rv0548c
Rv0554
Rv0556
Rv0562
Rv0566c
Rv0568
Rv0569
Rv0599c
Rv0602c
Rv0626
Rv0629c
Rv0633c
Rv0634A
Rv0634B
Rv0636
Rv0638
Rv0639
Rv0640
Rv0641
Rv0642c
Rv0643c
Rv0647c
Rv0652
Rv0655
Rv0660c
Rv0667
Rv0670
Rv0675
Rv0682
Rv0683
Rv0685
Rv0686
Rv0688
Rv0699
Rv0700
Rv0701
Rv0702
Rv0703
Rv0704
Rv0705
Rv0706
Rv0707
Rv0708
Rv0709
Rv0710
Rv0713
Rv0715
Rv0718
Rv0719
Rv0720
Rv0721
Rv0722
Rv0723
Rv0730
Rv0733
Rv0736
Rv0740
Rv0744c
Rv0748
Rv0757
Rv0768
Rv0769
Rv0771
Rv0797
Rv0798c
Rv0799c
Rv0801
Rv0807
Rv0810c
Rv0820
Rv0822c
Rv0825c
Rv0831c
Rv0854
Rv0860
Rv0863
Rv0864
Rv0871
Rv0893c
Rv0896
Rv0898c
Rv0899
Rv0900
Rv0901
Rv0909
Rv0918
Rv0929
Rv0931c
Rv0933
Rv0940c
Rv0951
Rv0952
Rv0954
Rv0956
Rv0959
Rv0966c
Rv0967
Rv0973c
Rv0979A
Rv0983
Rv0985c
Rv0994
Rv1023
Rv1024
Rv1032c
Rv1033c
Rv1043c
Rv1044
Rv1045
Rv1057
Rv1058
Rv1061
Rv1070c
Rv1079
Rv1080c
Rv1081c
Rv1082
Rv1083
Rv1094
Rv1098c
Rv1102c
Rv1103c
Rv1107c
Rv1109c
Rv1110
Rv1111c
Rv1122
Rv1126c
Rv1151c
Rv1165
Rv1185c
Rv1194c
Rv1201c
Rv1209
Rv1211
Rv1218c
Rv1222
Rv1223
Rv1229c
Rv1231c
Rv1234
Rv1240
Rv1245c
Rv1247c
Rv1249c
Rv1250
Rv1261c
Rv1265
Rv1266c
Rv1267c
Rv1272c
Rv1274
Rv1276c
Rv1279
Rv1285
Rv1297
Rv1298
Rv1306
Rv1308
Rv1314c
Rv1324
Rv1330c
Rv1332
Rv1334
Rv1337
Rv1338
Rv1340
Rv1347c
Rv1357c
Rv1367c
Rv1377c
Rv1386
Rv1388
Rv1389
Rv1390
Rv1391
Rv1392
Rv1398c
Rv1399c
Rv1400c
Rv1422
Rv1423
Rv1436
Rv1443c
Rv1448c
Rv1460
Rv1461
Rv1462
Rv1463
Rv1471
Rv1474c
Rv1479
Rv1483
Rv1488
Rv1507c
Rv1521
Rv1535
Rv1540
Rv1543
Rv1558
Rv1586c
Rv1590
Rv1591
Rv1593c
Rv1594
Rv1595
Rv1598c
Rv1603
Rv1611
Rv1612
Rv1614
Rv1618
Rv1626
Rv1630
Rv1631
Rv1636
Rv1638A
Rv1641
Rv1643
Rv1676
Rv1694
Rv1695
Rv1697
Rv1700
Rv1701
Rv1703c
Rv1711
Rv1719
Rv1743
Rv1746
Rv1747
Rv1765c
Rv1769
Rv1793
Rv1798
Rv1820
Rv1825
Rv1826
Rv1827
Rv1828
Rv1830
Rv1837c
Rv1843c
Rv1852
Rv1856c
Rv1862
Rv1864c
Rv1871c
Rv1872c
Rv1876
Rv1882c
Rv1883c
Rv1893
Rv1896c
Rv1899c
Rv1904
Rv1906c
Rv1909c
Rv1919c
Rv1942c
Rv1944c
Rv1957
Rv1976c
Rv1977
Rv1978
Rv1985c
Rv1993c
Rv2016
Rv2021c
Rv2022c
Rv2031c
Rv2033c
Rv2042c
Rv2050
Rv2055c
Rv2057c
Rv2063
Rv2080
Rv2083
Rv2091c
Rv2094c
Rv2096c
Rv2097c
Rv2102
Rv2103c
Rv2109c
Rv2110c
Rv2111c
Rv2117
Rv2118c
Rv2122c
Rv2127
Rv2129c
Rv2130c
Rv2131c
Rv2145c
Rv2147c
Rv2150c
Rv2151c
Rv2164c
Rv2171
Rv2175c
Rv2176
Rv2182c
Rv2185c
Rv2187
Rv2197c
Rv2198c
Rv2204c
Rv2206
Rv2211c
Rv2213
Rv2215
Rv2219
Rv2220
Rv2228c
Rv2229c
Rv2234
Rv2244
Rv2245
Rv2257c
Rv2258c
Rv2259
Rv2272
Rv2296
Rv2344c
Rv2358
Rv2359
Rv2373c
Rv2374c
Rv2375
Rv2382c
Rv2392
Rv2405
Rv2406c
Rv2412
Rv2425c
Rv2426c
Rv2427c
Rv2428
Rv2441c
Rv2442c
Rv2444c
Rv2445c
Rv2453c
Rv2454c
Rv2460c
Rv2461c
Rv2468c
Rv2482c
Rv2520c
Rv2521
Rv2533c
Rv2534c
Rv2536
Rv2569c
Rv2574
Rv2575
Rv2584c
Rv2586c
Rv2592c
Rv2595
Rv2601A
Rv2606c
Rv2612c
Rv2613c
Rv2622
Rv2629
Rv2632c
Rv2659c
Rv2664
Rv2683
Rv2694c
Rv2696c
Rv2697c
Rv2699c
Rv2700
Rv2703
Rv2705c
Rv2709
Rv2711
Rv2715
Rv2718c
Rv2720
Rv2731
Rv2732c
Rv2734
Rv2737c
Rv2740
Rv2743c
Rv2744c
Rv2748c
Rv2778c
Rv2785c
Rv2801c
Rv2819c
Rv2821c
Rv2830c
Rv2837c
Rv2838c
Rv2841c
Rv2844
Rv2868c
Rv2882c
Rv2883c
Rv2888c
Rv2889c
Rv2890c
Rv2899c
Rv2903c
Rv2904c
Rv2908c
Rv2909c
Rv2919c
Rv2921c
Rv2922A
Rv2925c
Rv2926c
Rv2927c
Rv2928
Rv2936
Rv2945c
Rv2947c
Rv2949c
Rv2954c
Rv2955c
Rv2956
Rv2960c
Rv2970c
Rv2971
Rv2983
Rv2986c
Rv2987c
Rv2996c
Rv3001c
Rv3002c
Rv3004
Rv3005c
Rv3012c
Rv3014c
Rv3028c
Rv3029c
Rv3034c
Rv3038c
Rv3046c
Rv3068c
Rv3071
Rv3075c
Rv3081
Rv3088
Rv3094c
Rv3095
Rv3099c
Rv3102c
Rv3105c
Rv3106
Rv3111
Rv3117
Rv3118
Rv3119
Rv3137
Rv3143
Rv3144c
Rv3145
Rv3146
Rv3147
Rv3149
Rv3153
Rv3154
Rv3179
Rv3181c
Rv3197
Rv3200c
Rv3211
Rv3213c
Rv3214
Rv3223c
Rv3241c
Rv3246c
Rv3248c
Rv3257c
Rv3258c
Rv3264c
Rv3269
Rv3271c
Rv3274c
Rv3280
Rv3281
Rv3284
Rv3285
Rv3304
Rv3308
Rv3311
Rv3318
Rv3368c
Rv3373
Rv3385c
Rv3389c
Rv3390
Rv3404c
Rv3407
Rv3408
Rv3411c
Rv3414c
Rv3417c
Rv3418c
Rv3420c
Rv3422c
Rv3441c
Rv3442c
Rv3443c
Rv3456c
Rv3457c
Rv3458c
Rv3460c
Rv3462c
Rv3465
Rv3474
Rv3489
Rv3490
Rv3493c
Rv3526
Rv3547
Rv3569c
Rv3579c
Rv3583c
Rv3587c
Rv3588c
Rv3596c
Rv3597c
Rv3603c
Rv3604c
Rv3610c
Rv3615c
Rv3620c
Rv3628
Rv3648c
Rv3661
Rv3669
Rv3675
Rv3676
Rv3678A
Rv3678c
Rv3679
Rv3686c
Rv3690
Rv3709c
Rv3710
Rv3720
Rv3721c
Rv3723
Rv3731
Rv3754
Rv3774
Rv3780
Rv3788
Rv3799c
Rv3801c
Rv3814c
Rv3816c
Rv3817
Rv3819
Rv3841
Rv3842c
Rv3849
Rv3852
Rv3855
Rv3856c
Rv3860
Rv3865
Rv3866
Rv3868
Rv3874
Rv3875
Rv3876
Rv3878
Rv3879c
Rv3880c
Rv3881c
Rv3888c
Rv3891c
Rv3908
Rv3909
Rv3910
Rv3912
Rv3913
Rv3914
Rv3915
Rv3917c
Rv3918c
Rv3920c
Rv3921c
Rv3922c

## Sheet: All Psite Down
cleanSeq	log2FC	pvalues	adjPvalues	RV	Gene.Symbol
AAT(ph)GPGRIPDAGDPPPWQR	-2.30316	1.65091e-09	1.4986e-08	Rv0007			All phosphopeptides meeting criteria log2FC <-1 and adj. P<0.05 are shown
AIADSGNSVT(ph)QTAAVIGTAQYLSPEQAR	-1.47537	3.50608e-08	6.96311e-06	Rv0014c	PknB
AIADSGNSVTQT(ph)AAVIGTAQYLSPEQAR	-1.40106	1.03138e-05	0.000156181	Rv0014c	PknB		PknA depletion: No shading
TSLLSSAAGNLSGPRT(ph)DPLPR	-3.20755	1.66623e-07	1.05972e-05	Rv0014c	PknB		PknB depletion: Yellow shading
TSLLSSAAGNLSGPRT(ph)DPLPR	-2.73787	6.20064e-06	2.17472e-05	Rv0014c	PknB		PknAB depletion: Green shading
AAPAAIPS(ph)GTTAR	-2.06406	0.000108154	0.000223454	Rv0015c	PknA
AAPAAIPSGT(ph)TAR	-5.61676	1.35757e-07	6.67867e-07	Rv0015c	PknA		Data sorted by RV then by peptide sequence within each RV
AAPAAIPSGTT(ph)AR	-2.86593	1.66294e-10	2.24632e-09	Rv0015c	PknA
DVKPGNILITPT(ph)GQVK	-2.12238	1.64939e-10	2.24632e-09	Rv0015c	PknA
DVKPGNILITPT(ph)GQVK	-1.13593	2.95813e-07	2.01653e-06	Rv0015c	PknA
RPFAGDGALT(ph)VAMK	-3.98327	7.91308e-14	1.11337e-11	Rv0015c	PknA
RPFAGDGALT(ph)VAMK	-1.14091	4.59457e-06	1.68468e-05	Rv0015c	PknA
RPPRPSQT(ph)PPPGR	-1.26159	0.00290544	0.00467195	Rv0015c	PknA
ITPEEAHS(ph)HPQR	-2.4935	4.42639e-10	5.02253e-09	Rv0018c	Ppp
TDIYAPT(ph)GAVMMR	-1.66613	1.45249e-09	1.3484e-08	Rv0019c	FhaB
FEQSSNLHT(ph)GQFR	-1.36026	0.000202827	0.00140215	Rv0020c	FhaA
HEEGSY(ph)VPSGPPGPPEQR	-1.43442	7.41633e-06	0.000133244	Rv0020c	FhaA
HEEGSYVPS(ph)GPPGPPEQR	-1.82821	6.74977e-06	0.000133244	Rv0020c	FhaA
HEEGSYVPS(ph)GPPGPPEQRPAYPDQGGYDQGYQQGATTYGR	-1.06891	0.000149307	0.00117233	Rv0020c	FhaA
PAPAQTSSASGDDPWGSAPAS(ph)GSFGGGDDEPPF	-1.81156	0.00286544	0.00462348	Rv0054	Ssb
DQAIDYKDT(ph)ALLR	-1.89948	2.25263e-10	2.82348e-09	Rv0055	RpsR1
KDQAIDYKDT(ph)ALLR	-1.85299	5.09352e-10	5.62388e-09	Rv0055	RpsR1
TSADS(ph)GKLFGSVTAADVVAAIK	-1.4179	0.00521305	0.00793805	Rv0056	RplI
LRPYQPGHIPFIEPT(ph)ER	-2.77311	2.74724e-07	1.89952e-06	Rv0091	Mtn
VEQMAS(ph)ESLR	-1.36903	0.000373738	0.000695568	Rv0123
AADSAESDAGADQT(ph)GPQVK	-1.09188	3.60786e-05	8.44636e-05	Rv0175
KAADSAESDAGADQT(ph)GPQVK	-1.3025	2.41948e-09	2.06923e-08	Rv0175
GAAVADSQADEDDS(ph)AATAAR	-1.41799	5.17205e-08	2.79888e-07	Rv0178
SVANGESTDT(ph)ASAATEGHR	-3.21316	6.08993e-05	0.000133666	Rv0178
AATAAHYENHGGT(ph)GTIAVPDR	-1.19355	5.76714e-05	0.000127987	Rv0185
T(ph)AAHGYTQQK	-1.5761	5.1375e-07	2.01912e-06	Rv0190
RVEFWPT(ph)VAIR	-1.42033	7.27531e-11	1.20844e-09	Rv0201c
RVEFWPT(ph)VAIR	-1.77588	4.25168e-08	4.28712e-07	Rv0201c
SALES(ph)GDIATWQR	-2.3407	1.10692e-11	3.31369e-10	Rv0201c
SALES(ph)GDIATWQR	-1.07694	0.00787728	0.0119893	Rv0201c
VEFWPT(ph)VAIR	-1.21103	0.00570413	0.00863909	Rv0201c
VEFWPT(ph)VAIR	-1.74642	3.10025e-08	3.35993e-07	Rv0201c
SDGDDSEAAT(ph)EQLNAR	-1.16726	9.71229e-07	3.52196e-06	Rv0206c	MmpL3
STDAAGDPAEPT(ph)AALPIIR	-1.62919	2.38165e-10	2.91389e-09	Rv0206c	MmpL3
DAASDTWQPPT(ph)PR	-1.0933	7.60835e-09	5.42757e-08	Rv0239	VapB24
AAVPQPS(ph)EK	-3.97501	8.61413e-11	1.37728e-09	Rv0250c
AAVPQPS(ph)EK	-2.05252	1.18266e-07	1.05972e-05	Rv0250c
AAVPQPS(ph)EK	-1.04262	0.00467587	0.00742007	Rv0250c
S(ph)TTAELAELHDLVGGLR	-1.18918	7.93418e-06	0.000133244	Rv0250c
STT(ph)AELAELHDLVGGLR	-1.70983	7.86339e-05	0.000166373	Rv0250c
STT(ph)AELAELHDLVGGLR	-2.55857	2.86772e-08	3.3047e-07	Rv0250c
EHVT(ph)MPLDK	-3.23752	1.06974e-14	2.50854e-12	Rv0268c
EHVT(ph)MPLDK	-2.48377	2.31893e-09	5.10164e-08	Rv0268c
LAAESTPDT(ph)NGISR	-1.13911	1.88304e-07	8.60206e-07	Rv0282	EccA3
VVPEGLAAASAAVEALT(ph)AR	-1.47988	9.13101e-10	9.11158e-09	Rv0285	PE5
DYTAKT(ph)VPALDIDAYAQR	-1.60562	4.38074e-11	8.44342e-10	Rv0298
T(ph)VPALDIDAYAQR	-1.783	5.51881e-09	4.10845e-08	Rv0298
T(ph)VPALDIDAYAQR	-1.16843	0.00955084	0.0266418	Rv0298
FEGDSYNEGGPCWS(ph)MR	-1.27805	6.01803e-06	1.74226e-05	Rv0312
VIDQFGYGDDVDPAST(ph)AAVGQLGQLR	-2.76835	4.25849e-07	1.73171e-06	Rv0312
IDPET(ph)GEVR	-1.38425	7.47957e-08	3.87292e-07	Rv0351	GrpE
IDPET(ph)GEVR	-1.46447	0.000104842	0.000252456	Rv0351	GrpE
RIDPET(ph)GEVR	-1.67105	1.85267e-07	8.54659e-07	Rv0351	GrpE
RIDPET(ph)GEVR	-1.1781	0.00313043	0.00518879	Rv0351	GrpE
TDGNQKPDGNSGEQVTVT(ph)DK	-1.20801	0.00281214	0.010162	Rv0351	GrpE
T(ph)GGTTIGDLFGGLFGR	-1.26228	0.0277039	0.0374441	Rv0352	DnaJ1
TGGT(ph)TIGDLFGGLFGR	-1.05252	8.60692e-07	3.14544e-06	Rv0352	DnaJ1
ETQVIVTAHEAAT(ph)EVFQTNQAPTTPPR	-1.66004	0.00108732	0.00186567	Rv0361
ETQVIVTAHEAATEVFQT(ph)NQAPTTPPR	-1.49345	2.15591e-05	5.27664e-05	Rv0361
ETQVIVTAHEAATEVFQTNQAPT(ph)TPPR	-2.62799	3.07209e-06	9.56727e-06	Rv0361
RFT(ph)APGFDAK	-1.2923	0.00160466	0.00661522	Rv0361
TESYPLVPHDAET(ph)ETVVITTSDNDAAVTQPEAQR	-1.35775	0.0287702	0.0385889	Rv0361
AADAGAELLILPSGGSAPT(ph)GDHPTPHPSTSR	-1.0394	0.00352335	0.00554515	Rv0394c
AADAGAELLILPSGGSAPT(ph)GDHPTPHPSTSR	-1.01154	1.05079e-05	3.36811e-05	Rv0394c
SWPGSTPKPQEDPVGVAPSASVEVLGSEPAAT(ph)LAHSVTVPGR	-1.45241	1.19185e-10	1.74681e-09	Rv0461
SWPGSTPKPQEDPVGVAPSASVEVLGSEPAATLAHSVT(ph)VPGR	-1.98152	1.42153e-06	4.78493e-06	Rv0461
SWPGSTPKPQEDPVGVAPSASVEVLGSEPAATLAHSVT(ph)VPGR	-1.01493	0.000355617	0.000745102	Rv0461
DAIITDTAIT(ph)ER	-2.03584	2.4266e-09	2.06923e-08	Rv0474
DAIITDTAIT(ph)ER	-1.19577	1.57837e-07	1.20736e-06	Rv0474
AEGYVDQAVELTQEALGT(ph)VASQTR	-1.38085	0.0085195	0.0125223	Rv0475	HbhA
SQQSFEEVS(ph)AR	-1.14114	4.25674e-05	0.000410195	Rv0475	HbhA
LRPGEPAGHIQEPVSPPT(ph)QPEQQPQT(ph)EHLAASHAHTR	-1.32219	1.21295e-06	4.18288e-06	Rv0479c
LRPGEPAGHIQEPVSPPT(ph)QPEQQPQTEHLAASHAHTR	-1.80732	2.32146e-08	1.40789e-07	Rv0479c
PGDQGPLARPPASS(ph)EASTGR	-1.17172	0.000240411	0.00151631	Rv0479c
PGDQGPLARPPASSEAS(ph)TGR	-1.21917	1.03165e-05	2.7754e-05	Rv0479c
PGDQGPLARPPASSEAST(ph)GR	-1.39961	1.59173e-07	7.54062e-07	Rv0479c
T(ph)SSLPTVQR	-2.75575	7.29089e-13	4.27429e-11	Rv0487
ANT(ph)GSLVLLR	-1.18075	7.09081e-05	0.000152317	Rv0489	Gpm1
HVVSVNGDTIT(ph)LPLK	-1.54116	7.44296e-08	3.87292e-07	Rv0491	RegX3
VVGLELGADDYVT(ph)KPYSAR	-1.36074	8.88445e-09	6.19194e-08	Rv0491	RegX3
RGDSDAITVAELT(ph)GEIPIIR	-1.45374	3.53499e-05	9.8898e-05	Rv0497
T(ph)GPHPETESSGNR	-1.12972	1.49242e-07	7.19123e-07	Rv0497
DT(ph)GFVEGQQAK	-2.15476	7.66276e-10	7.92758e-09	Rv0500A
DT(ph)GFVEGQQAK	-1.10446	7.25433e-05	0.000180056	Rv0500A
TSQGDTT(ph)SGTQLKPPVEAVR	-2.16959	2.06011e-08	1.2713e-07	Rv0503c	CmaA2
TSQGDTT(ph)SGTQLKPPVEAVR	-1.04638	3.19975e-06	1.22911e-05	Rv0503c	CmaA2
TVPEEAQT(ph)LIGK	-2.23816	3.15964e-09	2.58466e-08	Rv0504c
LEPVPHTPYPELAT(ph)TTLLR	-1.74844	3.94232e-08	4.05975e-07	Rv0530
AGYPEGIPPT(ph)DSFAVLALLCR	-1.28239	0.000240007	0.000466422	Rv0543c
AFEAGEPQAS(ph)GK	-1.02726	7.7261e-06	2.1526e-05	Rv0566c
NDT(ph)AGVLR	-1.38499	1.59592e-05	4.05318e-05	Rv0626	VapB5
VGDQLPEKT(ph)YPLTR	-1.34572	6.92054e-09	4.99344e-08	Rv0636	HadB
AAGADADVDVEEPST(ph)AASEATGVAK	-3.12649	5.45617e-13	3.48947e-11	Rv0638	SecE
AAGADADVDVEEPST(ph)AASEATGVAK	-1.01166	0.0142116	0.0360102	Rv0638	SecE
AAGADADVDVEEPST(ph)AASEATGVAK	-2.26657	0.000646311	0.00128295	Rv0638	SecE
AAGADADVDVEEPSTAAS(ph)EATGVAK	-5.76115	5.46541e-09	4.09034e-08	Rv0638	SecE
TALVT(ph)KPVVR	-2.11107	3.02901e-10	3.55152e-09	Rv0638	SecE
TALVT(ph)KPVVR	-1.05738	1.78365e-05	0.000236334	Rv0638	SecE
TALVT(ph)KPVVRPQR	-2.32497	7.21417e-10	7.57488e-09	Rv0638	SecE
TALVT(ph)KPVVRPQR	-1.62948	2.57848e-06	1.05796e-05	Rv0638	SecE
SFT(ph)FTLK	-1.19322	1.01318e-07	5.12787e-07	Rv0640	RplK
NQHAYCQQVLDKVDT(ph)NR	-1.01316	1.42943e-07	6.95918e-07	Rv0643c	MmaA3
KAQAAILDDLEGT(ph)HKYAVHEIGQ	-1.05656	0.000260893	0.000503251	Rv0655	Mkl
DKTGT(ph)DPVITLK	-1.02329	6.84123e-07	2.55321e-06	Rv0683	RpsG
VGGAT(ph)YQVPVEVRPDR	-1.3451	7.63794e-09	5.42757e-08	Rv0683	RpsG
TGASVVGPVPLPT(ph)EK	-1.72892	9.57577e-11	1.44872e-09	Rv0700	NusE
TGASVVGPVPLPT(ph)EK	-1.3062	8.57233e-07	4.50979e-06	Rv0700	NusE
GAVPGRT(ph)GGLVMVR	-1.48334	5.18631e-07	2.03263e-06	Rv0701	RplC
KVNKPLTGQYT(ph)AAGVNPR	-1.36931	1.13857e-06	3.985e-06	Rv0701	RplC
T(ph)GGLVMVR	-1.52442	1.84853e-08	1.15595e-07	Rv0701	RplC
LGEFAPT(ph)R	-1.48739	6.01575e-12	2.06443e-10	Rv0705	RpsS
T(ph)AAT(ph)KATEYPSAVAK	-1.42112	1.46e-08	9.46643e-08	Rv0706	RplV
TAAT(ph)KATEYPSAVAK	-1.23881	7.4566e-07	4.11149e-06	Rv0706	RplV
AAGGEEAAPDAAAPVEAQSTES(ph)	-1.1847	1.28707e-08	6.96311e-06	Rv0707	RpsC
VSLMET(ph)RPLSAT(ph)KR	-2.22374	1.17794e-06	4.10239e-06	Rv0710	RpsQ
VSLMETRPLS(ph)ATKR	-1.76384	6.00349e-05	0.00054546	Rv0710	RpsQ
VSLMETRPLSAT(ph)KR	-2.56167	4.97168e-07	1.96493e-06	Rv0710	RpsQ
S(ph)GGIVTQEAPIHVSNVMVVDSDGKPTR	-1.36126	1.70442e-06	5.64264e-06	Rv0715	RplX
GT(ph)LGLTVAEPIK	-1.00015	9.78223e-10	9.62489e-09	Rv0719	RplF
TLVSNLVTGVTQGYT(ph)TK	-1.52811	1.55313e-08	9.93297e-08	Rv0719	RplF
LGIPQIS(ph)TGELFR	-1.13566	1.63255e-06	5.46476e-05	Rv0733	Adk
IAGLTLGGDDYVT(ph)KPFSLEEVVAR	-1.17446	3.39307e-06	1.03559e-05	Rv0757	PhoP
QAAENGSLPDT(ph)KANVAEVLAK	-1.01065	1.8711e-07	8.60206e-07	Rv0771
RVVDVSDPGGPVTAAVST(ph)GR	-1.48218	4.38781e-08	2.44986e-07	Rv0798c	Cfp29
VVDVSDPGGPVT(ph)AAVSTGR	-1.72913	4.58449e-13	3.15726e-11	Rv0798c	Cfp29
VHLDFTT(ph)KDLDAEVLR	-1.21026	1.05729e-06	3.76609e-06	Rv0801
YSSPQT(ph)DFQR	-2.76414	6.96158e-12	2.25209e-10	Rv0810c
YSSPQT(ph)DFQR	-1.1829	6.84989e-06	0.000133244	Rv0810c
YSSPQT(ph)DFQR	-1.1712	6.27101e-05	0.000158082	Rv0810c
DTQNVGCHAT(ph)GAVSVADLIAR	-2.40996	1.80584e-12	8.46938e-11	Rv0822c
HVAPEPEPS(ph)GR	-2.11327	3.35455e-06	1.02829e-05	Rv0822c
T(ph)GALSPFGELTFPVPSDDLPYIHPVTVINR	-1.94689	9.16953e-06	2.48584e-05	Rv0863
YVDHGWPTTDPDDHAVSELVT(ph)DR	-2.27422	8.88446e-10	8.92889e-09	Rv0863
S(ph)SALPTGVEALK	-2.7718	3.08059e-12	1.27482e-10	Rv0871	CspB
KPTDS(ph)ETLAHIR	-1.58566	3.43615e-08	1.98142e-07	Rv0898c
AGLGQTPATT(ph)DAR	-1.07203	5.06729e-05	0.000131859	Rv0899	OmpA
AGEFVDEQT(ph)QGNYSDAIHK	-2.39908	3.60639e-08	2.06943e-07	Rv0909
AGEFVDEQT(ph)QGNYSDAIHK	-1.03331	0.000269422	0.00164762	Rv0909
AGEFVDEQT(ph)QGNYSDAIHK	-1.46016	6.91438e-06	2.34025e-05	Rv0909
AGEFVDEQTQGNYS(ph)DAIHK	-1.39152	8.66113e-08	4.43135e-07	Rv0909
NLLSQNADKVET(ph)VINK	-2.73239	1.19682e-12	6.23675e-11	Rv0909
AS(ph)DTDRIQIAQLLAYAAEQGR	-1.48919	0.00497265	0.0160538	Rv0966c
AAKT(ph)ELVGVTVAGHAHK	-1.96212	1.31229e-06	4.45989e-06	Rv0979A	RpmF
AAKT(ph)ELVGVTVAGHAHK	-1.32702	4.49773e-05	0.000121812	Rv0979A	RpmF
SVDVAGVGDT(ph)GGVQVFADHGDLDGR	-1.71111	2.36946e-10	2.91389e-09	Rv0994	MoeA1
AIHAGYRPDPAT(ph)GAVNVPIYASSTFAQDGVGGLR	-1.26514	1.67759e-06	5.5669e-06	Rv1079	MetB
SDS(ph)ETFLIATR	-1.09997	3.30513e-07	1.4007e-06	Rv1080c	GreA
T(ph)DTQVTWLTQESHDR	-1.03546	4.45469e-06	1.32791e-05	Rv1080c	GreA
TDT(ph)QVTWLTQESHDR	-2.06673	3.69082e-11	7.21248e-10	Rv1080c	GreA
VYYNGDKSDS(ph)ETFLIATR	-1.70034	7.56039e-05	0.000160445	Rv1080c	GreA
THT(ph)PIPR	-1.65877	1.214e-08	1.67879e-07	Rv1081c
SFDRDHPELDQAADEGT(ph)DR	-1.15705	1.54596e-07	7.39854e-07	Rv1083
DAEILATNT(ph)SATGDLDTLAGHCAR	-2.51415	1.09828e-11	3.31369e-10	Rv1103c	MazE3
DAEILATNTSAT(ph)GDLDTLAGHCAR	-1.71448	0.000162695	0.000326086	Rv1103c	MazE3
DAEILATNTSAT(ph)GDLDTLAGHCAR	-1.5223	5.90088e-06	2.10002e-05	Rv1103c	MazE3
DAEILATNTSATGDLDT(ph)LAGHCAR	-2.1713	8.95291e-11	1.409e-09	Rv1103c	MazE3
THAT(ph)VPVSQLGYEACR	-1.308	1.37258e-05	0.000193991	Rv1107c	XseB
VCDPNGDDT(ph)GR	-2.20206	2.9166e-13	2.43364e-11	Rv1107c	XseB
VCDPNGDDT(ph)GRTHATVPVSQLGYEACR	-1.69603	5.50865e-08	2.95789e-07	Rv1107c	XseB
VCDPNGDDT(ph)GRTHATVPVSQLGYEACR	-1.24274	0.000146988	0.000343683	Rv1107c	XseB
VCDPNGDDT(ph)GRTHATVPVSQLGYEACRDELMEVVR	-1.43478	3.15785e-09	2.58466e-08	Rv1107c	XseB
NLQVIDAT(ph)CPLVTK	-1.09347	0.00281863	0.00455317	Rv1110	LytB
ATTATT(ph)LPAFGVTR	-1.90865	0.00150628	0.00253812	Rv1209
SQLGAIHASSEDAEAES(ph)DASNPSR	-1.21276	4.18669e-07	2.59712e-06	Rv1209
SQLGAIHASSEDAEAESDAS(ph)NPS(ph)RGETVVHYR	-1.31839	2.2127e-10	2.80474e-09	Rv1209
SQLGAIHASSEDAEAESDAS(ph)NPSR	-1.44676	0.00039479	0.00224184	Rv1209
SQLGAIHASSEDAEAESDASNPS(ph)RGETVVHYR	-3.06674	0.000662906	0.00118064	Rv1209
SQLGAIHASSEDAEAESDASNPS(ph)RGETVVHYR	-1.7446	3.62759e-05	0.000366214	Rv1209
SQLGAIHASSEDAEAESDASNPS(ph)RGETVVHYR	-2.20538	3.97976e-05	0.000109443	Rv1209
DGAGPDEPDDPWRDPAAAAALGTPALAAPAPHGALAGS(ph)GK	-1.14832	1.12034e-06	3.93096e-06	Rv1223	HtrA
T(ph)SPFQPR	-1.56251	9.8949e-07	3.56065e-06	Rv1234
LPGLESPEEES(ph)AAR	-1.41376	3.37631e-11	6.98599e-10	Rv1265
GDRPPSSEAPATQGEQTPTEQIDSQS(ph)QQVRPER	-1.39628	0.00076911	0.00385161	Rv1297	Rho
IVVEVCSQCHPFYT(ph)GK	-3.02578	4.82145e-11	8.92603e-10	Rv1298	RpmE
LDS(ph)GEQLK	-1.18931	6.87796e-06	1.94323e-05	Rv1334	Mec
GESPGEGLPPIT(ph)TPPWDTK	-1.14399	1.84701e-10	5.95967e-09	Rv1377c
VVPESLAGAS(ph)AAIEAVT(ph)AR	-1.05955	0.0181585	0.0441485	Rv1386	PE15
AQEIMTELEIAPT(ph)R	-1.88534	5.74975e-11	1.01124e-09	Rv1388	MihF
AQEIMTELEIAPT(ph)RR	-3.32249	4.62484e-16	1.62679e-13	Rv1388	MihF
SVGEGPDT(ph)KPTAR	-1.11665	9.93295e-07	3.56522e-06	Rv1389	Gmk
AYEVEAGEAT(ph)TQNGR	-1.31248	2.43859e-06	7.78025e-06	Rv1471	TrxB1
AYEVEAGEATT(ph)QNGR	-3.16412	4.75081e-12	1.75905e-10	Rv1471	TrxB1
VINANLT(ph)GAFR	-2.39892	3.65584e-11	7.21248e-10	Rv1483	FabG1
LANSWDYELADGKT(ph)ER	-1.24106	1.27383e-10	1.81038e-09	Rv1507c
LVS(ph)GALLQVR	-1.42053	3.84568e-09	3.10969e-08	Rv1540
GSESQTDT(ph)SELDKR	-1.50259	0.00415232	0.00644846	Rv1543
T(ph)EALETPQAPVS	-2.3124	2.30523e-08	1.40697e-07	Rv1591
AHPDAELFVHPECGCAT(ph)SALYLAGEGAFPAER	-1.14211	3.05556e-07	1.31072e-06	Rv1594	NadA
LVGFEAAGDGVET(ph)GR	-1.57817	1.6778e-10	2.24632e-09	Rv1612	TrpB
EITALEGEVATLS(ph)ER	-1.51898	1.06382e-05	2.85649e-05	Rv1626
TGPT(ph)TDADAAVPR	-1.75817	0.00641789	0.00989255	Rv1626
TAGGSLAS(ph)DAQLAALR	-1.00266	0.00103278	0.0049761	Rv1630	RpsA
VTGT(ph)APIYEILHDAK	-2.22622	4.42274e-09	8.54921e-08	Rv1636	TB15.3
YDS(ph)AGVPTFESVR	-2.52717	1.21143e-10	1.7572e-09	Rv1638A
YDS(ph)AGVPTFESVR	-1.50628	1.04029e-08	1.48088e-07	Rv1638A
YDSAGVPT(ph)FESVR	-2.208	1.41396e-10	1.98944e-09	Rv1638A
YDSAGVPT(ph)FESVR	-1.57748	1.26163e-07	1.05972e-05	Rv1638A
YDSAGVPT(ph)FESVR	-1.32181	9.99917e-06	3.2419e-05	Rv1638A
YDSAGVPTFES(ph)VREK	-1.90222	7.30043e-11	1.20844e-09	Rv1638A
STET(ph)RVNER	-1.59618	0.000355892	0.000666764	Rv1641	InfC
EQQLHS(ph)LNYAYR	-1.04736	1.33308e-07	6.58121e-07	Rv1643	RplT
IDGLPAVKPATAVSDT(ph)TALTVVTDSER	-1.55302	4.79914e-08	2.63765e-07	Rv1694	TlyA
AGYRPQLIVGDPDQIST(ph)EVLK	-1.26928	2.81876e-08	1.66639e-07	Rv1697
AGYRPQLIVGDPDQIST(ph)EVLK	-1.20638	0.000449023	0.000921148	Rv1697
AEHDFETISSETLHT(ph)GAIFALR	-1.23297	1.63648e-09	1.49515e-08	Rv1700
LDADT(ph)EGLMLLTNDGELAHR	-1.66663	7.80652e-08	4.02336e-07	Rv1711
S(ph)GGIQVIAR	-1.67939	2.36239e-11	5.5852e-10	Rv1719
SENRPEPVAAETSAATT(ph)AR	-2.40039	5.77296e-08	3.06512e-07	Rv1825
SENRPEPVAAETSAATT(ph)AR	-1.02481	5.88155e-05	0.000150618	Rv1825
S(ph)VSDLYAPISGK	-1.36649	2.00429e-08	1.24231e-07	Rv1826	GcvH
SDIPS(ph)DLHYTAEHEWIR	-1.43908	4.91667e-09	3.75965e-08	Rv1826	GcvH
SDIPS(ph)DLHYTAEHEWIR	-1.06037	0.000790442	0.00151815	Rv1826	GcvH
ADFLSELDAPAQAGT(ph)ESAVSGVEGLPPGSALLVVK	-1.11152	3.45267e-07	1.45446e-06	Rv1827	Cfp17
DQTSDEVT(ph)VETTSVFR	-1.65867	0.00748545	0.0220405	Rv1827	Cfp17
TDMNPDIEKDQTSDEVTVET(ph)TSVFR	-1.29507	0.000117054	0.000240081	Rv1827	Cfp17
TDMNPDIEKDQTSDEVTVET(ph)TSVFR	-1.6772	3.96786e-08	6.96311e-06	Rv1827	Cfp17
LVPVAGDSAGGVGSDT(ph)ASVSLTGIR	-1.09658	2.92308e-11	6.5282e-10	Rv1828
LTPTADGTEVT(ph)ESFR	-1.06126	2.17954e-09	1.88135e-08	Rv1883c
DSIDIATHAVDRT(ph)K	-1.38796	1.72866e-11	4.34326e-10	Rv1893
TVAIGPGAGPS(ph)STRPSSQPSDLHSGLR	-1.06749	0.0036618	0.0128669	Rv1904
TVAIGPGAGPSST(ph)RPSSQPSDLHSGLR	-1.01167	2.24908e-07	1.00141e-06	Rv1904
VPPVDETPAAESAEPIT(ph)AVSLAWLPAGDYER	-1.22991	0.000377388	0.000701433	Rv1944c
LLNLELQT(ph)HPFSVLR	-1.07503	3.49913e-05	9.84639e-05	Rv1977
ATT(ph)LPVQR	-1.9418	3.72229e-08	2.1118e-07	Rv2031c	HspX
LGAVSYET(ph)DRNHDLAPR	-1.88729	3.1369e-07	1.34153e-06	Rv2050
ART(ph)DIRPIVK	-2.2769	7.91975e-07	2.91704e-06	Rv2057c	RpmG1
T(ph)DIRPIVK	-1.46661	3.23414e-07	1.37475e-06	Rv2057c	RpmG1
AEAS(ph)IETPTPVQSQR	-1.02111	5.46685e-05	0.000503901	Rv2094c	TatA
AEASIET(ph)PT(ph)PVQSQR	-1.40679	1.21901e-06	4.18505e-06	Rv2094c	TatA
AEASIET(ph)PTPVQSQR	-1.31595	0.00358019	0.00561575	Rv2094c	TatA
AEASIET(ph)PTPVQSQR	-2.59235	1.25482e-05	3.86837e-05	Rv2094c	TatA
AEASIETPT(ph)PVQSQR	-1.88972	0.000984074	0.00170726	Rv2094c	TatA
VDPSAAS(ph)GQDSTEARPA	-1.00648	4.28839e-05	9.843e-05	Rv2094c	TatA
VDPSAASGQDST(ph)EARPA	-1.01682	1.74472e-05	4.38362e-05	Rv2094c	TatA
LGHT(ph)GPFPAVANPPVR	-1.32592	1.8341e-06	8.21824e-06	Rv2127	AnsP1
AQDVEPS(ph)AVR	-1.61199	2.60654e-06	8.27856e-06	Rv2130c	MshC
AQDVEPS(ph)AVR	-1.1773	0.00715655	0.0211701	Rv2130c	MshC
INELDQELAAGGGAGVTPQAT(ph)QAIPAYEPEPGK	-1.27534	1.32769e-05	3.41511e-05	Rv2145c	Wag31
PLT(ph)PADVHNVAFSKPPIGK	-1.31866	2.02414e-07	1.48437e-06	Rv2145c	Wag31
VADDAADEEAVT(ph)EPLATESK	-2.20912	1.28106e-11	3.67846e-10	Rv2151c	FtsQ
VADDAADEEAVT(ph)EPLATESKDEPAEHPEFEGPR	-2.00875	2.90779e-10	3.46717e-09	Rv2151c	FtsQ
MAEAEPAT(ph)RPT(ph)GASVR	-1.0897	2.51628e-07	1.11333e-06	Rv2197c
ASGNHLPPVAGGGDKLPSDQT(ph)GETDAYSR	-1.38523	1.05058e-06	3.93041e-05	Rv2198c	MmpS3
LPSDQT(ph)GETDAYSR	-3.3067	0.00414977	0.0141895	Rv2198c	MmpS3
SGPNPPGREPDEPESEPVS(ph)DTGDER	-1.63688	0.017084	0.0419793	Rv2198c	MmpS3
TLDGDQT(ph)AEFGGVR	-1.33977	6.71708e-08	6.25205e-07	Rv2204c
TVQNEPSAKT(ph)HGVILTEAAAAK	-1.05981	3.06857e-09	2.5397e-08	Rv2204c
AKIES(ph)ENPDAVANVQAR	-1.08124	0.000262324	0.00161979	Rv2244	AcpP
FAECPT(ph)FPAPPPR	-1.04061	1.2075e-06	4.17433e-06	Rv2358	SmtB
FAECPT(ph)FPAPPPR	-1.70657	1.41307e-07	1.1592e-06	Rv2358	SmtB
VT(ph)SPSTPTAAHEDVGADEVGGHQHPADR	-1.36622	5.03443e-06	0.000114354	Rv2358	SmtB
LLS(ph)EDSTFYGDLFPHAVK	-1.48851	0.00147639	0.0026368	Rv2375
LLSEDST(ph)FYGDLFPHAVK	-1.12783	1.50141e-05	4.48568e-05	Rv2375
SNS(ph)QGLSLTDSVYER	-1.09244	1.23414e-05	3.22576e-05	Rv2461c	ClpP
VDRDPNT(ph)IKQEIDQTR	-1.48314	8.41583e-10	8.58049e-09	Rv2520c
VDRDPNT(ph)IKQEIDQTR	-1.88062	1.74145e-06	7.90214e-06	Rv2520c
DNLGDFTT(ph)AGLNVVGISPDKPEK	-1.05691	1.02062e-08	6.93723e-08	Rv2521	Bcp
AADT(ph)DVFSAVR	-2.18715	4.85595e-10	1.23699e-08	Rv2536
ADDSPT(ph)GEMQVAQPEAQT(ph)AAVATVER	-1.90297	1.36179e-12	6.84301e-11	Rv2536
ADDSPT(ph)GEMQVAQPEAQTAAVAT(ph)VER	-1.08491	2.13604e-07	9.57137e-07	Rv2536
ADDSPTGEMQVAQPEAQT(ph)AAVATVER	-1.28083	0.000532785	0.00107895	Rv2536
EAPT(ph)EVIR	-1.04131	1.04275e-06	5.18233e-06	Rv2536
TTESDTPT(ph)EVIR	-1.00918	0.000111923	0.000230903	Rv2536
TTESDTPT(ph)EVIR	-1.07449	1.59651e-07	1.20736e-06	Rv2536
TFNEGVQIDT(ph)STTSTSGSGGGR	-1.16743	6.08522e-07	2.31403e-06	Rv2575
GNDQVEIT(ph)ER	-1.18403	1.69232e-10	2.24632e-09	Rv2595	VapB40
IEIEPAPT(ph)GVELVR	-1.23841	0.00109719	0.00188032	Rv2595	VapB40
SGLSQTHSGAPIPT(ph)PR	-1.55373	2.66027e-11	6.0371e-10	Rv2601A	VapB41
LHT(ph)VWT(ph)SPGAIDR	-1.1976	0.00115785	0.00518587	Rv2612c	PgsA1
AT(ph)EDHTIFDR	-1.37875	2.77745e-07	1.60587e-05	Rv2613c
TDRAT(ph)EDHTIFDR	-1.96063	4.37932e-08	6.96311e-06	Rv2613c
TDSEHVGKT(ph)CQIDVLIEEHDER	-1.16085	4.59116e-05	0.000123112	Rv2632c
TDIDEWLDT(ph)IEPNPADAHDASHLR	-2.06657	1.44979e-11	3.85038e-10	Rv2664
VNIDPT(ph)APTFATYR	-1.75571	1.15311e-08	7.68925e-08	Rv2683
RIPGIDT(ph)GR	-1.41054	1.26017e-09	1.18997e-08	Rv2694c
SVKPASAPQDTTT(ph)STIPK	-2.37426	7.04277e-12	2.25209e-10	Rv2703	SigA
SVKPASAPQDTTTST(ph)IPK	-1.54398	2.23484e-07	9.98227e-07	Rv2703	SigA
GRPVLIT(ph)AAAPSYEVEHR	-1.23387	1.63157e-09	1.49515e-08	Rv2709
IPLFPT(ph)AERPALEPR	-1.04206	3.85161e-07	1.58921e-06	Rv2709
IPLFPT(ph)AERPALEPR	-1.03746	1.52786e-07	1.20736e-06	Rv2709
RIPLFPT(ph)AERPALEPR	-1.07596	2.57236e-06	8.18849e-06	Rv2709
VLNNPT(ph)TSPFGNPIPGLVELGVGPEPGADDANLVR	-3.0347	3.85635e-05	8.92415e-05	Rv2711	IdeR
VLNNPT(ph)TSPFGNPIPGLVELGVGPEPGADDANLVR	-1.55992	0.00120161	0.00220296	Rv2711	IdeR
AELTETSPETPET(ph)TEAIR	-1.22117	0.00299646	0.00479639	Rv2740	EphG
AELTETSPETPETT(ph)EAIR	-3.61434	4.12801e-16	1.62679e-13	Rv2740	EphG
PATET(ph)SGGAIAEQPYGQ	-1.19748	0.000110937	0.000904561	Rv2744c	35kd_ag
LFGDTEEYMT(ph)GR	-2.42248	2.34179e-13	2.25145e-11	Rv2821c
LFGDTEEYMT(ph)GR	-1.14318	1.59636e-07	1.20736e-06	Rv2821c
LVAAT(ph)GPHALK	-1.57845	1.5743e-07	7.5086e-07	Rv2830c	VapB22
AAEPAPQPEQPDTPALGGEQAELTAES(ph)	-2.29049	1.42936e-08	9.31071e-08	Rv2909c	RpsP
LEVFNAALAAADGGPTT(ph)EATKPK	-1.39656	3.40258e-09	2.7673e-08	Rv2909c	RpsP
IDT(ph)SGLPAVGDDATVPR	-1.08994	3.1971e-08	1.85881e-07	Rv2921c	FtsY
SGGYTASSGITFSQTPTT(ph)QPAER	-1.06274	0.00282532	0.00478132	Rv2921c	FtsY
TAAGT(ph)HDYAVR	-1.27678	1.20552e-09	1.14606e-08	Rv2927c
TAAGT(ph)HDYAVR	-2.1272	1.0923e-07	1.05972e-05	Rv2927c
DAPHEEPDRWQFS(ph)NAITLAR	-1.54751	3.01118e-11	6.61988e-10	Rv2949c
WQFS(ph)NAITLAR	-1.10505	1.65779e-05	4.20271e-05	Rv2949c
VKPTS(ph)VPAFRPGAQFK	-1.26364	5.00294e-09	3.78448e-08	Rv2986c	HupB
S(ph)PKTHTLSVLVEDKPGVLAR	-1.00748	0.0001304	0.000307871	Rv3002c	IlvN
T(ph)HTLSVLVEDKPGVLAR	-1.38386	2.65235e-06	8.36739e-06	Rv3002c	IlvN
LPAVTFATLPHLTEAS(ph)SGR	-2.13071	1.15752e-10	1.71434e-09	Rv3004	Cfp6
LPAVTFATLPHLTEAS(ph)SGRVPNPYR	-2.68931	3.90479e-09	3.13945e-08	Rv3004	Cfp6
PVSASLVDPEDDLT(ph)PAR	-1.87738	2.38175e-11	5.5852e-10	Rv3005c
TSSNDSHWQRPDDSPGPMPGRPVSASLVDPEDDLT(ph)PAR	-2.77948	5.76271e-08	3.06512e-07	Rv3005c
TSSNDSHWQRPDDSPGPMPGRPVSASLVDPEDDLT(ph)PAR	-1.08575	3.23952e-05	0.000337759	Rv3005c
TSSNDSHWQRPDDSPGPMPGRPVSASLVDPEDDLT(ph)PAR	-5.02094	2.08512e-13	1.0092e-10	Rv3005c
DVNVTRPDET(ph)VPCLTQR	-1.11755	6.44695e-06	2.2288e-05	Rv3012c	GatC
AFTELQTEAGTTSPTT(ph)SK	-1.15072	4.57929e-09	3.5597e-08	Rv3088	Tgs4
LICTHCGEEIT(ph)AR	-1.05675	2.91907e-06	9.14728e-06	Rv3095
LICTHCGEEIT(ph)AR	-1.01403	0.0109954	0.0300132	Rv3095
LEHEASDPHLWDDQT(ph)R	-1.95664	6.20856e-12	2.07987e-10	Rv3105c	PrfB
SPDEFS(ph)GK	-1.27878	2.76539e-09	2.31601e-08	Rv3117	CysA3
TAQGQQASETSAAEET(ph)APSLRPEAAAGQLRPR	-1.28909	2.19143e-05	0.000262971	Rv3144c	PPE52
QAAYECGIEPAST(ph)GAR	-1.63392	7.41624e-10	7.72937e-09	Rv3145	NuoA
GMFGVSGTGDT(ph)SGYGR	-1.04681	1.10126e-05	2.94019e-05	Rv3147	NuoC
GMFGVSGTGDT(ph)SGYGR	-1.20892	9.22469e-06	0.000146502	Rv3147	NuoC
HNAVDVAALLPDGSYSELS(ph)VPR	-1.72336	6.77927e-10	7.17176e-09	Rv3154	NuoJ
TPGAT(ph)DKDYYLGNVTAEGLR	-1.50701	6.2112e-09	4.5715e-08	Rv3153	NuoI
GGKPVTGHPGTNPIS(ph)SPIVGGDATSEPGSGTASDSGSDVVSGSR	-1.28324	4.66918e-06	1.38598e-05	Rv3211	RhlE
TPVSLAEATAVVPAPENGFNT(ph)RPAEAHDHDGAVVER	-1.80568	4.99864e-10	5.58181e-09	Rv3241c
TPVSLAEATAVVPAPENGFNT(ph)RPAEAHDHDGAVVEREPGR	-1.59999	2.26762e-10	2.82348e-09	Rv3241c
VEKDPENPT(ph)VVLTVR	-1.02955	3.74436e-06	1.40486e-05	Rv3246c	MtrA
VEKDPENPTVVLT(ph)VR	-1.3228	1.34362e-06	6.25299e-06	Rv3246c	MtrA
HHPGGNGAPLHGFDDFPAAATGAPT(ph)GGGVLAPPEPGAGR	-2.32751	4.12607e-15	1.16108e-12	Rv3258c
LHFSAPAEAPT(ph)TR	-1.09417	0.000213394	0.000473774	Rv3284
LHFSAPAEAPTT(ph)R	-2.30854	6.5286e-09	4.73492e-08	Rv3284
LHFSAPAEAPTT(ph)R	-1.79485	4.91523e-09	8.81101e-08	Rv3284
GAHTGAAASGDAVT(ph)APMQGTVVK	-1.01515	3.47272e-05	9.82922e-05	Rv3285	AccA3
GYLSGPAPEYPDGDT(ph)RGER	-1.44159	4.51411e-11	8.46846e-10	Rv3368c
ALTT(ph)MPIPVIAAVR	-1.09576	3.04314e-06	1.19746e-05	Rv3373	EchA18
GRPVALLSPLPQGGPYEQLLAS(ph)GEIER	-1.32288	0.000795019	0.00139824	Rv3385c	VapB46
EALIES(ph)GVLIPAR	-2.27947	3.98308e-10	4.59361e-09	Rv3407	VapB47
VEAGEELGVT(ph)NK	-1.53937	7.2352e-08	3.79848e-07	Rv3407	VapB47
EKPQEGT(ph)VVAVGPGR	-1.0304	6.42872e-06	0.000133244	Rv3418c	GroES
TADT(ph)EPVTIGALTR	-1.68108	6.01436e-10	6.48736e-09	Rv3420c	RimI
TAVEQAAAELGDT(ph)GR	-1.0551	4.67948e-05	0.000123763	Rv3441c	MrsA
VYAGPEHPHS(ph)AQQPVPYELK	-1.61969	1.63311e-08	1.03972e-07	Rv3443c	RplM
SLNT(ph)VPFQIAR	-2.64989	2.31267e-13	2.25145e-11	Rv3458c	RpsD
YTGPVT(ph)R	-1.57979	9.14859e-09	6.30983e-08	Rv3458c	RpsD
VLAHIS(ph)GK	-2.01878	3.18717e-07	1.35889e-06	Rv3462c	InfA
SDHGEIGDVEPLADST(ph)ASQAR	-2.22825	2.13488e-11	5.17893e-10	Rv3489
SDHGEIGDVEPLADST(ph)ASQAR	-1.10716	2.13156e-06	6.77837e-05	Rv3489
SDHGEIGDVEPLADST(ph)ASQAR	-1.56061	1.28204e-06	6.07989e-06	Rv3489
SDHGEIGDVEPLADSTAS(ph)QAR	-2.04245	1.67662e-09	1.50255e-08	Rv3489
AADT(ph)GVAGGQQSTTR	-1.17577	6.67132e-05	0.0005976	Rv3493c
AADTGVAGGQQST(ph)TRR	-1.06205	9.76755e-06	2.6378e-05	Rv3493c
IPADVIDAYHAAT(ph)	-1.79798	3.69543e-05	0.000367234	Rv3597c	Lsr2
TADTPPDDS(ph)GGLHAR	-1.3263	3.61942e-06	1.09753e-05	Rv3604c
DANNYEQQEQAS(ph)QQILSS	-1.43057	3.04508e-06	9.52094e-06	Rv3620c	EsxW
AGLLT(ph)AGVK	-1.27656	6.89511e-11	1.16885e-09	Rv3679
EAPAAET(ph)ATAEEPR	-1.76658	4.43931e-05	0.000101234	Rv3723
LRT(ph)GPTPWSGSETLPGGTEVTLR	-1.08835	4.94824e-05	0.00013016	Rv3788
LWQAEDDS(ph)SR	-1.18285	1.9564e-05	0.000239283	Rv3817
AHGLPS(ph)AAQQK	-1.31469	4.99847e-09	3.78448e-08	Rv3849	EspR
ATDT(ph)VAGISGR	-1.40142	3.27301e-06	1.24735e-05	Rv3865	EspF
ATDTVAGIS(ph)GR	-1.39672	1.00927e-07	5.1265e-07	Rv3865	EspF
ADEEQQQALS(ph)SQMGF	-1.74986	1.87944e-09	1.64247e-08	Rv3874	EsxB
ADEEQQQALSS(ph)QMGF	-1.29112	5.00595e-08	2.71945e-07	Rv3874	EsxB
AEMKT(ph)DAATLAQEAGNFER	-1.46619	8.8151e-09	6.19194e-08	Rv3874	EsxB
AEMKT(ph)DAATLAQEAGNFER	-1.33096	0.000183149	0.000416169	Rv3874	EsxB
GAAGT(ph)AAQAAVVR	-2.42802	1.59372e-10	2.1984e-09	Rv3874	EsxB
GAAGT(ph)AAQAAVVR	-2.97203	2.30176e-05	6.71115e-05	Rv3874	EsxB
QKQELDEIS(ph)TNIR	-1.24791	5.77567e-07	2.20896e-06	Rv3874	EsxB
TDAAT(ph)LAQEAGNFER	-2.86326	4.92851e-12	1.77806e-10	Rv3874	EsxB
TDAAT(ph)LAQEAGNFER	-3.08897	1.27443e-09	2.93726e-08	Rv3874	EsxB
TQIDQVES(ph)TAGSLQGQWR	-1.03898	7.96112e-06	0.000133244	Rv3874	EsxB
VNEALHNAQAAASAYNDAAGEQLT(ph)AALSAMSR	-1.55732	1.44898e-11	3.85038e-10	Rv3880c	EspL
VNEALHNAQAAASAYNDAAGEQLT(ph)AALSAMSR	-1.59263	2.14499e-06	9.02763e-06	Rv3880c	EspL
AASLGGGGGGGVPS(ph)APLGSAIGGAESVRPAGAGDIAGLGQGR	-1.24314	1.04799e-07	5.26617e-07	Rv3881c	EspB
AWT(ph)EAVIGNR	-2.99274	2.7301e-12	1.17329e-10	Rv3881c	EspB
T(ph)QSQTVTVDQQEILNR	-1.81725	7.46448e-08	3.87292e-07	Rv3881c	EspB
VAT(ph)AGEPNFMDLK	-1.00692	2.67362e-07	1.16464e-06	Rv3881c	EspB
ADLDRPDLPT(ph)GK	-1.71719	8.49707e-11	1.37418e-09	Rv3909
AALTALGMLDHQEEDLT(ph)TGR	-2.38676	7.4318e-06	2.08298e-05	Rv3915
AALTALGMLDHQEEDLTT(ph)GR	-1.81238	1.45037e-06	6.68553e-06	Rv3915
NDRPT(ph)GTFTFAELLAHELSVER	-1.28764	0.000126418	0.00100788	Rv3915
ADADT(ph)TDFDVDAEAPGGGVR	-1.65346	5.63928e-07	2.16789e-06	Rv3920c
GGWDPIPEGLT(ph)TGR	-2.6743	3.16724e-11	6.68617e-10	Rv3922c
SCQTDVDGANDDWNPAS(ph)K	-2.57387	1.13511e-12	6.1427e-11	Rv3922c

## Sheet: Unique Psite Down
cleanSeq unique phosphorylation sites	RV	Gene.Symbol		unique RV
AAT(ph)GPGRIPDAGDPPPWQR	Rv0007			Rv0007	Notes:	All phosphopeptides meeting criteria log2FC <-1 and adj. P<0.05 were identified. For each phosphorylation site, only one phosphopeptide is included in this list.
AIADSGNSVT(ph)QTAAVIGTAQYLSPEQAR	Rv0014c	PknB		Rv0014c		If more than one peptide had the same phosphorylation site, the peptide with the fewest missed cleavages was included in this list
AIADSGNSVTQT(ph)AAVIGTAQYLSPEQAR	Rv0014c	PknB		Rv0015c		If the same peptide with the same phosphorylation site was significantly decreased in more than one strain, it was only included once in this list.
TSLLSSAAGNLSGPRT(ph)DPLPR	Rv0014c	PknB		Rv0018c		If a phosphorylation site was present only in a dually phosphorylated peptide, this is included and a peptide containing the second P-site is also included, so that the number of phosphopeptides represents all unique sites.
AAPAAIPS(ph)GTTAR	Rv0015c	PknA		Rv0019c		The unique Rv numbers in Column E do not correspond to columns A-C.
AAPAAIPSGT(ph)TAR	Rv0015c	PknA		Rv0020c
AAPAAIPSGTT(ph)AR	Rv0015c	PknA		Rv0054
DVKPGNILITPT(ph)GQVK	Rv0015c	PknA		Rv0055
RPFAGDGALT(ph)VAMK	Rv0015c	PknA		Rv0056
RPPRPSQT(ph)PPPGR	Rv0015c	PknA		Rv0091
ITPEEAHS(ph)HPQR	Rv0018c	Ppp		Rv0123
TDIYAPT(ph)GAVMMR	Rv0019c	FhaB		Rv0175
FEQSSNLHT(ph)GQFR	Rv0020c	FhaA		Rv0178
HEEGSY(ph)VPSGPPGPPEQR	Rv0020c	FhaA		Rv0185
HEEGSYVPS(ph)GPPGPPEQR	Rv0020c	FhaA		Rv0190
PAPAQTSSASGDDPWGSAPAS(ph)GSFGGGDDEPPF	Rv0054	Ssb		Rv0201c
DQAIDYKDT(ph)ALLR	Rv0055	RpsR1		Rv0206c
TSADS(ph)GKLFGSVTAADVVAAIK	Rv0056	RplI		Rv0239
LRPYQPGHIPFIEPT(ph)ER	Rv0091	Mtn		Rv0250c
VEQMAS(ph)ESLR	Rv0123			Rv0268c
AADSAESDAGADQT(ph)GPQVK	Rv0175			Rv0282
GAAVADSQADEDDS(ph)AATAAR	Rv0178			Rv0285
SVANGESTDT(ph)ASAATEGHR	Rv0178			Rv0298
AATAAHYENHGGT(ph)GTIAVPDR	Rv0185			Rv0312
T(ph)AAHGYTQQK	Rv0190			Rv0351
RVEFWPT(ph)VAIR	Rv0201c			Rv0352
SALES(ph)GDIATWQR	Rv0201c			Rv0361
VEFWPT(ph)VAIR	Rv0201c			Rv0394c
SDGDDSEAAT(ph)EQLNAR	Rv0206c	MmpL3		Rv0461
STDAAGDPAEPT(ph)AALPIIR	Rv0206c	MmpL3		Rv0474
DAASDTWQPPT(ph)PR	Rv0239	VapB24		Rv0475
AAVPQPS(ph)EK	Rv0250c			Rv0479c
S(ph)TTAELAELHDLVGGLR	Rv0250c			Rv0487
STT(ph)AELAELHDLVGGLR	Rv0250c			Rv0489
EHVT(ph)MPLDK	Rv0268c			Rv0491
LAAESTPDT(ph)NGISR	Rv0282	EccA3		Rv0497
VVPEGLAAASAAVEALT(ph)AR	Rv0285	PE5		Rv0500A
DYTAKT(ph)VPALDIDAYAQR	Rv0298			Rv0503c
T(ph)VPALDIDAYAQR	Rv0298			Rv0504c
FEGDSYNEGGPCWS(ph)MR	Rv0312			Rv0530
VIDQFGYGDDVDPAST(ph)AAVGQLGQLR	Rv0312			Rv0543c
IDPET(ph)GEVR	Rv0351	GrpE		Rv0566c
TDGNQKPDGNSGEQVTVT(ph)DK	Rv0351	GrpE		Rv0626
T(ph)GGTTIGDLFGGLFGR	Rv0352	DnaJ1		Rv0636
TGGT(ph)TIGDLFGGLFGR	Rv0352	DnaJ1		Rv0638
ETQVIVTAHEAAT(ph)EVFQTNQAPTTPPR	Rv0361			Rv0640
ETQVIVTAHEAATEVFQT(ph)NQAPTTPPR	Rv0361			Rv0643c
ETQVIVTAHEAATEVFQTNQAPT(ph)TPPR	Rv0361			Rv0655
RFT(ph)APGFDAK	Rv0361			Rv0683
TESYPLVPHDAET(ph)ETVVITTSDNDAAVTQPEAQR	Rv0361			Rv0700
AADAGAELLILPSGGSAPT(ph)GDHPTPHPSTSR	Rv0394c			Rv0701
SWPGSTPKPQEDPVGVAPSASVEVLGSEPAAT(ph)LAHSVTVPGR	Rv0461			Rv0705
SWPGSTPKPQEDPVGVAPSASVEVLGSEPAATLAHSVT(ph)VPGR	Rv0461			Rv0706
DAIITDTAIT(ph)ER	Rv0474			Rv0707
AEGYVDQAVELTQEALGT(ph)VASQTR	Rv0475	HbhA		Rv0710
SQQSFEEVS(ph)AR	Rv0475	HbhA		Rv0715
LRPGEPAGHIQEPVSPPT(ph)QPEQQPQTEHLAASHAHTR	Rv0479c			Rv0719
PGDQGPLARPPASS(ph)EASTGR	Rv0479c			Rv0733
PGDQGPLARPPASSEAS(ph)TGR	Rv0479c			Rv0757
PGDQGPLARPPASSEAST(ph)GR	Rv0479c			Rv0771
T(ph)SSLPTVQR	Rv0487			Rv0798c
ANT(ph)GSLVLLR	Rv0489	Gpm1		Rv0801
HVVSVNGDTIT(ph)LPLK	Rv0491	RegX3		Rv0810c
VVGLELGADDYVT(ph)KPYSAR	Rv0491	RegX3		Rv0822c
RGDSDAITVAELT(ph)GEIPIIR	Rv0497			Rv0863
T(ph)GPHPETESSGNR	Rv0497			Rv0871
DT(ph)GFVEGQQAK	Rv0500A			Rv0898c
TSQGDTT(ph)SGTQLKPPVEAVR	Rv0503c	CmaA2		Rv0899
TVPEEAQT(ph)LIGK	Rv0504c			Rv0909
LEPVPHTPYPELAT(ph)TTLLR	Rv0530			Rv0966c
AGYPEGIPPT(ph)DSFAVLALLCR	Rv0543c			Rv0979A
AFEAGEPQAS(ph)GK	Rv0566c			Rv0994
NDT(ph)AGVLR	Rv0626	VapB5		Rv1079
VGDQLPEKT(ph)YPLTR	Rv0636	HadB		Rv1080c
AAGADADVDVEEPST(ph)AASEATGVAK	Rv0638	SecE		Rv1081c
AAGADADVDVEEPSTAAS(ph)EATGVAK	Rv0638	SecE		Rv1083
TALVT(ph)KPVVR	Rv0638	SecE		Rv1103c
SFT(ph)FTLK	Rv0640	RplK		Rv1107c
NQHAYCQQVLDKVDT(ph)NR	Rv0643c	MmaA3		Rv1110
KAQAAILDDLEGT(ph)HKYAVHEIGQ	Rv0655	Mkl		Rv1209
DKTGT(ph)DPVITLK	Rv0683	RpsG		Rv1223
VGGAT(ph)YQVPVEVRPDR	Rv0683	RpsG		Rv1234
TGASVVGPVPLPT(ph)EK	Rv0700	NusE		Rv1265
GAVPGRT(ph)GGLVMVR	Rv0701	RplC		Rv1297
KVNKPLTGQYT(ph)AAGVNPR	Rv0701	RplC		Rv1298
T(ph)GGLVMVR	Rv0701	RplC		Rv1334
LGEFAPT(ph)R	Rv0705	RpsS		Rv1377c
T(ph)AAT(ph)KATEYPSAVAK	Rv0706	RplV		Rv1386
TAAT(ph)KATEYPSAVAK	Rv0706	RplV		Rv1388
AAGGEEAAPDAAAPVEAQSTES(ph)	Rv0707	RpsC		Rv1389
VSLMET(ph)RPLSAT(ph)KR	Rv0710	RpsQ		Rv1471
VSLMETRPLS(ph)ATKR	Rv0710	RpsQ		Rv1483
VSLMETRPLSAT(ph)KR	Rv0710	RpsQ		Rv1507c
S(ph)GGIVTQEAPIHVSNVMVVDSDGKPTR	Rv0715	RplX		Rv1540
GT(ph)LGLTVAEPIK	Rv0719	RplF		Rv1543
TLVSNLVTGVTQGYT(ph)TK	Rv0719	RplF		Rv1591
LGIPQIS(ph)TGELFR	Rv0733	Adk		Rv1594
IAGLTLGGDDYVT(ph)KPFSLEEVVAR	Rv0757	PhoP		Rv1612
QAAENGSLPDT(ph)KANVAEVLAK	Rv0771			Rv1626
RVVDVSDPGGPVTAAVST(ph)GR	Rv0798c	Cfp29		Rv1630
VVDVSDPGGPVT(ph)AAVSTGR	Rv0798c	Cfp29		Rv1636
VHLDFTT(ph)KDLDAEVLR	Rv0801			Rv1638A
YSSPQT(ph)DFQR	Rv0810c			Rv1641
DTQNVGCHAT(ph)GAVSVADLIAR	Rv0822c			Rv1643
HVAPEPEPS(ph)GR	Rv0822c			Rv1694
T(ph)GALSPFGELTFPVPSDDLPYIHPVTVINR	Rv0863			Rv1697
YVDHGWPTTDPDDHAVSELVT(ph)DR	Rv0863			Rv1700
S(ph)SALPTGVEALK	Rv0871	CspB		Rv1711
KPTDS(ph)ETLAHIR	Rv0898c			Rv1719
AGLGQTPATT(ph)DAR	Rv0899	OmpA		Rv1825
AGEFVDEQT(ph)QGNYSDAIHK	Rv0909			Rv1826
AGEFVDEQTQGNYS(ph)DAIHK	Rv0909			Rv1827
NLLSQNADKVET(ph)VINK	Rv0909			Rv1828
AS(ph)DTDRIQIAQLLAYAAEQGR	Rv0966c			Rv1883c
AAKT(ph)ELVGVTVAGHAHK	Rv0979A	RpmF		Rv1893
SVDVAGVGDT(ph)GGVQVFADHGDLDGR	Rv0994	MoeA1		Rv1904
AIHAGYRPDPAT(ph)GAVNVPIYASSTFAQDGVGGLR	Rv1079	MetB		Rv1944c
SDS(ph)ETFLIATR	Rv1080c	GreA		Rv1977
T(ph)DTQVTWLTQESHDR	Rv1080c	GreA		Rv2031c
TDT(ph)QVTWLTQESHDR	Rv1080c	GreA		Rv2050
THT(ph)PIPR	Rv1081c			Rv2057c
SFDRDHPELDQAADEGT(ph)DR	Rv1083			Rv2094c
DAEILATNT(ph)SATGDLDTLAGHCAR	Rv1103c	MazE3		Rv2127
DAEILATNTSAT(ph)GDLDTLAGHCAR	Rv1103c	MazE3		Rv2130c
DAEILATNTSATGDLDT(ph)LAGHCAR	Rv1103c	MazE3		Rv2145c
THAT(ph)VPVSQLGYEACR	Rv1107c	XseB		Rv2151c
VCDPNGDDT(ph)GR	Rv1107c	XseB		Rv2197c
NLQVIDAT(ph)CPLVTK	Rv1110	LytB		Rv2198c
ATTATT(ph)LPAFGVTR	Rv1209			Rv2204c
SQLGAIHASSEDAEAES(ph)DASNPSR	Rv1209			Rv2244
SQLGAIHASSEDAEAESDAS(ph)NPSR	Rv1209			Rv2358
SQLGAIHASSEDAEAESDASNPS(ph)RGETVVHYR	Rv1209			Rv2375
DGAGPDEPDDPWRDPAAAAALGTPALAAPAPHGALAGS(ph)GK	Rv1223	HtrA		Rv2461c
T(ph)SPFQPR	Rv1234			Rv2520c
LPGLESPEEES(ph)AAR	Rv1265			Rv2521
GDRPPSSEAPATQGEQTPTEQIDSQS(ph)QQVRPER	Rv1297	Rho		Rv2536
IVVEVCSQCHPFYT(ph)GK	Rv1298	RpmE		Rv2575
LDS(ph)GEQLK	Rv1334	Mec		Rv2595
GESPGEGLPPIT(ph)TPPWDTK	Rv1377c			Rv2601A
VVPESLAGAS(ph)AAIEAVT(ph)AR	Rv1386	PE15		Rv2612c
AQEIMTELEIAPT(ph)R	Rv1388	MihF		Rv2613c
SVGEGPDT(ph)KPTAR	Rv1389	Gmk		Rv2632c
AYEVEAGEAT(ph)TQNGR	Rv1471	TrxB1		Rv2664
AYEVEAGEATT(ph)QNGR	Rv1471	TrxB1		Rv2683
VINANLT(ph)GAFR	Rv1483	FabG1		Rv2694c
LANSWDYELADGKT(ph)ER	Rv1507c			Rv2703
LVS(ph)GALLQVR	Rv1540			Rv2709
GSESQTDT(ph)SELDKR	Rv1543			Rv2711
T(ph)EALETPQAPVS	Rv1591			Rv2740
AHPDAELFVHPECGCAT(ph)SALYLAGEGAFPAER	Rv1594	NadA		Rv2744c
LVGFEAAGDGVET(ph)GR	Rv1612	TrpB		Rv2821c
EITALEGEVATLS(ph)ER	Rv1626			Rv2830c
TGPT(ph)TDADAAVPR	Rv1626			Rv2909c
TAGGSLAS(ph)DAQLAALR	Rv1630	RpsA		Rv2921c
VTGT(ph)APIYEILHDAK	Rv1636	TB15.3		Rv2927c
YDS(ph)AGVPTFESVR	Rv1638A			Rv2949c
YDSAGVPT(ph)FESVR	Rv1638A			Rv2986c
YDSAGVPTFES(ph)VREK	Rv1638A			Rv3002c
STET(ph)RVNER	Rv1641	InfC		Rv3004
EQQLHS(ph)LNYAYR	Rv1643	RplT		Rv3005c
IDGLPAVKPATAVSDT(ph)TALTVVTDSER	Rv1694	TlyA		Rv3012c
AGYRPQLIVGDPDQIST(ph)EVLK	Rv1697			Rv3088
AEHDFETISSETLHT(ph)GAIFALR	Rv1700			Rv3095
LDADT(ph)EGLMLLTNDGELAHR	Rv1711			Rv3105c
S(ph)GGIQVIAR	Rv1719			Rv3117
SENRPEPVAAETSAATT(ph)AR	Rv1825			Rv3144c
S(ph)VSDLYAPISGK	Rv1826	GcvH		Rv3145
SDIPS(ph)DLHYTAEHEWIR	Rv1826	GcvH		Rv3147
ADFLSELDAPAQAGT(ph)ESAVSGVEGLPPGSALLVVK	Rv1827	Cfp17		Rv3154
DQTSDEVT(ph)VETTSVFR	Rv1827	Cfp17		Rv3153
TDMNPDIEKDQTSDEVTVET(ph)TSVFR	Rv1827	Cfp17		Rv3211
LVPVAGDSAGGVGSDT(ph)ASVSLTGIR	Rv1828			Rv3241c
LTPTADGTEVT(ph)ESFR	Rv1883c			Rv3246c
DSIDIATHAVDRT(ph)K	Rv1893			Rv3258c
TVAIGPGAGPS(ph)STRPSSQPSDLHSGLR	Rv1904			Rv3284
TVAIGPGAGPSST(ph)RPSSQPSDLHSGLR	Rv1904			Rv3285
VPPVDETPAAESAEPIT(ph)AVSLAWLPAGDYER	Rv1944c			Rv3368c
LLNLELQT(ph)HPFSVLR	Rv1977			Rv3373
ATT(ph)LPVQR	Rv2031c	HspX		Rv3385c
LGAVSYET(ph)DRNHDLAPR	Rv2050			Rv3407
T(ph)DIRPIVK	Rv2057c	RpmG1		Rv3418c
AEAS(ph)IETPTPVQSQR	Rv2094c	TatA		Rv3420c
AEASIET(ph)PTPVQSQR	Rv2094c	TatA		Rv3441c
AEASIETPT(ph)PVQSQR	Rv2094c	TatA		Rv3443c
VDPSAAS(ph)GQDSTEARPA	Rv2094c	TatA		Rv3458c
VDPSAASGQDST(ph)EARPA	Rv2094c	TatA		Rv3462c
LGHT(ph)GPFPAVANPPVR	Rv2127	AnsP1		Rv3489
AQDVEPS(ph)AVR	Rv2130c	MshC		Rv3493c
INELDQELAAGGGAGVTPQAT(ph)QAIPAYEPEPGK	Rv2145c	Wag31		Rv3597c
PLT(ph)PADVHNVAFSKPPIGK	Rv2145c	Wag31		Rv3604c
VADDAADEEAVT(ph)EPLATESK	Rv2151c	FtsQ		Rv3620c
MAEAEPAT(ph)RPT(ph)GASVR	Rv2197c			Rv3679
LPSDQT(ph)GETDAYSR	Rv2198c	MmpS3		Rv3723
SGPNPPGREPDEPESEPVS(ph)DTGDER	Rv2198c	MmpS3		Rv3788
TLDGDQT(ph)AEFGGVR	Rv2204c			Rv3817
TVQNEPSAKT(ph)HGVILTEAAAAK	Rv2204c			Rv3849
AKIES(ph)ENPDAVANVQAR	Rv2244	AcpP		Rv3865
FAECPT(ph)FPAPPPR	Rv2358	SmtB		Rv3874
VT(ph)SPSTPTAAHEDVGADEVGGHQHPADR	Rv2358	SmtB		Rv3880c
LLS(ph)EDSTFYGDLFPHAVK	Rv2375			Rv3881c
LLSEDST(ph)FYGDLFPHAVK	Rv2375			Rv3909
SNS(ph)QGLSLTDSVYER	Rv2461c	ClpP		Rv3915
VDRDPNT(ph)IKQEIDQTR	Rv2520c			Rv3920c
DNLGDFTT(ph)AGLNVVGISPDKPEK	Rv2521	Bcp		Rv3922c
AADT(ph)DVFSAVR	Rv2536
ADDSPT(ph)GEMQVAQPEAQTAAVAT(ph)VER	Rv2536
ADDSPTGEMQVAQPEAQT(ph)AAVATVER	Rv2536
EAPT(ph)EVIR	Rv2536
TTESDTPT(ph)EVIR	Rv2536
TFNEGVQIDT(ph)STTSTSGSGGGR	Rv2575
GNDQVEIT(ph)ER	Rv2595	VapB40
IEIEPAPT(ph)GVELVR	Rv2595	VapB40
SGLSQTHSGAPIPT(ph)PR	Rv2601A	VapB41
LHT(ph)VWT(ph)SPGAIDR	Rv2612c	PgsA1
AT(ph)EDHTIFDR	Rv2613c
TDRAT(ph)EDHTIFDR	Rv2613c
TDSEHVGKT(ph)CQIDVLIEEHDER	Rv2632c
TDIDEWLDT(ph)IEPNPADAHDASHLR	Rv2664
VNIDPT(ph)APTFATYR	Rv2683
RIPGIDT(ph)GR	Rv2694c
SVKPASAPQDTTT(ph)STIPK	Rv2703	SigA
SVKPASAPQDTTTST(ph)IPK	Rv2703	SigA
GRPVLIT(ph)AAAPSYEVEHR	Rv2709
IPLFPT(ph)AERPALEPR	Rv2709
VLNNPT(ph)TSPFGNPIPGLVELGVGPEPGADDANLVR	Rv2711	IdeR
AELTETSPETPETT(ph)EAIR	Rv2740	EphG
PATET(ph)SGGAIAEQPYGQ	Rv2744c	35kd_ag
LFGDTEEYMT(ph)GR	Rv2821c
LVAAT(ph)GPHALK	Rv2830c	VapB22
AAEPAPQPEQPDTPALGGEQAELTAES(ph)	Rv2909c	RpsP
LEVFNAALAAADGGPTT(ph)EATKPK	Rv2909c	RpsP
IDT(ph)SGLPAVGDDATVPR	Rv2921c	FtsY
SGGYTASSGITFSQTPTT(ph)QPAER	Rv2921c	FtsY
TAAGT(ph)HDYAVR	Rv2927c
WQFS(ph)NAITLAR	Rv2949c
VKPTS(ph)VPAFRPGAQFK	Rv2986c	HupB
S(ph)PKTHTLSVLVEDKPGVLAR	Rv3002c	IlvN
T(ph)HTLSVLVEDKPGVLAR	Rv3002c	IlvN
LPAVTFATLPHLTEAS(ph)SGR	Rv3004	Cfp6
PVSASLVDPEDDLT(ph)PAR	Rv3005c
DVNVTRPDET(ph)VPCLTQR	Rv3012c	GatC
AFTELQTEAGTTSPTT(ph)SK	Rv3088	Tgs4
LICTHCGEEIT(ph)AR	Rv3095
LEHEASDPHLWDDQT(ph)R	Rv3105c	PrfB
SPDEFS(ph)GK	Rv3117	CysA3
TAQGQQASETSAAEET(ph)APSLRPEAAAGQLRPR	Rv3144c	PPE52
QAAYECGIEPAST(ph)GAR	Rv3145	NuoA
GMFGVSGTGDT(ph)SGYGR	Rv3147	NuoC
HNAVDVAALLPDGSYSELS(ph)VPR	Rv3154	NuoJ
TPGAT(ph)DKDYYLGNVTAEGLR	Rv3153	NuoI
GGKPVTGHPGTNPIS(ph)SPIVGGDATSEPGSGTASDSGSDVVSGSR	Rv3211	RhlE
TPVSLAEATAVVPAPENGFNT(ph)RPAEAHDHDGAVVER	Rv3241c
VEKDPENPT(ph)VVLTVR	Rv3246c	MtrA
VEKDPENPTVVLT(ph)VR	Rv3246c	MtrA
HHPGGNGAPLHGFDDFPAAATGAPT(ph)GGGVLAPPEPGAGR	Rv3258c
LHFSAPAEAPT(ph)TR	Rv3284
LHFSAPAEAPTT(ph)R	Rv3284
GAHTGAAASGDAVT(ph)APMQGTVVK	Rv3285	AccA3
GYLSGPAPEYPDGDT(ph)RGER	Rv3368c
ALTT(ph)MPIPVIAAVR	Rv3373	EchA18
GRPVALLSPLPQGGPYEQLLAS(ph)GEIER	Rv3385c	VapB46
EALIES(ph)GVLIPAR	Rv3407	VapB47
VEAGEELGVT(ph)NK	Rv3407	VapB47
EKPQEGT(ph)VVAVGPGR	Rv3418c	GroES
TADT(ph)EPVTIGALTR	Rv3420c	RimI
TAVEQAAAELGDT(ph)GR	Rv3441c	MrsA
VYAGPEHPHS(ph)AQQPVPYELK	Rv3443c	RplM
SLNT(ph)VPFQIAR	Rv3458c	RpsD
YTGPVT(ph)R	Rv3458c	RpsD
VLAHIS(ph)GK	Rv3462c	InfA
SDHGEIGDVEPLADST(ph)ASQAR	Rv3489
SDHGEIGDVEPLADSTAS(ph)QAR	Rv3489
AADT(ph)GVAGGQQSTTR	Rv3493c
AADTGVAGGQQST(ph)TRR	Rv3493c
IPADVIDAYHAAT(ph)	Rv3597c	Lsr2
TADTPPDDS(ph)GGLHAR	Rv3604c
DANNYEQQEQAS(ph)QQILSS	Rv3620c	EsxW
AGLLT(ph)AGVK	Rv3679
EAPAAET(ph)ATAEEPR	Rv3723
LRT(ph)GPTPWSGSETLPGGTEVTLR	Rv3788
LWQAEDDS(ph)SR	Rv3817
AHGLPS(ph)AAQQK	Rv3849	EspR
ATDT(ph)VAGISGR	Rv3865	EspF
ATDTVAGIS(ph)GR	Rv3865	EspF
ADEEQQQALS(ph)SQMGF	Rv3874	EsxB
ADEEQQQALSS(ph)QMGF	Rv3874	EsxB
AEMKT(ph)DAATLAQEAGNFER	Rv3874	EsxB
GAAGT(ph)AAQAAVVR	Rv3874	EsxB
QKQELDEIS(ph)TNIR	Rv3874	EsxB
TDAAT(ph)LAQEAGNFER	Rv3874	EsxB
TQIDQVES(ph)TAGSLQGQWR	Rv3874	EsxB
VNEALHNAQAAASAYNDAAGEQLT(ph)AALSAMSR	Rv3880c	EspL
AASLGGGGGGGVPS(ph)APLGSAIGGAESVRPAGAGDIAGLGQGR	Rv3881c	EspB
AWT(ph)EAVIGNR	Rv3881c	EspB
T(ph)QSQTVTVDQQEILNR	Rv3881c	EspB
VAT(ph)AGEPNFMDLK	Rv3881c	EspB
ADLDRPDLPT(ph)GK	Rv3909
AALTALGMLDHQEEDLT(ph)TGR	Rv3915
NDRPT(ph)GTFTFAELLAHELSVER	Rv3915
ADADT(ph)TDFDVDAEAPGGGVR	Rv3920c
GGWDPIPEGLT(ph)TGR	Rv3922c
SCQTDVDGANDDWNPAS(ph)K	Rv3922c
302				204

## Sheet: All Psite Up
cleanSeq	log2FC_pknA	pvalues_PknA	adjPvalues_PknA	RV	Gene.Symbol
GDNQHSWPS(ph)YFTERPHNTDSATAGVTSLNR	1.91061	8.52137e-10	8.62559e-09	Rv0001	DnaA		All phosphopeptides meeting criteria log2FC >1 and adj. P<0.05 are shown
FIS(ph)GASAPVTGPAAAVR	1.32133	9.76464e-09	6.66934e-08	Rv0007
FISGAS(ph)APVTGPAAAVR	1.1005	2.22547e-06	7.19826e-06	Rv0007			PnkA depletion: No shading
FISGASAPVT(ph)GPAAAVR	4.07409	0.00320985	0.00530228	Rv0007			PknB depletion: Yellow shading
QPPPVSHPEGRPT(ph)NPPAAADAR	1.56482	0.00036733	0.000685176	Rv0007			PknAB depletion: Green shading
ILANWLTCCGWTQDDT(ph)LVR	1.33044	5.77752e-07	2.20896e-06	Rv0013	TrpG
AIADSGNSVT(ph)QTAAVIGTAQYLSPEQAR	2.00103	0.0156632	0.0221488	Rv0014c	PknB		Data sorted by RV then by peptide sequence within each RV
AIADSGNSVTQT(ph)AAVIGTAQYLSPEQAR	2.28818	5.71633e-11	1.01124e-09	Rv0014c	PknB
AIADSGNSVTQTAAVIGT(ph)AQYLSPEQAR	1.61848	9.40485e-12	2.94058e-10	Rv0014c	PknB
T(ph)SLLSSAAGNLSGPR	1.02889	4.34869e-07	1.75318e-06	Rv0014c	PknB
TSLLSSAAGNLS(ph)GPRTDPLPR	2.7246	6.0323e-05	0.000153665	Rv0014c	PknB
TSLLSSAAGNLSGPRT(ph)DPLPR	1.95563	4.41878e-09	3.45401e-08	Rv0014c	PknB
VLTDAERT(ph)SLLSSAAGNLSGPR	1.62768	1.0935e-06	3.86573e-06	Rv0014c	PknB
RPPRPSQT(ph)PPPGR	1.19622	0.0150799	0.0379085	Rv0015c	PknA
IT(ph)LSEQPVLIGR	2.33223	2.05223e-12	9.31448e-11	Rv0019c	FhaB
FEQS(ph)SNLHT(ph)GQFR	1.06222	1.09676e-06	3.86752e-06	Rv0020c	FhaA
FEQSS(ph)NLHTGQFR	1.05651	3.18275e-05	9.06147e-05	Rv0020c	FhaA
FEQSSNLHT(ph)GQFR	3.17645	4.59255e-09	8.54921e-08	Rv0020c	FhaA
GGPDPQGGS(ph)DPR	3.27823	4.64214e-07	1.84505e-06	Rv0020c	FhaA
GGPDPQGGS(ph)DPR	2.71219	9.79019e-06	3.22344e-05	Rv0020c	FhaA
GGPDPQGGS(ph)DPRGGYPPETGGYPPQPGYPR	1.25333	3.61279e-07	1.51286e-06	Rv0020c	FhaA
GGPDPQGGS(ph)DPRGGYPPETGGYPPQPGYPRPR	1.5741	4.90412e-07	1.94369e-06	Rv0020c	FhaA
GGQGQGRPDEY(ph)YDDR	2.85625	5.03327e-07	1.9837e-06	Rv0020c	FhaA
GGYPPET(ph)GGYPPQPGYPR	2.1704	8.20687e-08	7.38523e-07	Rv0020c	FhaA
GGYPPET(ph)GGYPPQPGYPRPR	2.27235	2.06368e-06	8.76157e-06	Rv0020c	FhaA
GTVNPDVET(ph)HPPVIDCAR	3.53047	3.14611e-08	3.35993e-07	Rv0020c	FhaA
GY(ph)PDQGQGGYPPPYEQRPPVSPGPAAGYGAPGYDQGYR	2.0493	1.41824e-08	9.2812e-08	Rv0020c	FhaA
GYPDQGQGGYPPPY(ph)EQRPPVSPGPAAGYGAPGYDQGYR	1.53961	2.61269e-10	3.16901e-09	Rv0020c	FhaA
GYPDQGQGGYPPPYEQRPPVS(ph)PGPAAGYGAPGYDQGYR	2.30256	1.34107e-05	4.08226e-05	Rv0020c	FhaA
HEEGSY(ph)VPSGPPGPPEQR	3.0268	2.18588e-10	2.79594e-09	Rv0020c	FhaA
HEEGSYVPS(ph)GPPGPPEQR	2.97122	1.3843e-07	6.78645e-07	Rv0020c	FhaA
HEEGSYVPS(ph)GPPGPPEQR	3.31499	3.34612e-07	2.18855e-06	Rv0020c	FhaA
HEEGSYVPS(ph)GPPGPPEQRPAYPDQGGYDQGYQQGATTYGR	2.48208	5.30566e-09	3.99201e-08	Rv0020c	FhaA
HPDQGDYPEQIGY(ph)PDQGGYPEQR	1.38964	0.00167767	0.00280342	Rv0020c	FhaA
KLEQT(ph)VGDAFAR	1.29261	2.11523e-07	9.53889e-07	Rv0020c	FhaA
QDYGGGADY(ph)TR	1.72111	1.16131e-08	7.70735e-08	Rv0020c	FhaA
QDYGGGADYT(ph)R	1.93342	4.93811e-05	0.000111524	Rv0020c	FhaA
QDYGGGADYT(ph)R	1.75078	0.000188773	0.000426945	Rv0020c	FhaA
QDYGGGADYT(ph)RYTESPR	2.81151	1.03585e-08	6.97342e-08	Rv0020c	FhaA
QDYGGGADYT(ph)RYTESPR	4.53527	1.50293e-08	1.91426e-07	Rv0020c	FhaA
QDYGGGADYTRYT(ph)ESPR	1.79834	2.8715e-07	1.24314e-06	Rv0020c	FhaA
QS(ph)GGYGPSPGGGQPGYGGYGEYGR	2.29335	9.28512e-09	6.37276e-08	Rv0020c	FhaA
VPGY(ph)APQGGGYAEPAGR	2.80893	1.8841e-08	1.17298e-07	Rv0020c	FhaA
YTES(ph)PRVPGYAPQGGGYAEPAGR	1.7402	3.38284e-06	1.03471e-05	Rv0020c	FhaA
YTESPRVPGY(ph)APQGGGYAEPAGR	1.81288	1.92563e-06	8.39645e-06	Rv0020c	FhaA
LAPGGTTIAVASHPGVS(ph)NTEVVR	1.62356	3.84527e-07	1.58921e-06	Rv0068
FT(ph)RDVDIVVAVANDDAAESLVR	1.8578	1.42937e-08	1.90256e-07	Rv0078A
AVETAAT(ph)NPLIR	1.00409	2.44e-05	0.000276935	Rv0145
T(ph)DPQTQSTR	1.59143	8.85788e-06	2.42001e-05	Rv0155	PntAa
EDLAET(ph)LTILGR	2.06895	0.00401392	0.00649745	Rv0171	Mce1C
TPT(ph)TLPQATPNGAAPWHVR	1.14129	0.000351885	0.00209158	Rv0176
SVANGEST(ph)DTASAATEGHR	1.03046	0.0214602	0.0296025	Rv0178
GAHATAIS(ph)DVLQHSGAPR	1.75548	5.26158e-08	2.83641e-07	Rv0196
EQYAKS(ph)S(ph)ADLAR	2.20932	0.0341482	0.047768	Rv0200
MQIGSSTEPPT(ph)TR	1.88334	1.07715e-11	1.04268e-09	Rv0206c	MmpL3
SDGDDSEAAT(ph)EQLNAR	2.25799	4.50503e-05	0.000121812	Rv0206c	MmpL3
SSPASSPELTPALEATAAPAAPS(ph)GASTTR	2.15604	1.10942e-12	2.6848e-10	Rv0206c	MmpL3
STDAAGDPAEPT(ph)AALPIIR	1.86679	3.87542e-10	1.04206e-08	Rv0206c	MmpL3
SVQSPASTPPPTPTPPSAPS(ph)AGQTR	2.62412	5.9006e-09	9.8479e-08	Rv0206c	MmpL3
SVQSPASTPPPTPTPPSAPSAGQT(ph)R	2.07563	2.5665e-10	7.76367e-09	Rv0206c	MmpL3
GGFEEPVPGAEAET(ph)EK	1.50058	4.67698e-08	4.52732e-07	Rv0227c
GGFEEPVPGAEAET(ph)EKLPTQR	1.55023	4.47182e-08	4.41707e-07	Rv0227c
GGFEEPVPGAEAET(ph)EKLPTQRPDFPR	1.23681	0.000232063	0.000508229	Rv0227c
QLGVPQPET(ph)LRR	2.43785	1.45444e-08	1.90256e-07	Rv0242c	FabG4
VALRDY(ph)TAK	1.02088	4.54651e-07	1.81216e-06	Rv0298
GWASSLTTT(ph)AELGR	1.22409	3.68054e-11	7.21248e-10	Rv0333
AMTS(ph)AGLIDIAPHQISSVAANVVPGLNLGAGDPMSGLR	2.43753	1.74696e-06	7.90214e-06	Rv0341	IniB
AMTSAGLIDIAPHQISSVAANVVPGLNLGAGDPMS(ph)GLR	1.10295	0.000127434	0.000260232	Rv0341	IniB
S(ph)FVAAPGR	2.94491	1.51e-07	1.06e-05	Rv0341	IniB
NQAVTNVDRT(ph)VR	1.67196	4.80144e-07	2.83402e-06	Rv0350	DnaK
TDGNQKPDGNS(ph)GEQVTVTDK	1.09457	3.8044e-06	1.14621e-05	Rv0351	GrpE
TDGNQKPDGNS(ph)GEQVTVTDKR	1.30604	1.21409e-05	3.18698e-05	Rv0351	GrpE
TDGNQKPDGNSGEQVTVT(ph)DK	1.25261	6.8194e-06	2.32436e-05	Rv0351	GrpE
TDGNQKPDGNSGEQVTVT(ph)DKR	1.15333	2.97832e-05	8.52963e-05	Rv0351	GrpE
ET(ph)QVIVTAHEAATEVFQTNQAPTTPPR	3.18382	1.02832e-08	6.95602e-08	Rv0361
TESYPLVPHDAETET(ph)VVITTSDNDAAVTQPEAQR	1.06532	0.000715377	0.00140179	Rv0361
LGLPADAKPFDFVFHGGS(ph)GSLK	1.4688	0.0266596	0.0361717	Rv0363c	Fba
MT(ph)AT(ph)QIT(ph)GVVLAAGR	2.89762	0.000580258	0.00116533	Rv0371c
AQPDPAT(ph)TVLPDPAR	1.19747	5.40088e-05	0.00012062	Rv0383c
AQPDPAT(ph)TVLPDPAR	3.78465	7.64037e-11	3.50609e-09	Rv0383c
LPQATGAST(ph)QPQLSR	2.28632	1.07268e-07	9.33497e-07	Rv0384c	ClpB
AAGHQVQPQT(ph)GGVSPR	1.17617	0.000273504	0.000586508	Rv0389	PurT
MIDGWTEEQHEPT(ph)VR	1.02971	4.04487e-06	1.21252e-05	Rv0389	PurT
MIDGWTEEQHEPT(ph)VR	2.62901	9.19775e-12	1.04268e-09	Rv0389	PurT
S(ph)GPGTQPADAQTATSATVR	1.19921	1.21872e-05	3.78115e-05	Rv0410c	PknG
SGPGT(ph)QPADAQTATSATVR	1.74623	1.86527e-06	8.21824e-06	Rv0410c	PknG
SGPGTQPADAQTAT(ph)SATVR	1.50071	1.03271e-06	5.18233e-06	Rv0410c	PknG
GLAEGPLIAGGHS(ph)YGGR	2.07344	6.08085e-11	3.50609e-09	Rv0421c
VTGLDADGSPVSIEGT(ph)GLFAR	1.45963	2.40026e-13	2.25145e-11	Rv0429c	Def
KWGAPTITNDGVS(ph)IAK	1.04315	7.79045e-07	4.2366e-06	Rv0440	GroEL2
NLPAGHGLNAQT(ph)GVYEDLLAAGVADPVK	4.75967	1.45669e-09	1.3484e-08	Rv0440	GroEL2
WGAPTITNDGVS(ph)IAK	1.65426	4.15323e-06	1.53448e-05	Rv0440	GroEL2
FLS(ph)LAGQQDR	2.02861	1.04969e-12	5.90764e-11	Rv0461
GLDANT(ph)QATIFAWPDVPDGDGPR	1.06205	0.000160164	0.00032239	Rv0464c
DAIITDT(ph)AITER	1.34177	3.61819e-08	2.06943e-07	Rv0474
T(ph)NPQGPPNDPSPWAR	1.70049	1.37472e-09	1.28949e-08	Rv0479c
AAVT(ph)SPGGTTAAALR	1.73032	1.44978e-11	3.85038e-10	Rv0500	ProC
SACSVT(ph)TRPGNAAVDYGGAQIR	1.15911	4.31041e-07	1.74777e-06	Rv0516c
LEPVPHT(ph)PYPELATTTLLRPVKPPPSEGWR	1.77899	1.18204e-10	4.18211e-09	Rv0530
LEPVPHTPYPELAT(ph)TTLLRPVKPPPSEGWR	1.09231	1.31898e-05	3.39891e-05	Rv0530
LEPVPHTPYPELATT(ph)TLLR	1.89174	6.94864e-07	2.57961e-06	Rv0530
LEPVPHTPYPELATT(ph)TLLRPVKPPPSEGWR	2.85319	6.40202e-05	0.000139013	Rv0530
TGVGAPDSGNGGTDHPT(ph)VQLPPVPSVGAPPAAAGGETPTR	2.57142	3.57768e-07	1.50262e-06	Rv0530
TGVGAPDSGNGGTDHPT(ph)VQLPPVPSVGAPPAAAGGETPTR	1.22127	9.57689e-09	1.40461e-07	Rv0530
LRGES(ph)LPEEQ	1.28723	3.17266e-06	9.81084e-06	Rv0531
VVTNDEICQHIDS(ph)SDEWIYTR	1.06268	0.000121273	0.000248371	Rv0533c	FabH
VQTPDDPT(ph)FALAR	1.83316	2.61022e-07	1.83093e-06	Rv0538
SGYQYASGDT(ph)ADTVDVAR	1.03531	3.27686e-06	1.00887e-05	Rv0548c	MenB
SGYQYASGDT(ph)ADTVDVAR	1.26022	5.80581e-06	2.08149e-05	Rv0548c	MenB
NDLAVLAGDT(ph)TEDLGPIR	1.05841	3.38449e-05	7.94988e-05	Rv0626	VapB5
ET(ph)RPDVFR	1.68533	2.64684e-08	1.57801e-07	Rv0633c
SLLTYFHYASKET(ph)RPDVFR	1.9612	2.81013e-09	2.33956e-08	Rv0633c
TLLGEADT(ph)AEHGHDDEYDEFSDPNAWVPR	1.12413	8.52184e-06	2.34642e-05	Rv0634A
VLPGY(ph)ILVR	1.65241	6.70003e-11	1.14963e-09	Rv0639	NusG
VQNLDVGDY(ph)IFQVEVPTEEVTEIK	1.09982	0.0017031	0.00283581	Rv0639	NusG
ITVSTTT(ph)GPGIPVDPSITR	1.38249	0.000203506	0.000453904	Rv0641	RplA
LGAEEIT(ph)R	1.29542	3.89935e-05	9.00884e-05	Rv0667	RpoB
DKTGT(ph)DPVITLK	1.08533	5.01634e-05	0.000131238	Rv0683	RpsG
TTVT(ph)GVEMFR	3.52717	9.95983e-17	7.00674e-14	Rv0685	Tuf
IAAGAPIAEVLDQT(ph)QA	1.43847	1.72516e-10	2.26851e-09	Rv0688
GAVPGRT(ph)GGLVMVR	1.36618	3.05904e-07	2.05636e-06	Rv0701	RplC
AAGGEEAAPDAAAPVEAQSTES(ph)	1.33451	2.11478e-07	1.52769e-06	Rv0707	RpsC
VSLMET(ph)RPLSATK	1.06691	0.000159694	0.000371596	Rv0710	RpsQ
SGGIVT(ph)QEAPIHVSNVMVVDSDGKPTR	1.38028	4.65053e-05	0.000123673	Rv0715	RplX
SEALAASVLPDRT(ph)I	1.1667	6.46205e-11	1.12248e-09	Rv0721	RpsE
ADDT(ph)DDVILNR	1.95539	2.94043e-13	2.43364e-11	Rv0733	Adk
GRADDT(ph)DDVILNR	2.06577	1.10372e-06	3.88233e-06	Rv0733	Adk
LGIPQIS(ph)TGELFR	1.43062	3.19332e-08	3.35993e-07	Rv0733	Adk
GLGPPDDT(ph)GVR	1.2107	0.00045304	0.000925196	Rv0736	RslA
AGQPVSLSPT(ph)EFTLLR	1.49684	7.89008e-05	0.000166687	Rv0757	PhoP
ELT(ph)ISEVGAPR	1.50997	0.000188967	0.00037248	Rv0768	AldA
ELT(ph)ISEVGAPR	3.14416	7.01091e-11	3.50609e-09	Rv0768	AldA
IALT(ph)QIRMTDSR	1.54216	1.17398e-05	3.68965e-05	Rv0797
HT(ph)RGT(ph)PPNVVQTDPR	1.15847	6.29901e-05	0.000137406	Rv0807
VLDDT(ph)AESSLR	1.6436	4.1994e-09	3.30931e-08	Rv0820	PhoT
MPGGTPS(ph)SPGLAAILPSFPSNLR	1.17041	4.08435e-05	9.40537e-05	Rv0860	FadB
LIEPPPS(ph)LSRPR	1.58408	8.52525e-05	0.000208395	Rv0871	CspB
SSALPT(ph)GVEALK	1.5946	9.01276e-11	1.409e-09	Rv0871	CspB
AGLGQT(ph)PATTDAR	1.30298	6.2383e-09	4.5715e-08	Rv0899	OmpA
AADFIKT(ph)NVSKPVVGYVAGFTAPEGK	1.57239	3.18389e-11	6.68617e-10	Rv0952	SucD
YADFTST(ph)EVDIR	1.703	1.6695e-09	1.50255e-08	Rv0966c
QPYEALGGT(ph)RPGLIPGVIPTMTPPPGMVR	1.10276	0.0238761	0.0326787	Rv0983	PepD
QPYEALGGT(ph)RPGLIPGVIPTMTPPPGMVR	1.92251	8.23972e-08	7.38523e-07	Rv0983	PepD
VRPGDT(ph)DPDNEVGIVGHTLNR	2.21994	2.53934e-11	5.85714e-10	Rv1032c	TrcS
ALSRT(ph)EILDR	1.88374	1.04106e-09	1.01019e-08	Rv1033c	TrcR
TS(ph)KDFDTVAR	2.63463	0.00315349	0.00500786	Rv1045
DAQVFEFGT(ph)APGSAVVK	1.26664	5.00546e-06	1.47645e-05	Rv1057
TDTQVTWLT(ph)QESHDR	2.43422	3.95408e-09	3.16102e-08	Rv1080c	GreA
IEHDT(ph)MGEVR	1.60225	1.25261e-08	8.23559e-08	Rv1098c	Fum
ARPS(ph)EPT(ph)NPTHHPISQVR	1.13725	1.613e-07	7.61574e-07	Rv1111c
ARPS(ph)EPTNPTHHPISQVR	2.79147	5.07572e-11	9.16349e-10	Rv1111c
ARPSEPT(ph)NPTHHPISQVR	2.76693	2.34587e-08	2.76927e-07	Rv1111c
SYQPS(ph)EPSGPAEPVNR	1.18402	3.80941e-07	1.58107e-06	Rv1111c
SYQPSEPS(ph)GPAEPVNR	1.89464	1.87129e-08	2.26426e-07	Rv1111c
VMDT(ph)GDLER	1.1795	4.66723e-08	2.57522e-07	Rv1165	TypA
VPANLGT(ph)EPLR	1.35331	7.71e-07	3.07e-05	Rv1194c
TGDGPLEAT(ph)KEGR	1.37091	1.84041e-09	1.61841e-08	Rv1211
ALLAELQPT(ph)DPDVAQPR	1.17439	3.06871e-11	6.64258e-10	Rv1231c
NAT(ph)AAEGLDQAELAETFDKR	1.32219	3.65693e-11	7.21248e-10	Rv1245c
TSGGWVSETMAS(ph)LPLPAISSLNSR	1.08903	0.0018441	0.00305252	Rv1249c
LTQLGT(ph)AVGTWK	1.4276	2.64386e-09	5.5636e-08	Rv1266c	PknH
HGPFFPQCGGVSDQT(ph)VTELTR	1.48659	9.85844e-10	9.63251e-09	Rv1274	LprB
AGKT(ph)TILQDIANAITR	1.63458	3.18482e-06	1.22911e-05	Rv1297	Rho
VANPDGDVLWRPGGDRT(ph)AS	1.05989	9.23691e-07	3.36693e-06	Rv1314c
YGVPAHGT(ph)AAHAFTMLHAQHGGPTELAER	1.15084	0.0016122	0.00661522	Rv1330c	PncB1
IEDAPLY(ph)QIIDER	1.1071	2.79773e-09	5.6421e-08	Rv1367c
SVGEGPDT(ph)KPTAR	1.10635	5.66121e-06	2.0448e-05	Rv1389	Gmk
VVVLSGPS(ph)AVGK	1.03947	4.55516e-07	2.72185e-06	Rv1389	Gmk
GVEGPPT(ph)IELLR	2.01704	5.39247e-12	1.8968e-10	Rv1391	Dfp
DVGASEPPVAAT(ph)QEIPIDGGR	1.01045	0.00033225	0.000626643	Rv1422
DVGASEPPVAAT(ph)QEIPIDGGRPR	1.45965	0.0304017	0.0406608	Rv1422
DVGASEPPVAAT(ph)QEIPIDGGRPR	3.68166	6.80209e-11	3.50609e-09	Rv1422
TVTPEGDT(ph)KTIVR	1.13452	9.44e-06	0.000146502	Rv1443c
YPHQPAPT(ph)GA	3.39895	3.54704e-13	2.7726e-11	Rv1463
VLQTVALPQVNAVPQQGHS(ph)VPPVMQAAAAASGR	3.41223	4.71233e-13	3.15726e-11	Rv1479	MoxR1
ANVTANVVAPGYIDT(ph)DMTR	1.12603	2.78621e-07	1.20994e-06	Rv1483	FabG1
HAADGDDAEVAGWFSTDT(ph)DPSIAR	1.1097	5.48933e-05	0.000122258	Rv1488
KPVEGS(ph)LGTPPR	1.64143	4.12586e-08	2.31278e-07	Rv1488
GSESQTDT(ph)SELDKR	1.73225	0.000231598	0.00151631	Rv1543
EFALST(ph)LR	1.04633	9.40633e-06	3.11826e-05	Rv1593c
FTDSQLRVT(ph)DEFAALRPPGQL	1.68195	0.000386335	0.000715228	Rv1593c
VT(ph)DEFAALRPPGQL	2.08589	2.15717e-10	2.78453e-09	Rv1593c
DGT(ph)LGGPNLDLLAGVADR	1.39783	1.54507e-07	7.39854e-07	Rv1603	HisA
TAGGS(ph)LASDAQLAALR	2.39008	1.00597e-06	3.60152e-06	Rv1630	RpsA
AADILKDES(ph)YKVTGTAPIYEILHDAK	2.37151	1.25222e-10	1.79783e-09	Rv1636	TB15.3
AADILKDESYKVT(ph)GTAPIYEILHDAK	1.12883	3.97857e-06	1.48125e-05	Rv1636	TB15.3
STET(ph)RVNER	2.17411	0.00503286	0.0161661	Rv1641	InfC
LGGAGDPDDT(ph)RVSQPVAVAAPAK	1.0182	0.00974901	0.0140979	Rv1746	PknF
LGGAGDPDDT(ph)RVSQPVAVAAPAK	1.65876	0.00782969	0.0119545	Rv1746	PknF
LGGAGDPDDTRVS(ph)QPVAVAAPAK	1.86831	1.03408e-06	5.18233e-06	Rv1746	PknF
IPAAPPS(ph)GPQPR	2.15311	7.06075e-12	1.04268e-09	Rv1747
GAEVVDT(ph)VPTYR	2.17931	3.60096e-05	9.95923e-05	Rv1769
STDT(ph)APAQTMHAGR	1.15091	6.09e-07	2.79e-05	Rv1820	IlvG
ADFLSELDAPAQAGT(ph)ESAVSGVEGLPPGSALLVVK	1.39602	5.96009e-06	2.10561e-05	Rv1827	Cfp17
TDMNPDIEKDQTSDEVTVET(ph)TSVFR	1.86063	0.000778323	0.00150083	Rv1827	Cfp17
SVQTGY(ph)EGLSR	1.40766	6.09907e-05	0.000133666	Rv1856c
SVQTGYEGLSRT(ph)PAPVAAEIAR	1.29714	4.10869e-09	3.26606e-08	Rv1856c
T(ph)PAPVAAEIAR	2.49912	4.20143e-13	3.11127e-11	Rv1856c
AIEILQT(ph)GVIR	1.04365	1.64876e-06	5.49717e-06	Rv1872c	LldD2
APIGLGEAVETT(ph)AGDMPAR	1.72865	1.4878e-07	7.19123e-07	Rv1899c	LppD
APIGLGEAVETT(ph)AGDMPAR	1.04407	1.86778e-06	8.21824e-06	Rv1899c	LppD
TDRT(ph)DADDLDLQR	1.17731	2.69351e-09	2.26933e-08	Rv1957
ATT(ph)LPVQR	1.80669	0.00097036	0.00181911	Rv2031c	HspX
AEAS(ph)IETPTPVQSQR	2.25145	0.00625444	0.00938166	Rv2094c	TatA
AEAS(ph)IETPTPVQSQR	1.37884	5.17405e-05	0.000133917	Rv2094c	TatA
AGSADT(ph)SGGDQPTLGVASLEVAVLDANRPR	1.73478	1.30096e-06	4.43208e-06	Rv2109c	PrcA
VWIIDPLDGT(ph)REFSTPGR	1.43397	8.33339e-06	2.29903e-05	Rv2131c	CysQ
GSAAPVDS(ph)NADAGGFDQFNR	2.55426	1.77785e-11	4.38848e-10	Rv2145c	Wag31
LEQLRT(ph)FER	1.14943	2.07443e-09	1.80168e-08	Rv2145c	Wag31
VLS(ph)LAQDTADR	1.23863	2.11568e-13	2.25145e-11	Rv2145c	Wag31
VLSLAQDT(ph)ADR	1.33904	0.00195173	0.00321932	Rv2145c	Wag31
VLSLAQDT(ph)ADRLTNTAK	1.59934	1.17693e-07	5.87213e-07	Rv2145c	Wag31
VADDAADEEAVT(ph)EPLATESK	1.59811	0.000646776	0.00128295	Rv2151c	FtsQ
SLPGLLTILHDGGYRDT(ph)EIMR	1.51486	0.000200234	0.000393476	Rv2175c
TNADSAQGALQT(ph)AVVLLGQGK	1.02092	1.06795e-07	5.34737e-07	Rv2182c
DT(ph)LIMSYEWPEDR	1.55523	2.44752e-09	2.07449e-08	Rv2185c	TB16.3
MAEAEPAT(ph)RPT(ph)GASVR	3.11849	9.72e-05	0.000802503	Rv2197c
MAEAEPAT(ph)RPTGASVR	1.74343	0.000224871	0.000496975	Rv2197c
ASGNHLPPVAGGGDKLPSDQT(ph)GETDAYSR	2.26698	3.3611e-06	1.27092e-05	Rv2198c	MmpS3
AYS(ph)APESEHVT(ph)GGPYVPADLR	1.72223	5.24281e-05	0.000117447	Rv2198c	MmpS3
AYS(ph)APESEHVTGGPYVPADLR	2.09838	1.20546e-06	4.17433e-06	Rv2198c	MmpS3
AYSAPES(ph)EHVT(ph)GGPYVPADLR	2.20818	4.26026e-10	4.87332e-09	Rv2198c	MmpS3
AYSAPESEHVTGGPY(ph)VPADLR	1.93944	6.37398e-06	1.81814e-05	Rv2198c	MmpS3
EPDEPES(ph)EPVSDTGDER	1.96133	3.63197e-10	1.03404e-08	Rv2198c	MmpS3
EPDEPESEPVSDT(ph)GDER	1.24388	0.00081596	0.00142971	Rv2198c	MmpS3
EPDEPESEPVSDT(ph)GDER	1.79645	6.77875e-06	2.32436e-05	Rv2198c	MmpS3
LPSDQT(ph)GETDAYSR	1.90544	1.74485e-05	5.11823e-05	Rv2198c	MmpS3
S(ph)GPNPPGR	1.02857	6.52089e-05	0.00014137	Rv2198c	MmpS3
S(ph)GPNPPGREPDEPESEPVSDTGDER	1.87941	5.22874e-06	1.53267e-05	Rv2198c	MmpS3
SGPNPPGREPDEPES(ph)EPVSDTGDER	2.09304	2.07712e-06	6.78077e-06	Rv2198c	MmpS3
SGPNPPGREPDEPESEPVS(ph)DTGDER	2.59005	7.81476e-05	0.000191997	Rv2198c	MmpS3
SGPNPPGREPDEPESEPVSDT(ph)GDER	1.44674	0.000519003	0.000940264	Rv2198c	MmpS3
SGPNPPGREPDEPESEPVSDT(ph)GDER	2.1407	2.71776e-06	1.09616e-05	Rv2198c	MmpS3
T(ph)AVGLFDVSHLGK	1.01457	2.64313e-08	1.57801e-07	Rv2211c	GcvT
KAEGQT(ph)GAAAWALDNLR	1.26291	2.31263e-06	7.42892e-06	Rv2219
VTPGVAAT(ph)GNLDAVHR	1.18727	1.26349e-06	4.32536e-06	Rv2219
SVFDDGLAFDGS(ph)SIR	1.54609	1.82483e-09	1.61481e-08	Rv2220	GlnA1
SLLTSGAT(ph)DAK	2.44489	3.35973e-14	5.90892e-12	Rv2229c
AKIES(ph)ENPDAVANVQAR	1.17927	3.96799e-07	2.49416e-06	Rv2244	AcpP
VFALAS(ph)VTKPLVAR	1.09384	1.25011e-05	3.25502e-05	Rv2257c
VFALAS(ph)VTKPLVAR	1.75493	8.66575e-11	3.50609e-09	Rv2257c
SGALETT(ph)EEFGNR	2.49755	1.54217e-08	9.90793e-08	Rv2258c
VT(ph)SPSTPTAAHEDVGADEVGGHQHPADR	1.07738	3.57473e-05	9.94351e-05	Rv2358	SmtB
GENIGLT(ph)TVYR	1.53297	4.66528e-10	5.25124e-09	Rv2359	Zur
RGENIGLT(ph)TVYR	1.71813	1.49407e-10	2.08134e-09	Rv2359	Zur
NDMAVLEAEGY(ph)ITQPHTSSGR	1.27254	1.79841e-05	4.49442e-05	Rv2374c	HrcA
QLAGGT(ph)DPVQAAAPGTIR	1.49262	3.15971e-08	3.35993e-07	Rv2445c	Ndk
NAAPS(ph)GTAALQSLLHGR	1.08941	0.000126777	0.00100788	Rv2454c
VLIHQPSLS(ph)GVIQGQFSDLEIQAAEIER	2.03006	9.32595e-11	1.43477e-09	Rv2460c	ClpP2
YILPSFIEHSS(ph)FGVK	1.60161	0.000130612	0.00026595	Rv2460c	ClpP2
SNSQGLSLT(ph)DSVYER	1.32483	3.44328e-07	2.22206e-06	Rv2461c	ClpP
DQLAAT(ph)IDSLAER	1.11088	7.77424e-11	1.2719e-09	Rv2520c
DQLAATIDS(ph)LAER	2.51768	1.63361e-11	4.17906e-10	Rv2520c
QEIDQT(ph)RDQLAATIDSLAER	1.62609	0.000307441	0.000585344	Rv2520c
TTESDT(ph)PT(ph)EVIR	1.15406	6.08089e-06	1.75684e-05	Rv2536
VGLSFTET(ph)APYLFR	1.20513	1.75281e-06	5.77567e-06	Rv2574
AEVT(ph)DADVLELAPGLGR	1.03281	4.66633e-06	1.38598e-05	Rv2622
GQEVT(ph)VVGTLR	1.62191	6.11456e-08	3.23428e-07	Rv2694c
IPGIDT(ph)GR	1.01828	7.81434e-06	2.62649e-05	Rv2694c
RIPGIDT(ph)GR	1.25321	0.000226148	0.000497525	Rv2694c
RT(ph)ETDDVSEDSLEELK	1.14032	1.48612e-08	9.59163e-08	Rv2699c
RTETDDVSEDS(ph)LEELK	1.49934	1.9905e-05	4.91931e-05	Rv2699c
RTETDDVSEDS(ph)LEELK	1.15739	1.12241e-06	5.37866e-06	Rv2699c
MNELVDT(ph)TEMYLR	1.72865	4.5248e-07	1.80863e-06	Rv2711	IdeR
NELVDT(ph)TEMYLR	1.73187	1.72617e-08	1.08911e-07	Rv2711	IdeR
S(ph)FSSADDFAR	1.02659	0.00509132	0.0077864	Rv2718c	NrdR
AELTET(ph)SPETPETTEAIR	2.10631	4.36746e-12	1.66081e-10	Rv2740	EphG
GEALPAGGTT(ph)ATPR	1.59049	2.62904e-06	1.06929e-05	Rv2744c	35kd_ag
GEALPAGGTTAT(ph)PR	1.58242	6.58041e-08	3.46765e-07	Rv2744c	35kd_ag
PATET(ph)SGGAIAEQPYGQ	1.0488	5.86611e-05	0.000150618	Rv2744c	35kd_ag
SMSELAAPGNT(ph)PSLDEVR	1.12205	0.000275277	0.000529119	Rv2744c	35kd_ag
SMSELAAPGNTPS(ph)LDEVR	2.27481	5.07997e-11	9.16349e-10	Rv2744c	35kd_ag
SMSELAAPGNTPS(ph)LDEVRDK	2.29569	6.42676e-13	3.9315e-11	Rv2744c	35kd_ag
YANAIGS(ph)AELAESSVQGR	2.48594	1.56807e-12	7.60785e-11	Rv2744c	35kd_ag
LFGDT(ph)EEYMTGR	2.12149	4.02448e-12	1.5729e-10	Rv2821c
FTPTLTFTLDTIS(ph)DSVHR	1.9513	2.0196e-07	9.13691e-07	Rv2838c	RbfA
AIET(ph)AIR	1.75224	1.89618e-10	2.4703e-09	Rv2882c	Frr
LLQLLQGDT(ph)TPGR	2.97344	2.28704e-13	2.25145e-11	Rv2922A	AcyP
GLT(ph)SVHVAVR	1.54581	6.34551e-10	6.76373e-09	Rv2945c	LppX
ASSPSQAIT(ph)GTGCRPSR	2.40049	3.81743e-12	1.53461e-10	Rv2954c
LATPDQGFT(ph)R	1.1888	7.52186e-09	1.13768e-07	Rv2971
AVVS(ph)GAQR	1.04281	0.000231028	0.00151631	Rv2986c	HupB
GDSVT(ph)ITGFGVFEQR	1.10909	0.000420686	0.00232658	Rv2986c	HupB
IITAAT(ph)VVLPFK	1.80985	5.63231e-07	2.16789e-06	Rv2987c	LeuD
EIQDGS(ph)FVHK	2.24227	2.75185e-12	1.17329e-10	Rv3001c	IlvC
T(ph)SSNDSHWQRPDDSPGPMPGRPVSASLVDPEDDLTPAR	1.07535	4.71284e-05	0.000106951	Rv3005c
TSSNDSHWQRPDDSPGPMPGRPVS(ph)ASLVDPEDDLTPAR	1.92213	3.7645e-08	2.12717e-07	Rv3005c
IHAEVGDAAHY(ph)LCELK	2.76504	6.97567e-11	3.50609e-09	Rv3014c	LigA
EPAVAGDRPELTEAT(ph)IVVAGGR	3.02452	4.4986e-11	8.46846e-10	Rv3028c	FixB
KLTDGDFT(ph)LDR	1.03662	2.52676e-07	1.11447e-06	Rv3029c	FixA
SSNIPADAT(ph)PNPHATAEQVAAAR	2.03264	1.10279e-08	7.38867e-08	Rv3038c
GRTEALADGIVVTPS(ph)HNPPSDGGIK	2.10211	1.49914e-07	1.20736e-06	Rv3068c	PgmA
TEALADGIVVTPS(ph)HNPPSDGGIK	2.81879	6.7568e-09	1.05493e-07	Rv3068c	PgmA
TT(ph)PGRPLTTLDK	1.83409	7.10911e-07	4.00094e-06	Rv3099c
ADIEAT(ph)EVR	4.51596	8.39433e-17	7.00674e-14	Rv3105c	PrfB
QADIAALDCTLTT(ph)VER	3.47311	1.61776e-11	4.17906e-10	Rv3105c	PrfB
IDT(ph)KPDLTPVTDADR	1.36456	1.66279e-08	1.05385e-07	Rv3137
QWIVDPIDGT(ph)KNFVR	1.32592	1.78892e-08	1.12367e-07	Rv3137
T(ph)QPPGQPVFIR	2.1163	3.83558e-14	5.9963e-12	Rv3149	NuoE
QSGADTVVVSS(ph)ETAGR	1.76095	1.22031e-09	2.93726e-08	Rv3200c
GVTEETT(ph)TGVLR	1.25557	6.20113e-07	3.57303e-06	Rv3248c	SahH
GVTEETTT(ph)GVLR	1.12329	3.65478e-06	1.10349e-05	Rv3248c	SahH
ITQIYEGT(ph)NQIQR	1.74915	1.26602e-11	3.67846e-10	Rv3274c	FadE25
NIGPGT(ph)IA	1.00541	9.00361e-09	6.24043e-08	Rv3304
ALET(ph)TRPLGQLVAYVLDPHSVGKPTAPYAAAVR	2.29506	3.81471e-06	1.14686e-05	Rv3311
YAPT(ph)IVDLAPR	4.22269	1.25656e-14	2.52569e-12	Rv3318	SdhA
EKPQEGT(ph)VVAVGPGR	1.08012	7.80274e-05	0.000165338	Rv3418c	GroES
ILVQANEAETTT(ph)ASGLVIPDTAK	1.77105	0.0237197	0.0340878	Rv3418c	GroES
AGLTGGGT(ph)ATLPR	1.03398	2.30463e-06	7.42017e-06	Rv3422c
ILLRPSGT(ph)EPMIR	1.19802	2.38798e-07	1.0599e-06	Rv3441c	MrsA
T(ph)ETTPAPQTPAAPAGPAQSFVLERPIQTVGR	1.01771	6.09954e-07	3.55684e-06	Rv3442c	RpsI
IDGVLHEFTTVPGVKEDVT(ph)EIILNLK	1.14903	1.30573e-05	3.37093e-05	Rv3457c	RpoA
DLT(ph)EEQLIHLR	1.86894	8.58215e-06	2.35842e-05	Rv3460c	RpsM
QAQVDAGARPGTT(ph)TEESAELK	1.57278	7.88294e-10	8.09584e-09	Rv3474
QAQVDAGARPGTTT(ph)EESAELKR	2.69888	1.78047e-07	8.29512e-07	Rv3474
VPLVGNS(ph)LGGGTAVR	1.32002	5.58105e-09	9.64724e-08	Rv3569c	BphD
IPADVIDAYHAAT(ph)	2.46369	8.71666e-07	4.53641e-06	Rv3597c	Lsr2
TADTPPDDS(ph)GGLHAR	1.57463	5.67e-07	2.79e-05	Rv3604c
PVTSDRAT(ph)PVDPSGW	1.31557	6.43736e-07	2.42176e-06	Rv3669
TALTPGHDKT(ph)PVTPK	1.58344	2.60399e-08	1.56573e-07	Rv3669
TALTPGHDKT(ph)PVTPKPVTSDR	2.27282	0.00119772	0.00204266	Rv3669
TPVTPKPVTSDRAT(ph)PVDPSGW	1.19731	0.00163438	0.00274084	Rv3669
SFTGSQAGVITT(ph)GTHGNAK	1.41859	9.4953e-10	9.40837e-09	Rv3709c	Ask
TDFHT(ph)EILR	1.52595	3.51654e-06	1.06863e-05	Rv3774	EchA21
TGPTPWSGSET(ph)LPGGTEVTLR	1.25226	1.45039e-11	3.85038e-10	Rv3788
FDPEDT(ph)SEQLVIVGER	1.25596	1.8283e-07	8.46189e-07	Rv3801c	FadD32
LGGGAPTVEES(ph)R	2.08362	1.2097e-10	4.18211e-09	Rv3814c
RLGGGAPTVEES(ph)R	1.48404	5.2595e-06	1.91398e-05	Rv3814c
LWQAEDDS(ph)SR	1.72418	8.69279e-11	3.50609e-09	Rv3817
RLWQAEDDS(ph)SR	1.0432	1.08008e-07	9.33497e-07	Rv3817
EFIALLDELLALHRT(ph)	1.09558	1.25244e-07	6.22682e-07	Rv3819
IET(ph)NGQLAAAAK	2.81628	2.40141e-05	5.80548e-05	Rv3852	Hns
IET(ph)NGQLAAAAK	1.30037	0.00137529	0.00247451	Rv3852	Hns
S(ph)TVEGANDALAR	1.25237	6.33099e-06	1.81051e-05	Rv3852	Hns
SFT(ph)DITAR	1.43379	6.04011e-10	6.48736e-09	Rv3860
LRAEEASGAQLAPGT(ph)EPSPAPLGQPR	1.12943	3.89e-06	0.000103108	Rv3876	EspI
MPIGEPPPAPSRPSASPAEPPT(ph)RPAPQHSR	1.22388	0.00136239	0.00246044	Rv3876	EspI
VAT(ph)GPSIQAR	1.81096	3.41e-05	0.000349401	Rv3876	EspI
VAT(ph)GPSIQAR	1.08878	0.000832953	0.0015872	Rv3876	EspI
VHPDLAAQHAAAQPDSITAATT(ph)GGR	1.72592	7.92519e-07	4.26199e-06	Rv3876	EspI
IDESPPGDYAAIINDT(ph)DVQGYADIR	1.69539	2.69784e-08	1.60163e-07	Rv3888c
GHIELGET(ph)AEQTAIR	1.87571	5.95019e-10	6.48736e-09	Rv3908	MutT4
DT(ph)AGQPIEPADIDR	1.03858	5.94086e-05	0.000131228	Rv3910
DT(ph)AGQPIEPADIDR	1.39441	0.0049415	0.00779051	Rv3910
SASTLLNLMQQATAVADRT(ph)EVLGPIDEAPVSAAPR	2.22157	0.00230723	0.00377035	Rv3910
SASTLLNLMQQATAVADRT(ph)EVLGPIDEAPVSAAPR	1.88658	1.27174e-05	3.89572e-05	Rv3910
SGLAPAERDT(ph)AGQPIEPADIDR	1.87155	3.59969e-07	2.29243e-06	Rv3910
NDRPT(ph)GTFTFAELLAHELSVER	1.6631	8.88386e-07	4.57424e-06	Rv3915
EDT(ph)ATDADEADDQEER	1.21404	2.64782e-07	1.15698e-06	Rv3920c

## Sheet: Unique Psite Up
cleanSeq unique phosphorylation sites	RV	Gene.Symbol		unique RV
GDNQHSWPS(ph)YFTERPHNTDSATAGVTSLNR	Rv0001	DnaA		Rv0001	Notes:	All phosphopeptides meeting criteria log2FC >1 and adj. P<0.05 were identified. For each phosphorylation site, only one phosphopeptide is included in this list.
FIS(ph)GASAPVTGPAAAVR	Rv0007			Rv0007		If more than one peptide had the same phosphorylation site, the peptide with the fewest missed cleavages was included in this list
FISGAS(ph)APVTGPAAAVR	Rv0007			Rv0013		If the same peptide with the same phosphorylation site was significantly decreased in more than one strain, it was only included once in this list.
FISGASAPVT(ph)GPAAAVR	Rv0007			Rv0014c		If a phosphorylation site was present only in a dually phosphorylated peptide, this is included and a peptide containing the second P-site is also included, so that the number of phosphopeptides represents all unique sites.
QPPPVSHPEGRPT(ph)NPPAAADAR	Rv0007			Rv0015c		The unique Rv numbers in Column E do not correspond to columns A-C.
ILANWLTCCGWTQDDT(ph)LVR	Rv0013	TrpG		Rv0019c
AIADSGNSVT(ph)QTAAVIGTAQYLSPEQAR	Rv0014c	PknB		Rv0020c
AIADSGNSVTQT(ph)AAVIGTAQYLSPEQAR	Rv0014c	PknB		Rv0068
AIADSGNSVTQTAAVIGT(ph)AQYLSPEQAR	Rv0014c	PknB		Rv0078A
T(ph)SLLSSAAGNLSGPR	Rv0014c	PknB		Rv0145
TSLLSSAAGNLS(ph)GPRTDPLPR	Rv0014c	PknB		Rv0155
TSLLSSAAGNLSGPRT(ph)DPLPR	Rv0014c	PknB		Rv0171
VLTDAERT(ph)SLLSSAAGNLSGPR	Rv0014c	PknB		Rv0176
RPPRPSQT(ph)PPPGR	Rv0015c	PknA		Rv0178
IT(ph)LSEQPVLIGR	Rv0019c	FhaB		Rv0196
FEQS(ph)SNLHT(ph)GQFR	Rv0020c	FhaA		Rv0200
FEQSS(ph)NLHTGQFR	Rv0020c	FhaA		Rv0206c
FEQSSNLHT(ph)GQFR	Rv0020c	FhaA		Rv0227c
GGPDPQGGS(ph)DPR	Rv0020c	FhaA		Rv0242c
GGQGQGRPDEY(ph)YDDR	Rv0020c	FhaA		Rv0298
GGYPPET(ph)GGYPPQPGYPR	Rv0020c	FhaA		Rv0333
GTVNPDVET(ph)HPPVIDCAR	Rv0020c	FhaA		Rv0341
GY(ph)PDQGQGGYPPPYEQRPPVSPGPAAGYGAPGYDQGYR	Rv0020c	FhaA		Rv0350
GYPDQGQGGYPPPY(ph)EQRPPVSPGPAAGYGAPGYDQGYR	Rv0020c	FhaA		Rv0351
GYPDQGQGGYPPPYEQRPPVS(ph)PGPAAGYGAPGYDQGYR	Rv0020c	FhaA		Rv0361
HEEGSY(ph)VPSGPPGPPEQR	Rv0020c	FhaA		Rv0363c
HEEGSYVPS(ph)GPPGPPEQR	Rv0020c	FhaA		Rv0371c
HPDQGDYPEQIGY(ph)PDQGGYPEQR	Rv0020c	FhaA		Rv0383c
KLEQT(ph)VGDAFAR	Rv0020c	FhaA		Rv0384c
QDYGGGADY(ph)TR	Rv0020c	FhaA		Rv0389
QDYGGGADYT(ph)R	Rv0020c	FhaA		Rv0410c
QDYGGGADYTRYT(ph)ESPR	Rv0020c	FhaA		Rv0421c
QS(ph)GGYGPSPGGGQPGYGGYGEYGR	Rv0020c	FhaA		Rv0429c
VPGY(ph)APQGGGYAEPAGR	Rv0020c	FhaA		Rv0440
YTES(ph)PRVPGYAPQGGGYAEPAGR	Rv0020c	FhaA		Rv0461
YTESPRVPGY(ph)APQGGGYAEPAGR	Rv0020c	FhaA		Rv0464c
LAPGGTTIAVASHPGVS(ph)NTEVVR	Rv0068			Rv0474
FT(ph)RDVDIVVAVANDDAAESLVR	Rv0078A			Rv0479c
AVETAAT(ph)NPLIR	Rv0145			Rv0500
T(ph)DPQTQSTR	Rv0155	PntAa		Rv0516c
EDLAET(ph)LTILGR	Rv0171	Mce1C		Rv0530
TPT(ph)TLPQATPNGAAPWHVR	Rv0176			Rv0531
SVANGEST(ph)DTASAATEGHR	Rv0178			Rv0533c
GAHATAIS(ph)DVLQHSGAPR	Rv0196			Rv0538
EQYAKS(ph)S(ph)ADLAR	Rv0200			Rv0548c
MQIGSSTEPPT(ph)TR	Rv0206c	MmpL3		Rv0626
SDGDDSEAAT(ph)EQLNAR	Rv0206c	MmpL3		Rv0633c
SSPASSPELTPALEATAAPAAPS(ph)GASTTR	Rv0206c	MmpL3		Rv0634A
STDAAGDPAEPT(ph)AALPIIR	Rv0206c	MmpL3		Rv0639
SVQSPASTPPPTPTPPSAPS(ph)AGQTR	Rv0206c	MmpL3		Rv0641
SVQSPASTPPPTPTPPSAPSAGQT(ph)R	Rv0206c	MmpL3		Rv0667
GGFEEPVPGAEAET(ph)EK	Rv0227c			Rv0683
QLGVPQPET(ph)LRR	Rv0242c	FabG4		Rv0685
VALRDY(ph)TAK	Rv0298			Rv0688
GWASSLTTT(ph)AELGR	Rv0333			Rv0701
AMTS(ph)AGLIDIAPHQISSVAANVVPGLNLGAGDPMSGLR	Rv0341	IniB		Rv0707
AMTSAGLIDIAPHQISSVAANVVPGLNLGAGDPMS(ph)GLR	Rv0341	IniB		Rv0710
S(ph)FVAAPGR	Rv0341	IniB		Rv0715
NQAVTNVDRT(ph)VR	Rv0350	DnaK		Rv0721
TDGNQKPDGNS(ph)GEQVTVTDK	Rv0351	GrpE		Rv0733
TDGNQKPDGNSGEQVTVT(ph)DK	Rv0351	GrpE		Rv0736
ET(ph)QVIVTAHEAATEVFQTNQAPTTPPR	Rv0361			Rv0757
TESYPLVPHDAETET(ph)VVITTSDNDAAVTQPEAQR	Rv0361			Rv0768
LGLPADAKPFDFVFHGGS(ph)GSLK	Rv0363c	Fba		Rv0797
MT(ph)AT(ph)QIT(ph)GVVLAAGR	Rv0371c			Rv0807
AQPDPAT(ph)TVLPDPAR	Rv0383c			Rv0820
LPQATGAST(ph)QPQLSR	Rv0384c	ClpB		Rv0860
AAGHQVQPQT(ph)GGVSPR	Rv0389	PurT		Rv0871
MIDGWTEEQHEPT(ph)VR	Rv0389	PurT		Rv0899
S(ph)GPGTQPADAQTATSATVR	Rv0410c	PknG		Rv0952
SGPGT(ph)QPADAQTATSATVR	Rv0410c	PknG		Rv0966c
SGPGTQPADAQTAT(ph)SATVR	Rv0410c	PknG		Rv0983
GLAEGPLIAGGHS(ph)YGGR	Rv0421c			Rv1032c
VTGLDADGSPVSIEGT(ph)GLFAR	Rv0429c	Def		Rv1033c
NLPAGHGLNAQT(ph)GVYEDLLAAGVADPVK	Rv0440	GroEL2		Rv1045
WGAPTITNDGVS(ph)IAK	Rv0440	GroEL2		Rv1057
FLS(ph)LAGQQDR	Rv0461			Rv1080c
GLDANT(ph)QATIFAWPDVPDGDGPR	Rv0464c			Rv1098c
DAIITDT(ph)AITER	Rv0474			Rv1111c
T(ph)NPQGPPNDPSPWAR	Rv0479c			Rv1165
AAVT(ph)SPGGTTAAALR	Rv0500	ProC		Rv1194c
SACSVT(ph)TRPGNAAVDYGGAQIR	Rv0516c			Rv1211
LEPVPHT(ph)PYPELATTTLLRPVKPPPSEGWR	Rv0530			Rv1231c
LEPVPHTPYPELAT(ph)TTLLRPVKPPPSEGWR	Rv0530			Rv1245c
LEPVPHTPYPELATT(ph)TLLR	Rv0530			Rv1249c
TGVGAPDSGNGGTDHPT(ph)VQLPPVPSVGAPPAAAGGETPTR	Rv0530			Rv1266c
LRGES(ph)LPEEQ	Rv0531			Rv1274
VVTNDEICQHIDS(ph)SDEWIYTR	Rv0533c	FabH		Rv1297
VQTPDDPT(ph)FALAR	Rv0538			Rv1314c
SGYQYASGDT(ph)ADTVDVAR	Rv0548c	MenB		Rv1330c
SGYQYASGDT(ph)ADTVDVAR	Rv0548c	MenB		Rv1367c
NDLAVLAGDT(ph)TEDLGPIR	Rv0626	VapB5		Rv1389
ET(ph)RPDVFR	Rv0633c			Rv1391
TLLGEADT(ph)AEHGHDDEYDEFSDPNAWVPR	Rv0634A			Rv1422
VLPGY(ph)ILVR	Rv0639	NusG		Rv1443c
VQNLDVGDY(ph)IFQVEVPTEEVTEIK	Rv0639	NusG		Rv1463
ITVSTTT(ph)GPGIPVDPSITR	Rv0641	RplA		Rv1479
LGAEEIT(ph)R	Rv0667	RpoB		Rv1483
DKTGT(ph)DPVITLK	Rv0683	RpsG		Rv1488
TTVT(ph)GVEMFR	Rv0685	Tuf		Rv1543
IAAGAPIAEVLDQT(ph)QA	Rv0688			Rv1593c
GAVPGRT(ph)GGLVMVR	Rv0701	RplC		Rv1603
AAGGEEAAPDAAAPVEAQSTES(ph)	Rv0707	RpsC		Rv1630
VSLMET(ph)RPLSATK	Rv0710	RpsQ		Rv1636
SGGIVT(ph)QEAPIHVSNVMVVDSDGKPTR	Rv0715	RplX		Rv1641
SEALAASVLPDRT(ph)I	Rv0721	RpsE		Rv1746
ADDT(ph)DDVILNR	Rv0733	Adk		Rv1747
GRADDT(ph)DDVILNR	Rv0733	Adk		Rv1769
LGIPQIS(ph)TGELFR	Rv0733	Adk		Rv1820
GLGPPDDT(ph)GVR	Rv0736	RslA		Rv1827
AGQPVSLSPT(ph)EFTLLR	Rv0757	PhoP		Rv1856c
ELT(ph)ISEVGAPR	Rv0768	AldA		Rv1872c
IALT(ph)QIRMTDSR	Rv0797			Rv1899c
HT(ph)RGT(ph)PPNVVQTDPR	Rv0807			Rv1957
VLDDT(ph)AESSLR	Rv0820	PhoT		Rv2031c
MPGGTPS(ph)SPGLAAILPSFPSNLR	Rv0860	FadB		Rv2094c
LIEPPPS(ph)LSRPR	Rv0871	CspB		Rv2109c
SSALPT(ph)GVEALK	Rv0871	CspB		Rv2131c
AGLGQT(ph)PATTDAR	Rv0899	OmpA		Rv2145c
AADFIKT(ph)NVSKPVVGYVAGFTAPEGK	Rv0952	SucD		Rv2151c
YADFTST(ph)EVDIR	Rv0966c			Rv2175c
QPYEALGGT(ph)RPGLIPGVIPTMTPPPGMVR	Rv0983	PepD		Rv2182c
VRPGDT(ph)DPDNEVGIVGHTLNR	Rv1032c	TrcS		Rv2185c
ALSRT(ph)EILDR	Rv1033c	TrcR		Rv2197c
TS(ph)KDFDTVAR	Rv1045			Rv2198c
DAQVFEFGT(ph)APGSAVVK	Rv1057			Rv2211c
TDTQVTWLT(ph)QESHDR	Rv1080c	GreA		Rv2219
IEHDT(ph)MGEVR	Rv1098c	Fum		Rv2220
ARPS(ph)EPTNPTHHPISQVR	Rv1111c			Rv2229c
ARPSEPT(ph)NPTHHPISQVR	Rv1111c			Rv2244
SYQPS(ph)EPSGPAEPVNR	Rv1111c			Rv2257c
SYQPSEPS(ph)GPAEPVNR	Rv1111c			Rv2258c
VMDT(ph)GDLER	Rv1165	TypA		Rv2358
VPANLGT(ph)EPLR	Rv1194c			Rv2359
TGDGPLEAT(ph)KEGR	Rv1211			Rv2374c
ALLAELQPT(ph)DPDVAQPR	Rv1231c			Rv2445c
NAT(ph)AAEGLDQAELAETFDKR	Rv1245c			Rv2454c
TSGGWVSETMAS(ph)LPLPAISSLNSR	Rv1249c			Rv2460c
LTQLGT(ph)AVGTWK	Rv1266c	PknH		Rv2461c
HGPFFPQCGGVSDQT(ph)VTELTR	Rv1274	LprB		Rv2520c
AGKT(ph)TILQDIANAITR	Rv1297	Rho		Rv2536
VANPDGDVLWRPGGDRT(ph)AS	Rv1314c			Rv2574
YGVPAHGT(ph)AAHAFTMLHAQHGGPTELAER	Rv1330c	PncB1		Rv2622
IEDAPLY(ph)QIIDER	Rv1367c			Rv2694c
SVGEGPDT(ph)KPTAR	Rv1389	Gmk		Rv2699c
VVVLSGPS(ph)AVGK	Rv1389	Gmk		Rv2711
GVEGPPT(ph)IELLR	Rv1391	Dfp		Rv2718c
DVGASEPPVAAT(ph)QEIPIDGGR	Rv1422			Rv2740
TVTPEGDT(ph)KTIVR	Rv1443c			Rv2744c
YPHQPAPT(ph)GA	Rv1463			Rv2821c
VLQTVALPQVNAVPQQGHS(ph)VPPVMQAAAAASGR	Rv1479	MoxR1		Rv2838c
ANVTANVVAPGYIDT(ph)DMTR	Rv1483	FabG1		Rv2882c
HAADGDDAEVAGWFSTDT(ph)DPSIAR	Rv1488			Rv2922A
KPVEGS(ph)LGTPPR	Rv1488			Rv2945c
GSESQTDT(ph)SELDKR	Rv1543			Rv2954c
EFALST(ph)LR	Rv1593c			Rv2971
VT(ph)DEFAALRPPGQL	Rv1593c			Rv2986c
DGT(ph)LGGPNLDLLAGVADR	Rv1603	HisA		Rv2987c
TAGGS(ph)LASDAQLAALR	Rv1630	RpsA		Rv3001c
AADILKDES(ph)YKVTGTAPIYEILHDAK	Rv1636	TB15.3		Rv3005c
AADILKDESYKVT(ph)GTAPIYEILHDAK	Rv1636	TB15.3		Rv3014c
STET(ph)RVNER	Rv1641	InfC		Rv3028c
LGGAGDPDDT(ph)RVSQPVAVAAPAK	Rv1746	PknF		Rv3029c
LGGAGDPDDTRVS(ph)QPVAVAAPAK	Rv1746	PknF		Rv3038c
IPAAPPS(ph)GPQPR	Rv1747			Rv3068c
GAEVVDT(ph)VPTYR	Rv1769			Rv3099c
STDT(ph)APAQTMHAGR	Rv1820	IlvG		Rv3105c
ADFLSELDAPAQAGT(ph)ESAVSGVEGLPPGSALLVVK	Rv1827	Cfp17		Rv3137
TDMNPDIEKDQTSDEVTVET(ph)TSVFR	Rv1827	Cfp17		Rv3149
SVQTGY(ph)EGLSR	Rv1856c			Rv3200c
T(ph)PAPVAAEIAR	Rv1856c			Rv3248c
AIEILQT(ph)GVIR	Rv1872c	LldD2		Rv3274c
APIGLGEAVETT(ph)AGDMPAR	Rv1899c	LppD		Rv3304
TDRT(ph)DADDLDLQR	Rv1957			Rv3311
ATT(ph)LPVQR	Rv2031c	HspX		Rv3318
AEAS(ph)IETPTPVQSQR	Rv2094c	TatA		Rv3418c
AGSADT(ph)SGGDQPTLGVASLEVAVLDANRPR	Rv2109c	PrcA		Rv3422c
VWIIDPLDGT(ph)REFSTPGR	Rv2131c	CysQ		Rv3441c
GSAAPVDS(ph)NADAGGFDQFNR	Rv2145c	Wag31		Rv3442c
LEQLRT(ph)FER	Rv2145c	Wag31		Rv3457c
VLS(ph)LAQDTADR	Rv2145c	Wag31		Rv3460c
VLSLAQDT(ph)ADR	Rv2145c	Wag31		Rv3474
VADDAADEEAVT(ph)EPLATESK	Rv2151c	FtsQ		Rv3569c
SLPGLLTILHDGGYRDT(ph)EIMR	Rv2175c			Rv3597c
TNADSAQGALQT(ph)AVVLLGQGK	Rv2182c			Rv3604c
DT(ph)LIMSYEWPEDR	Rv2185c	TB16.3		Rv3669
MAEAEPAT(ph)RPT(ph)GASVR	Rv2197c			Rv3709c
MAEAEPAT(ph)RPTGASVR	Rv2197c			Rv3774
AYS(ph)APESEHVT(ph)GGPYVPADLR	Rv2198c	MmpS3		Rv3788
AYS(ph)APESEHVTGGPYVPADLR	Rv2198c	MmpS3		Rv3801c
AYSAPES(ph)EHVT(ph)GGPYVPADLR	Rv2198c	MmpS3		Rv3814c
AYSAPESEHVTGGPY(ph)VPADLR	Rv2198c	MmpS3		Rv3817
EPDEPES(ph)EPVSDTGDER	Rv2198c	MmpS3		Rv3819
EPDEPESEPVSDT(ph)GDER	Rv2198c	MmpS3		Rv3852
LPSDQT(ph)GETDAYSR	Rv2198c	MmpS3		Rv3860
S(ph)GPNPPGR	Rv2198c	MmpS3		Rv3876
SGPNPPGREPDEPESEPVS(ph)DTGDER	Rv2198c	MmpS3		Rv3888c
T(ph)AVGLFDVSHLGK	Rv2211c	GcvT		Rv3908
KAEGQT(ph)GAAAWALDNLR	Rv2219			Rv3910
VTPGVAAT(ph)GNLDAVHR	Rv2219			Rv3915
SVFDDGLAFDGS(ph)SIR	Rv2220	GlnA1		Rv3920c
SLLTSGAT(ph)DAK	Rv2229c
AKIES(ph)ENPDAVANVQAR	Rv2244	AcpP
VFALAS(ph)VTKPLVAR	Rv2257c
SGALETT(ph)EEFGNR	Rv2258c
VT(ph)SPSTPTAAHEDVGADEVGGHQHPADR	Rv2358	SmtB
GENIGLT(ph)TVYR	Rv2359	Zur
NDMAVLEAEGY(ph)ITQPHTSSGR	Rv2374c	HrcA
QLAGGT(ph)DPVQAAAPGTIR	Rv2445c	Ndk
NAAPS(ph)GTAALQSLLHGR	Rv2454c
VLIHQPSLS(ph)GVIQGQFSDLEIQAAEIER	Rv2460c	ClpP2
YILPSFIEHSS(ph)FGVK	Rv2460c	ClpP2
SNSQGLSLT(ph)DSVYER	Rv2461c	ClpP
DQLAAT(ph)IDSLAER	Rv2520c
DQLAATIDS(ph)LAER	Rv2520c
QEIDQT(ph)RDQLAATIDSLAER	Rv2520c
TTESDT(ph)PT(ph)EVIR	Rv2536
VGLSFTET(ph)APYLFR	Rv2574
AEVT(ph)DADVLELAPGLGR	Rv2622
GQEVT(ph)VVGTLR	Rv2694c
IPGIDT(ph)GR	Rv2694c
RIPGIDT(ph)GR	Rv2694c
RT(ph)ETDDVSEDSLEELK	Rv2699c
RTETDDVSEDS(ph)LEELK	Rv2699c
NELVDT(ph)TEMYLR	Rv2711	IdeR
S(ph)FSSADDFAR	Rv2718c	NrdR
AELTET(ph)SPETPETTEAIR	Rv2740	EphG
GEALPAGGTT(ph)ATPR	Rv2744c	35kd_ag
GEALPAGGTTAT(ph)PR	Rv2744c	35kd_ag
PATET(ph)SGGAIAEQPYGQ	Rv2744c	35kd_ag
SMSELAAPGNT(ph)PSLDEVR	Rv2744c	35kd_ag
SMSELAAPGNTPS(ph)LDEVR	Rv2744c	35kd_ag
YANAIGS(ph)AELAESSVQGR	Rv2744c	35kd_ag
LFGDT(ph)EEYMTGR	Rv2821c
FTPTLTFTLDTIS(ph)DSVHR	Rv2838c	RbfA
AIET(ph)AIR	Rv2882c	Frr
LLQLLQGDT(ph)TPGR	Rv2922A	AcyP
GLT(ph)SVHVAVR	Rv2945c	LppX
ASSPSQAIT(ph)GTGCRPSR	Rv2954c
LATPDQGFT(ph)R	Rv2971
AVVS(ph)GAQR	Rv2986c	HupB
GDSVT(ph)ITGFGVFEQR	Rv2986c	HupB
IITAAT(ph)VVLPFK	Rv2987c	LeuD
EIQDGS(ph)FVHK	Rv3001c	IlvC
T(ph)SSNDSHWQRPDDSPGPMPGRPVSASLVDPEDDLTPAR	Rv3005c
TSSNDSHWQRPDDSPGPMPGRPVS(ph)ASLVDPEDDLTPAR	Rv3005c
IHAEVGDAAHY(ph)LCELK	Rv3014c	LigA
EPAVAGDRPELTEAT(ph)IVVAGGR	Rv3028c	FixB
KLTDGDFT(ph)LDR	Rv3029c	FixA
SSNIPADAT(ph)PNPHATAEQVAAAR	Rv3038c
TEALADGIVVTPS(ph)HNPPSDGGIK	Rv3068c	PgmA
TT(ph)PGRPLTTLDK	Rv3099c
ADIEAT(ph)EVR	Rv3105c	PrfB
QADIAALDCTLTT(ph)VER	Rv3105c	PrfB
IDT(ph)KPDLTPVTDADR	Rv3137
QWIVDPIDGT(ph)KNFVR	Rv3137
T(ph)QPPGQPVFIR	Rv3149	NuoE
QSGADTVVVSS(ph)ETAGR	Rv3200c
GVTEETT(ph)TGVLR	Rv3248c	SahH
GVTEETTT(ph)GVLR	Rv3248c	SahH
ITQIYEGT(ph)NQIQR	Rv3274c	FadE25
NIGPGT(ph)IA	Rv3304
ALET(ph)TRPLGQLVAYVLDPHSVGKPTAPYAAAVR	Rv3311
YAPT(ph)IVDLAPR	Rv3318	SdhA
EKPQEGT(ph)VVAVGPGR	Rv3418c	GroES
ILVQANEAETTT(ph)ASGLVIPDTAK	Rv3418c	GroES
AGLTGGGT(ph)ATLPR	Rv3422c
ILLRPSGT(ph)EPMIR	Rv3441c	MrsA
T(ph)ETTPAPQTPAAPAGPAQSFVLERPIQTVGR	Rv3442c	RpsI
IDGVLHEFTTVPGVKEDVT(ph)EIILNLK	Rv3457c	RpoA
DLT(ph)EEQLIHLR	Rv3460c	RpsM
QAQVDAGARPGTT(ph)TEESAELK	Rv3474
QAQVDAGARPGTTT(ph)EESAELKR	Rv3474
VPLVGNS(ph)LGGGTAVR	Rv3569c	BphD
IPADVIDAYHAAT(ph)	Rv3597c	Lsr2
TADTPPDDS(ph)GGLHAR	Rv3604c
PVTSDRAT(ph)PVDPSGW	Rv3669
TALTPGHDKT(ph)PVTPK	Rv3669
SFTGSQAGVITT(ph)GTHGNAK	Rv3709c	Ask
TDFHT(ph)EILR	Rv3774	EchA21
TGPTPWSGSET(ph)LPGGTEVTLR	Rv3788
FDPEDT(ph)SEQLVIVGER	Rv3801c	FadD32
LGGGAPTVEES(ph)R	Rv3814c
LWQAEDDS(ph)SR	Rv3817
EFIALLDELLALHRT(ph)	Rv3819
IET(ph)NGQLAAAAK	Rv3852	Hns
S(ph)TVEGANDALAR	Rv3852	Hns
SFT(ph)DITAR	Rv3860
LRAEEASGAQLAPGT(ph)EPSPAPLGQPR	Rv3876	EspI
MPIGEPPPAPSRPSASPAEPPT(ph)RPAPQHSR	Rv3876	EspI
VAT(ph)GPSIQAR	Rv3876	EspI
VHPDLAAQHAAAQPDSITAATT(ph)GGR	Rv3876	EspI
IDESPPGDYAAIINDT(ph)DVQGYADIR	Rv3888c
GHIELGET(ph)AEQTAIR	Rv3908	MutT4
DT(ph)AGQPIEPADIDR	Rv3910
SASTLLNLMQQATAVADRT(ph)EVLGPIDEAPVSAAPR	Rv3910
SGLAPAERDT(ph)AGQPIEPADIDR	Rv3910
NDRPT(ph)GTFTFAELLAHELSVER	Rv3915
EDT(ph)ATDADEADDQEER	Rv3920c
	N=299			N=201
