# Supplementary material for: Protein kinases PknA and PknB independently and coordinately regulate essential Mycobacterium tuberculosis physiologies and antimicrobial susceptibility
Source: PLoS Pathog. 2020 Apr 7;16(4):e1008452. doi: 10.1371/journal.ppat.1008452 (PMC7164672; doi:10.1371/journal.ppat.1008452)
Supplement: S3 Table — Phosphopeptides that have significantly increased or decreased phosphorylation in each kinase depletion strain. (XLSX) [file ppat.1008452.s003.xlsx]

## Sheet: A down
Unique cleanSeq	log2FC_pknA	pvalues_PknA	adjPvalues_PknA	RV	Gene.Symbol	Function						Unique RV
AAT(ph)GPGRIPDAGDPPPWQR	-2.30316	1.65091e-09	1.4986e-08	Rv0007			Green = peptidoglycan synthesis & its regulation					Rv0007	Notes:	All phosphopeptides meeting criteria log2FC <-1 and adj. P<0.05 were identified. For each phosphorylation site, only one phosphopeptide is included in this list.
AAPAAIPSGTT(ph)AR	-2.86593	1.66294e-10	2.24632e-09	Rv0015c	PknA	Ser/Thr kinase	Orange = protein secretoin					Rv0015c		If more than one peptide had the same phosphorylation site, the peptide with the fewest missed cleavages was included in this list
RPFAGDGALT(ph)VAMK	-3.98327	7.91308e-14	1.11337e-11	Rv0015c	PknA	Ser/Thr kinase	Blue = translation, including ribosomal proteins					Rv0018c		If a phosphorylation site was present only in a dually phosphorylated peptide, this is included and a peptide containing the second P-site is also included, so that the number of phosphopeptides represents all unique sites.
DVKPGNILITPT(ph)GQVK	-2.12238	1.64939e-10	2.24632e-09	Rv0015c	PknA	Ser/Thr kinase	Yellow = central metabolism					Rv0019c		The unique Rv numbers in Column L do not correspond to columns A-C.
AAPAAIPSGT(ph)TAR	-5.61676	1.35757e-07	6.67867e-07	Rv0015c	PknA	Ser/Thr kinase						Rv0054
AAPAAIPS(ph)GTTAR	-2.06406	0.000108154	0.000223454	Rv0015c	PknA	Ser/Thr kinase						Rv0055
RPPRPSQT(ph)PPPGR	-1.26159	0.00290544	0.00467195	Rv0015c	PknA	Ser/Thr kinase						Rv0056
ITPEEAHS(ph)HPQR	-2.4935	4.42639e-10	5.02253e-09	Rv0018c	Ppp	Ser/Thr phosphatase						Rv0123
TDIYAPT(ph)GAVMMR	-1.66613	1.45249e-09	1.3484e-08	Rv0019c	FhaB	cell division regulator						Rv0175
PAPAQTSSASGDDPWGSAPAS(ph)GSFGGGDDEPPF	-1.81156	0.00286544	0.00462348	Rv0054	Ssb	DNA synthesis						Rv0178
DQAIDYKDT(ph)ALLR	-1.89948	2.25263e-10	2.82348e-09	Rv0055	RpsR1	ribosomal protein						Rv0185
TSADS(ph)GKLFGSVTAADVVAAIK	-1.4179	0.00521305	0.00793805	Rv0056	RplI	ribosomal protein						Rv0190
VEQMAS(ph)ESLR	-1.36903	0.000373738	0.000695568	Rv0123								Rv0201c
AADSAESDAGADQT(ph)GPQVK	-1.09188	3.60786e-05	8.44636e-05	Rv0175								Rv0206c
GAAVADSQADEDDS(ph)AATAAR	-1.41799	5.17205e-08	2.79888e-07	Rv0178								Rv0239
SVANGESTDT(ph)ASAATEGHR	-3.21316	6.08993e-05	0.000133666	Rv0178								Rv0250c
AATAAHYENHGGT(ph)GTIAVPDR	-1.19355	5.76714e-05	0.000127987	Rv0185								Rv0268c
T(ph)AAHGYTQQK	-1.5761	5.1375e-07	2.01912e-06	Rv0190								Rv0282
SALES(ph)GDIATWQR	-2.3407	1.10692e-11	3.31369e-10	Rv0201c								Rv0285
VEFWPT(ph)VAIR	-1.21103	0.00570413	0.00863909	Rv0201c								Rv0298
STDAAGDPAEPT(ph)AALPIIR	-1.62919	2.38165e-10	2.91389e-09	Rv0206c	MmpL3	lipid transport						Rv0312
SDGDDSEAAT(ph)EQLNAR	-1.16726	9.71229e-07	3.52196e-06	Rv0206c	MmpL3	lipid transport						Rv0351
DAASDTWQPPT(ph)PR	-1.0933	7.60835e-09	5.42757e-08	Rv0239	VapB24	antitoxin						Rv0352
AAVPQPS(ph)EK	-3.97501	8.61413e-11	1.37728e-09	Rv0250c								Rv0361
STT(ph)AELAELHDLVGGLR	-1.70983	7.86339e-05	0.000166373	Rv0250c								Rv0394c
EHVT(ph)MPLDK	-3.23752	1.06974e-14	2.50854e-12	Rv0268c								Rv0461
LAAESTPDT(ph)NGISR	-1.13911	1.88304e-07	8.60206e-07	Rv0282	EccA3	ESX-3 component						Rv0474
VVPEGLAAASAAVEALT(ph)AR	-1.47988	9.13101e-10	9.11158e-09	Rv0285	PE5	PE/PPE						Rv0475
T(ph)VPALDIDAYAQR	-1.783	5.51881e-09	4.10845e-08	Rv0298								Rv0479c
VIDQFGYGDDVDPAST(ph)AAVGQLGQLR	-2.76835	4.25849e-07	1.73171e-06	Rv0312								Rv0487
FEGDSYNEGGPCWS(ph)MR	-1.27805	6.01803e-06	1.74226e-05	Rv0312								Rv0489
IDPET(ph)GEVR	-1.38425	7.47957e-08	3.87292e-07	Rv0351	GrpE	chaperones						Rv0491
TGGT(ph)TIGDLFGGLFGR	-1.05252	8.60692e-07	3.14544e-06	Rv0352	DnaJ1	chaperones						Rv0497
T(ph)GGTTIGDLFGGLFGR	-1.26228	0.0277039	0.0374441	Rv0352	DnaJ1	chaperones						Rv0500A
TESYPLVPHDAET(ph)ETVVITTSDNDAAVTQPEAQR	-1.35775	0.0287702	0.0385889	Rv0361								Rv0503c
ETQVIVTAHEAATEVFQTNQAPT(ph)TPPR	-2.62799	3.07209e-06	9.56727e-06	Rv0361								Rv0504c
ETQVIVTAHEAATEVFQT(ph)NQAPTTPPR	-1.49345	2.15591e-05	5.27664e-05	Rv0361								Rv0543c
ETQVIVTAHEAAT(ph)EVFQTNQAPTTPPR	-1.66004	0.00108732	0.00186567	Rv0361								Rv0566c
AADAGAELLILPSGGSAPT(ph)GDHPTPHPSTSR	-1.0394	0.00352335	0.00554515	Rv0394c								Rv0626
SWPGSTPKPQEDPVGVAPSASVEVLGSEPAAT(ph)LAHSVTVPGR	-1.45241	1.19185e-10	1.74681e-09	Rv0461								Rv0636
SWPGSTPKPQEDPVGVAPSASVEVLGSEPAATLAHSVT(ph)VPGR	-1.98152	1.42153e-06	4.78493e-06	Rv0461								Rv0638
DAIITDTAIT(ph)ER	-2.03584	2.4266e-09	2.06923e-08	Rv0474								Rv0640
AEGYVDQAVELTQEALGT(ph)VASQTR	-1.38085	0.0085195	0.0125223	Rv0475	HbhA	adhesin						Rv0643c
LRPGEPAGHIQEPVSPPT(ph)QPEQQPQT(ph)EHLAASHAHTR	-1.32219	1.21295e-06	4.18288e-06	Rv0479c								Rv0655
LRPGEPAGHIQEPVSPPT(ph)QPEQQPQTEHLAASHAHTR	-1.80732	2.32146e-08	1.40789e-07	Rv0479c								Rv0683
PGDQGPLARPPASSEAST(ph)GR	-1.39961	1.59173e-07	7.54062e-07	Rv0479c								Rv0700
PGDQGPLARPPASSEAS(ph)TGR	-1.21917	1.03165e-05	2.7754e-05	Rv0479c								Rv0701
T(ph)SSLPTVQR	-2.75575	7.29089e-13	4.27429e-11	Rv0487								Rv0705
ANT(ph)GSLVLLR	-1.18075	7.09081e-05	0.000152317	Rv0489	Gpm1	glycolysis						Rv0706
VVGLELGADDYVT(ph)KPYSAR	-1.36074	8.88445e-09	6.19194e-08	Rv0491	RegX3	response regulator						Rv0710
HVVSVNGDTIT(ph)LPLK	-1.54116	7.44296e-08	3.87292e-07	Rv0491	RegX3	response regulator						Rv0715
T(ph)GPHPETESSGNR	-1.12972	1.49242e-07	7.19123e-07	Rv0497								Rv0719
DT(ph)GFVEGQQAK	-2.15476	7.66276e-10	7.92758e-09	Rv0500A								Rv0757
TSQGDTT(ph)SGTQLKPPVEAVR	-2.16959	2.06011e-08	1.2713e-07	Rv0503c	CmaA2	lipid synthesis						Rv0771
TVPEEAQT(ph)LIGK	-2.23816	3.15964e-09	2.58466e-08	Rv0504c								Rv0798c
AGYPEGIPPT(ph)DSFAVLALLCR	-1.28239	0.000240007	0.000466422	Rv0543c								Rv0801
AFEAGEPQAS(ph)GK	-1.02726	7.7261e-06	2.1526e-05	Rv0566c								Rv0810c
NDT(ph)AGVLR	-1.38499	1.59592e-05	4.05318e-05	Rv0626	VapB5	antitoxin						Rv0822c
VGDQLPEKT(ph)YPLTR	-1.34572	6.92054e-09	4.99344e-08	Rv0636	HadB	lipid synthsis						Rv0863
AAGADADVDVEEPST(ph)AASEATGVAK	-3.12649	5.45617e-13	3.48947e-11	Rv0638	SecE	protein secretion						Rv0871
TALVT(ph)KPVVR	-2.11107	3.02901e-10	3.55152e-09	Rv0638	SecE	protein secretion						Rv0898c
AAGADADVDVEEPSTAAS(ph)EATGVAK	-5.76115	5.46541e-09	4.09034e-08	Rv0638	SecE	protein secretion						Rv0909
SFT(ph)FTLK	-1.19322	1.01318e-07	5.12787e-07	Rv0640	RplK	ribosomal protein						Rv0979A
NQHAYCQQVLDKVDT(ph)NR	-1.01316	1.42943e-07	6.95918e-07	Rv0643c	MmaA3	mycolate synthsis						Rv0994
KAQAAILDDLEGT(ph)HKYAVHEIGQ	-1.05656	0.000260893	0.000503251	Rv0655	Mkl	ABC transporter						Rv1079
VGGAT(ph)YQVPVEVRPDR	-1.3451	7.63794e-09	5.42757e-08	Rv0683	RpsG	ribosomal protein						Rv1080c
DKTGT(ph)DPVITLK	-1.02329	6.84123e-07	2.55321e-06	Rv0683	RpsG	ribosomal protein						Rv1083
TGASVVGPVPLPT(ph)EK	-1.72892	9.57577e-11	1.44872e-09	Rv0700	NusE/RpsJ	ribosomal protein						Rv1103c
KVNKPLTGQYT(ph)AAGVNPR	-1.36931	1.13857e-06	3.985e-06	Rv0701	RplC	ribosomal protein						Rv1107c
T(ph)GGLVMVR	-1.52442	1.84853e-08	1.15595e-07	Rv0701	RplC	ribosomal protein						Rv1110
LGEFAPT(ph)R	-1.48739	6.01575e-12	2.06443e-10	Rv0705	RpsS	ribosomal protein						Rv1209
T(ph)AAT(ph)KATEYPSAVAK	-1.42112	1.46e-08	9.46643e-08	Rv0706	RplV	ribosomal protein						Rv1223
VSLMET(ph)RPLSAT(ph)KR	-2.22374	1.17794e-06	4.10239e-06	Rv0710	RpsQ	ribosomal protein						Rv1234
VSLMETRPLSAT(ph)KR	-2.56167	4.97168e-07	1.96493e-06	Rv0710	RpsQ	ribosomal protein						Rv1265
S(ph)GGIVTQEAPIHVSNVMVVDSDGKPTR	-1.36126	1.70442e-06	5.64264e-06	Rv0715	RplX	ribosomal protein						Rv1298
GT(ph)LGLTVAEPIK	-1.00015	9.78223e-10	9.62489e-09	Rv0719	RplF	ribosomal protein						Rv1334
TLVSNLVTGVTQGYT(ph)TK	-1.52811	1.55313e-08	9.93297e-08	Rv0719	RplF	ribosomal protein						Rv1388
IAGLTLGGDDYVT(ph)KPFSLEEVVAR	-1.17446	3.39307e-06	1.03559e-05	Rv0757	PhoP	response regulator						Rv1389
QAAENGSLPDT(ph)KANVAEVLAK	-1.01065	1.8711e-07	8.60206e-07	Rv0771								Rv1471
RVVDVSDPGGPVTAAVST(ph)GR	-1.48218	4.38781e-08	2.44986e-07	Rv0798c	Cfp29	secreted protein						Rv1483
VVDVSDPGGPVT(ph)AAVSTGR	-1.72913	4.58449e-13	3.15726e-11	Rv0798c	Cfp29	secreted protein						Rv1507c
VHLDFTT(ph)KDLDAEVLR	-1.21026	1.05729e-06	3.76609e-06	Rv0801								Rv1540
YSSPQT(ph)DFQR	-2.76414	6.96158e-12	2.25209e-10	Rv0810c								Rv1543
DTQNVGCHAT(ph)GAVSVADLIAR	-2.40996	1.80584e-12	8.46938e-11	Rv0822c								Rv1591
HVAPEPEPS(ph)GR	-2.11327	3.35455e-06	1.02829e-05	Rv0822c								Rv1594
YVDHGWPTTDPDDHAVSELVT(ph)DR	-2.27422	8.88446e-10	8.92889e-09	Rv0863								Rv1612
T(ph)GALSPFGELTFPVPSDDLPYIHPVTVINR	-1.94689	9.16953e-06	2.48584e-05	Rv0863								Rv1626
S(ph)SALPTGVEALK	-2.7718	3.08059e-12	1.27482e-10	Rv0871	CspB	cold-shock protein						Rv1638A
KPTDS(ph)ETLAHIR	-1.58566	3.43615e-08	1.98142e-07	Rv0898c								Rv1641
AGEFVDEQT(ph)QGNYSDAIHK	-2.39908	3.60639e-08	2.06943e-07	Rv0909								Rv1643
NLLSQNADKVET(ph)VINK	-2.73239	1.19682e-12	6.23675e-11	Rv0909								Rv1694
AGEFVDEQTQGNYS(ph)DAIHK	-1.39152	8.66113e-08	4.43135e-07	Rv0909								Rv1697
AAKT(ph)ELVGVTVAGHAHK	-1.96212	1.31229e-06	4.45989e-06	Rv0979A	RpmF	ribosomal protein						Rv1700
SVDVAGVGDT(ph)GGVQVFADHGDLDGR	-1.71111	2.36946e-10	2.91389e-09	Rv0994	MoeA1	molybdopterin synthesis						Rv1711
AIHAGYRPDPAT(ph)GAVNVPIYASSTFAQDGVGGLR	-1.26514	1.67759e-06	5.5669e-06	Rv1079	MetB	methionine synthesis						Rv1719
TDT(ph)QVTWLTQESHDR	-2.06673	3.69082e-11	7.21248e-10	Rv1080c	GreA	transcript cleavage factor						Rv1825
SDS(ph)ETFLIATR	-1.09997	3.30513e-07	1.4007e-06	Rv1080c	GreA	transcript cleavage factor						Rv1826
T(ph)DTQVTWLTQESHDR	-1.03546	4.45469e-06	1.32791e-05	Rv1080c	GreA	transcript cleavage factor						Rv1827
SFDRDHPELDQAADEGT(ph)DR	-1.15705	1.54596e-07	7.39854e-07	Rv1083								Rv1828
DAEILATNT(ph)SATGDLDTLAGHCAR	-2.51415	1.09828e-11	3.31369e-10	Rv1103c	MazE3	antitoxin						Rv1883c
DAEILATNTSATGDLDT(ph)LAGHCAR	-2.1713	8.95291e-11	1.409e-09	Rv1103c	MazE3	antitoxin						Rv1893
DAEILATNTSAT(ph)GDLDTLAGHCAR	-1.71448	0.000162695	0.000326086	Rv1103c	MazE3	antitoxin						Rv1904
VCDPNGDDT(ph)GR	-2.20206	2.9166e-13	2.43364e-11	Rv1107c	XseB	exonulcease VI						Rv1944c
NLQVIDAT(ph)CPLVTK	-1.09347	0.00281863	0.00455317	Rv1110	LytB	cell wall						Rv2031c
SQLGAIHASSEDAEAESDASNPS(ph)RGETVVHYR	-3.06674	0.000662906	0.00118064	Rv1209								Rv2050
SQLGAIHASSEDAEAESDAS(ph)NPS(ph)RGETVVHYR	-1.31839	2.2127e-10	2.80474e-09	Rv1209								Rv2057c
ATTATT(ph)LPAFGVTR	-1.90865	0.00150628	0.00253812	Rv1209								Rv2094c
DGAGPDEPDDPWRDPAAAAALGTPALAAPAPHGALAGS(ph)GK	-1.14832	1.12034e-06	3.93096e-06	Rv1223	HtrA	serine protease						Rv2130c
T(ph)SPFQPR	-1.56251	9.8949e-07	3.56065e-06	Rv1234								Rv2145c
LPGLESPEEES(ph)AAR	-1.41376	3.37631e-11	6.98599e-10	Rv1265								Rv2151c
IVVEVCSQCHPFYT(ph)GK	-3.02578	4.82145e-11	8.92603e-10	Rv1298	RpmE	ribosomal protein						Rv2197c
LDS(ph)GEQLK	-1.18931	6.87796e-06	1.94323e-05	Rv1334	Mec	cysteine synthesis						Rv2204c
AQEIMTELEIAPT(ph)R	-1.88534	5.74975e-11	1.01124e-09	Rv1388	MihF	nucleiod assoc protein						Rv2358
SVGEGPDT(ph)KPTAR	-1.11665	9.93295e-07	3.56522e-06	Rv1389	Gmk	guanlyate kinase						Rv2461c
AYEVEAGEATT(ph)QNGR	-3.16412	4.75081e-12	1.75905e-10	Rv1471	TrxB1	thioredoxin						Rv2520c
AYEVEAGEAT(ph)TQNGR	-1.31248	2.43859e-06	7.78025e-06	Rv1471	TrxB1	thioredoxin						Rv2521
VINANLT(ph)GAFR	-2.39892	3.65584e-11	7.21248e-10	Rv1483	FabG1	mycolic acid synthesis						Rv2536
LANSWDYELADGKT(ph)ER	-1.24106	1.27383e-10	1.81038e-09	Rv1507c								Rv2575
LVS(ph)GALLQVR	-1.42053	3.84568e-09	3.10969e-08	Rv1540								Rv2595
GSESQTDT(ph)SELDKR	-1.50259	0.00415232	0.00644846	Rv1543								Rv2601A
T(ph)EALETPQAPVS	-2.3124	2.30523e-08	1.40697e-07	Rv1591								Rv2664
AHPDAELFVHPECGCAT(ph)SALYLAGEGAFPAER	-1.14211	3.05556e-07	1.31072e-06	Rv1594	NadA	quinolinate synthetase						Rv2683
LVGFEAAGDGVET(ph)GR	-1.57817	1.6778e-10	2.24632e-09	Rv1612	TrpB	tryptophan synthesis						Rv2694c
EITALEGEVATLS(ph)ER	-1.51898	1.06382e-05	2.85649e-05	Rv1626								Rv2703
YDSAGVPT(ph)FESVR	-2.208	1.41396e-10	1.98944e-09	Rv1638A								Rv2709
YDSAGVPTFES(ph)VREK	-1.90222	7.30043e-11	1.20844e-09	Rv1638A								Rv2711
YDS(ph)AGVPTFESVR	-2.52717	1.21143e-10	1.7572e-09	Rv1638A								Rv2740
STET(ph)RVNER	-1.59618	0.000355892	0.000666764	Rv1641	InfC	initiation factor						Rv2821c
EQQLHS(ph)LNYAYR	-1.04736	1.33308e-07	6.58121e-07	Rv1643	RplT	ribosomal protein						Rv2830c
IDGLPAVKPATAVSDT(ph)TALTVVTDSER	-1.55302	4.79914e-08	2.63765e-07	Rv1694	TlyA	rRNA methylase						Rv2909c
AGYRPQLIVGDPDQIST(ph)EVLK	-1.26928	2.81876e-08	1.66639e-07	Rv1697								Rv2921c
AEHDFETISSETLHT(ph)GAIFALR	-1.23297	1.63648e-09	1.49515e-08	Rv1700								Rv2927c
LDADT(ph)EGLMLLTNDGELAHR	-1.66663	7.80652e-08	4.02336e-07	Rv1711								Rv2949c
S(ph)GGIQVIAR	-1.67939	2.36239e-11	5.5852e-10	Rv1719								Rv2986c
SENRPEPVAAETSAATT(ph)AR	-2.40039	5.77296e-08	3.06512e-07	Rv1825								Rv3002c
S(ph)VSDLYAPISGK	-1.36649	2.00429e-08	1.24231e-07	Rv1826	GcvH	glycine cleavage						Rv3004
SDIPS(ph)DLHYTAEHEWIR	-1.43908	4.91667e-09	3.75965e-08	Rv1826	GcvH	glycine cleavage						Rv3005c
TDMNPDIEKDQTSDEVTVET(ph)TSVFR	-1.29507	0.000117054	0.000240081	Rv1827	Cfp17	central metabolism						Rv3088
ADFLSELDAPAQAGT(ph)ESAVSGVEGLPPGSALLVVK	-1.11152	3.45267e-07	1.45446e-06	Rv1827	Cfp17	central metabolism						Rv3095
LVPVAGDSAGGVGSDT(ph)ASVSLTGIR	-1.09658	2.92308e-11	6.5282e-10	Rv1828								Rv3105c
LTPTADGTEVT(ph)ESFR	-1.06126	2.17954e-09	1.88135e-08	Rv1883c								Rv3117
DSIDIATHAVDRT(ph)K	-1.38796	1.72866e-11	4.34326e-10	Rv1893								Rv3145
TVAIGPGAGPSST(ph)RPSSQPSDLHSGLR	-1.01167	2.24908e-07	1.00141e-06	Rv1904								Rv3147
VPPVDETPAAESAEPIT(ph)AVSLAWLPAGDYER	-1.22991	0.000377388	0.000701433	Rv1944c								Rv3153
ATT(ph)LPVQR	-1.9418	3.72229e-08	2.1118e-07	Rv2031c	HspX	chaperone						Rv3154
LGAVSYET(ph)DRNHDLAPR	-1.88729	3.1369e-07	1.34153e-06	Rv2050								Rv3211
T(ph)DIRPIVK	-1.46661	3.23414e-07	1.37475e-06	Rv2057c	RpmG1	ribosomal protein						Rv3241c
VDPSAASGQDST(ph)EARPA	-1.01682	1.74472e-05	4.38362e-05	Rv2094c	TatA	TAT system translocase						Rv3258c
VDPSAAS(ph)GQDSTEARPA	-1.00648	4.28839e-05	9.843e-05	Rv2094c	TatA	TAT system translocase						Rv3284
AEASIETPT(ph)PVQSQR	-1.88972	0.000984074	0.00170726	Rv2094c	TatA	TAT system translocase						Rv3368c
AEASIET(ph)PTPVQSQR	-1.31595	0.00358019	0.00561575	Rv2094c	TatA	TAT system translocase						Rv3385c
AQDVEPS(ph)AVR	-1.61199	2.60654e-06	8.27856e-06	Rv2130c	MshC	mycothiol synthesis						Rv3407
INELDQELAAGGGAGVTPQAT(ph)QAIPAYEPEPGK	-1.27534	1.32769e-05	3.41511e-05	Rv2145c	Wag31	peptidoglycan synthesis regulator						Rv3420c
VADDAADEEAVT(ph)EPLATESK	-2.20912	1.28106e-11	3.67846e-10	Rv2151c	FtsQ	cell division						Rv3443c
MAEAEPAT(ph)RPT(ph)GASVR	-1.0897	2.51628e-07	1.11333e-06	Rv2197c								Rv3458c
TVQNEPSAKT(ph)HGVILTEAAAAK	-1.05981	3.06857e-09	2.5397e-08	Rv2204c								Rv3462c
FAECPT(ph)FPAPPPR	-1.04061	1.2075e-06	4.17433e-06	Rv2358	SmtB	transcription regulator						Rv3489
SNS(ph)QGLSLTDSVYER	-1.09244	1.23414e-05	3.22576e-05	Rv2461c	ClpP1	clp protease						Rv3493c
VDRDPNT(ph)IKQEIDQTR	-1.48314	8.41583e-10	8.58049e-09	Rv2520c								Rv3604c
DNLGDFTT(ph)AGLNVVGISPDKPEK	-1.05691	1.02062e-08	6.93723e-08	Rv2521	Bcp	bacterioferritin associated						Rv3620c
ADDSPT(ph)GEMQVAQPEAQTAAVAT(ph)VER	-1.08491	2.13604e-07	9.57137e-07	Rv2536								Rv3679
ADDSPT(ph)GEMQVAQPEAQT(ph)AAVATVER	-1.90297	1.36179e-12	6.84301e-11	Rv2536								Rv3723
TTESDTPT(ph)EVIR	-1.00918	0.000111923	0.000230903	Rv2536								Rv3849
TFNEGVQIDT(ph)STTSTSGSGGGR	-1.16743	6.08522e-07	2.31403e-06	Rv2575								Rv3865
GNDQVEIT(ph)ER	-1.18403	1.69232e-10	2.24632e-09	Rv2595	VapB40	antitoxin						Rv3874
IEIEPAPT(ph)GVELVR	-1.23841	0.00109719	0.00188032	Rv2595	VapB40	antitoxin						Rv3880c
SGLSQTHSGAPIPT(ph)PR	-1.55373	2.66027e-11	6.0371e-10	Rv2601A	VapB41	antitoxin						Rv3881c
TDIDEWLDT(ph)IEPNPADAHDASHLR	-2.06657	1.44979e-11	3.85038e-10	Rv2664								Rv3909
VNIDPT(ph)APTFATYR	-1.75571	1.15311e-08	7.68925e-08	Rv2683								Rv3915
RIPGIDT(ph)GR	-1.41054	1.26017e-09	1.18997e-08	Rv2694c								Rv3920c
SVKPASAPQDTTT(ph)STIPK	-2.37426	7.04277e-12	2.25209e-10	Rv2703	SigA	transcription						Rv3922c
SVKPASAPQDTTTST(ph)IPK	-1.54398	2.23484e-07	9.98227e-07	Rv2703	SigA	transcription
GRPVLIT(ph)AAAPSYEVEHR	-1.23387	1.63157e-09	1.49515e-08	Rv2709
IPLFPT(ph)AERPALEPR	-1.04206	3.85161e-07	1.58921e-06	Rv2709
VLNNPT(ph)TSPFGNPIPGLVELGVGPEPGADDANLVR	-3.0347	3.85635e-05	8.92415e-05	Rv2711	IdeR	iron-regulated transcription
AELTETSPETPETT(ph)EAIR	-3.61434	4.12801e-16	1.62679e-13	Rv2740	EphG	epoxide hydrolase
AELTETSPETPET(ph)TEAIR	-1.22117	0.00299646	0.00479639	Rv2740	EphG	epoxide hydrolase
LFGDTEEYMT(ph)GR	-2.42248	2.34179e-13	2.25145e-11	Rv2821c
LVAAT(ph)GPHALK	-1.57845	1.5743e-07	7.5086e-07	Rv2830c	VapB22	antitoxin
LEVFNAALAAADGGPTT(ph)EATKPK	-1.39656	3.40258e-09	2.7673e-08	Rv2909c	RpsP	ribosomal protein
AAEPAPQPEQPDTPALGGEQAELTAES(ph)	-2.29049	1.42936e-08	9.31071e-08	Rv2909c	RpsP	ribosomal protein
IDT(ph)SGLPAVGDDATVPR	-1.08994	3.1971e-08	1.85881e-07	Rv2921c	FtsY	protein secretion
TAAGT(ph)HDYAVR	-1.27678	1.20552e-09	1.14606e-08	Rv2927c
WQFS(ph)NAITLAR	-1.10505	1.65779e-05	4.20271e-05	Rv2949c
VKPTS(ph)VPAFRPGAQFK	-1.26364	5.00294e-09	3.78448e-08	Rv2986c	HupB	transcription
T(ph)HTLSVLVEDKPGVLAR	-1.38386	2.65235e-06	8.36739e-06	Rv3002c	IlvN	Val, Ile synthesis
LPAVTFATLPHLTEAS(ph)SGR	-2.13071	1.15752e-10	1.71434e-09	Rv3004	Cfp6	secreted protein
PVSASLVDPEDDLT(ph)PAR	-1.87738	2.38175e-11	5.5852e-10	Rv3005c
AFTELQTEAGTTSPTT(ph)SK	-1.15072	4.57929e-09	3.5597e-08	Rv3088	Tgs4	lipid synthesis
LICTHCGEEIT(ph)AR	-1.05675	2.91907e-06	9.14728e-06	Rv3095
LEHEASDPHLWDDQT(ph)R	-1.95664	6.20856e-12	2.07987e-10	Rv3105c	PrfB	chain release
SPDEFS(ph)GK	-1.27878	2.76539e-09	2.31601e-08	Rv3117	CysA3	respiration
QAAYECGIEPAST(ph)GAR	-1.63392	7.41624e-10	7.72937e-09	Rv3145	NuoA	NADH dehydrogenase
GMFGVSGTGDT(ph)SGYGR	-1.04681	1.10126e-05	2.94019e-05	Rv3147	NuoC	NADH dehydrogenase
TPGAT(ph)DKDYYLGNVTAEGLR	-1.50701	6.2112e-09	4.5715e-08	Rv3153	NuoI	NADH dehydrogenase
HNAVDVAALLPDGSYSELS(ph)VPR	-1.72336	6.77927e-10	7.17176e-09	Rv3154	NuoJ	NADH dehydrogenase
GGKPVTGHPGTNPIS(ph)SPIVGGDATSEPGSGTASDSGSDVVSGSR	-1.28324	4.66918e-06	1.38598e-05	Rv3211	RhlE	RNA helicase
TPVSLAEATAVVPAPENGFNT(ph)RPAEAHDHDGAVVER	-1.80568	4.99864e-10	5.58181e-09	Rv3241c
HHPGGNGAPLHGFDDFPAAATGAPT(ph)GGGVLAPPEPGAGR	-2.32751	4.12607e-15	1.16108e-12	Rv3258c
LHFSAPAEAPTT(ph)R	-2.30854	6.5286e-09	4.73492e-08	Rv3284
GYLSGPAPEYPDGDT(ph)RGER	-1.44159	4.51411e-11	8.46846e-10	Rv3368c
GRPVALLSPLPQGGPYEQLLAS(ph)GEIER	-1.32288	0.000795019	0.00139824	Rv3385c	VapB46	antitoxin
EALIES(ph)GVLIPAR	-2.27947	3.98308e-10	4.59361e-09	Rv3407	VapB47	antitoxin
VEAGEELGVT(ph)NK	-1.53937	7.2352e-08	3.79848e-07	Rv3407	VapB47	antitoxin
TADT(ph)EPVTIGALTR	-1.68108	6.01436e-10	6.48736e-09	Rv3420c	RimI	ribosomal protein
VYAGPEHPHS(ph)AQQPVPYELK	-1.61969	1.63311e-08	1.03972e-07	Rv3443c	RplM	ribosomal protein
YTGPVT(ph)R	-1.57979	9.14859e-09	6.30983e-08	Rv3458c	RpsD	ribosomal protein
SLNT(ph)VPFQIAR	-2.64989	2.31267e-13	2.25145e-11	Rv3458c	RpsD	ribosomal protein
VLAHIS(ph)GK	-2.01878	3.18717e-07	1.35889e-06	Rv3462c	InfA	translation initiation
SDHGEIGDVEPLADST(ph)ASQAR	-2.22825	2.13488e-11	5.17893e-10	Rv3489
SDHGEIGDVEPLADSTAS(ph)QAR	-2.04245	1.67662e-09	1.50255e-08	Rv3489
AADTGVAGGQQST(ph)TRR	-1.06205	9.76755e-06	2.6378e-05	Rv3493c
TADTPPDDS(ph)GGLHAR	-1.3263	3.61942e-06	1.09753e-05	Rv3604c
DANNYEQQEQAS(ph)QQILSS	-1.43057	3.04508e-06	9.52094e-06	Rv3620c	EsxW	ESAT-6-like screted protein
AGLLT(ph)AGVK	-1.27656	6.89511e-11	1.16885e-09	Rv3679
EAPAAET(ph)ATAEEPR	-1.76658	4.43931e-05	0.000101234	Rv3723
AHGLPS(ph)AAQQK	-1.31469	4.99847e-09	3.78448e-08	Rv3849	EspR	ESX-1 transcriptional regulator
ATDTVAGIS(ph)GR	-1.39672	1.00927e-07	5.1265e-07	Rv3865	EspF	ESX-1 associated protein
ADEEQQQALS(ph)SQMGF	-1.74986	1.87944e-09	1.64247e-08	Rv3874	EsxB	ESX-1 secreted protein
ADEEQQQALSS(ph)QMGF	-1.29112	5.00595e-08	2.71945e-07	Rv3874	EsxB	ESX-1 secreted protein
QKQELDEIS(ph)TNIR	-1.24791	5.77567e-07	2.20896e-06	Rv3874	EsxB	ESX-1 secreted protein
TDAAT(ph)LAQEAGNFER	-2.86326	4.92851e-12	1.77806e-10	Rv3874	EsxB	ESX-1 secreted protein
GAAGT(ph)AAQAAVVR	-2.42802	1.59372e-10	2.1984e-09	Rv3874	EsxB	ESX-1 secreted protein
AEMKT(ph)DAATLAQEAGNFER	-1.46619	8.8151e-09	6.19194e-08	Rv3874	EsxB	ESX-1 secreted protein
VNEALHNAQAAASAYNDAAGEQLT(ph)AALSAMSR	-1.55732	1.44898e-11	3.85038e-10	Rv3880c	EspL	ESX-1 associated protein
T(ph)QSQTVTVDQQEILNR	-1.81725	7.46448e-08	3.87292e-07	Rv3881c	EspB	ESX-1 secreted protein
AASLGGGGGGGVPS(ph)APLGSAIGGAESVRPAGAGDIAGLGQGR	-1.24314	1.04799e-07	5.26617e-07	Rv3881c	EspB	ESX-1 secreted protein
AWT(ph)EAVIGNR	-2.99274	2.7301e-12	1.17329e-10	Rv3881c	EspB	ESX-1 secreted protein
VAT(ph)AGEPNFMDLK	-1.00692	2.67362e-07	1.16464e-06	Rv3881c	EspB	ESX-1 secreted protein
ADLDRPDLPT(ph)GK	-1.71719	8.49707e-11	1.37418e-09	Rv3909
AALTALGMLDHQEEDLT(ph)TGR	-2.38676	7.4318e-06	2.08298e-05	Rv3915	CwlM	Peptidoglycan synthesis regulator
ADADT(ph)TDFDVDAEAPGGGVR	-1.65346	5.63928e-07	2.16789e-06	Rv3920c
SCQTDVDGANDDWNPAS(ph)K	-2.57387	1.13511e-12	6.1427e-11	Rv3922c
GGWDPIPEGLT(ph)TGR	-2.6743	3.16724e-11	6.68617e-10	Rv3922c
234												171

## Sheet: A up
Unique cleanSeq	log2FC_pknA	pvalues_PknA	adjPvalues_PknA	RV	Gene.Symbol		Unique RV
GDNQHSWPS(ph)YFTERPHNTDSATAGVTSLNR	1.91061	8.52137e-10	8.62559e-09	Rv0001	DnaA		Rv0001	Notes:	All phosphopeptides meeting criteria log2FC >1 and adj. P<0.05 were identified. For each phosphorylation site, only one phosphopeptide is included in this list.
FISGAS(ph)APVTGPAAAVR	1.1005	2.22547e-06	7.19826e-06	Rv0007			Rv0007		If more than one peptide had the same phosphorylation site, the peptide with the fewest missed cleavages was included in this list
FIS(ph)GASAPVTGPAAAVR	1.32133	9.76464e-09	6.66934e-08	Rv0007			Rv0013		If a phosphorylation site was present only in a dually phosphorylated peptide, this is included and a peptide containing the second P-site is also included, so that the number of phosphopeptides represents all unique sites.
QPPPVSHPEGRPT(ph)NPPAAADAR	1.56482	0.00036733	0.000685176	Rv0007			Rv0014c		The unique Rv numbers in Column H do not correspond to columns A-C.
ILANWLTCCGWTQDDT(ph)LVR	1.33044	5.77752e-07	2.20896e-06	Rv0013	TrpG		Rv0019c
T(ph)SLLSSAAGNLSGPR	1.02889	4.34869e-07	1.75318e-06	Rv0014c	PknB		Rv0020c
AIADSGNSVTQTAAVIGT(ph)AQYLSPEQAR	1.61848	9.40485e-12	2.94058e-10	Rv0014c	PknB		Rv0068
TSLLSSAAGNLSGPRT(ph)DPLPR	1.95563	4.41878e-09	3.45401e-08	Rv0014c	PknB		Rv0155
AIADSGNSVT(ph)QTAAVIGTAQYLSPEQAR	2.00103	0.0156632	0.0221488	Rv0014c	PknB		Rv0178
AIADSGNSVTQT(ph)AAVIGTAQYLSPEQAR	2.28818	5.71633e-11	1.01124e-09	Rv0014c	PknB		Rv0196
IT(ph)LSEQPVLIGR	2.33223	2.05223e-12	9.31448e-11	Rv0019c	FhaB		Rv0298
FEQS(ph)SNLHT(ph)GQFR	1.06222	1.09676e-06	3.86752e-06	Rv0020c	FhaA		Rv0333
KLEQT(ph)VGDAFAR	1.29261	2.11523e-07	9.53889e-07	Rv0020c	FhaA		Rv0341
HPDQGDYPEQIGY(ph)PDQGGYPEQR	1.38964	0.00167767	0.00280342	Rv0020c	FhaA		Rv0351
GYPDQGQGGYPPPY(ph)EQRPPVSPGPAAGYGAPGYDQGYR	1.53961	2.61269e-10	3.16901e-09	Rv0020c	FhaA		Rv0361
QDYGGGADY(ph)TR	1.72111	1.16131e-08	7.70735e-08	Rv0020c	FhaA		Rv0363c
YTES(ph)PRVPGYAPQGGGYAEPAGR	1.7402	3.38284e-06	1.03471e-05	Rv0020c	FhaA		Rv0383c
QDYGGGADYTRYT(ph)ESPR	1.79834	2.8715e-07	1.24314e-06	Rv0020c	FhaA		Rv0389
QDYGGGADYT(ph)R	1.93342	4.93811e-05	0.000111524	Rv0020c	FhaA		Rv0429c
GY(ph)PDQGQGGYPPPYEQRPPVSPGPAAGYGAPGYDQGYR	2.0493	1.41824e-08	9.2812e-08	Rv0020c	FhaA		Rv0440
QS(ph)GGYGPSPGGGQPGYGGYGEYGR	2.29335	9.28512e-09	6.37276e-08	Rv0020c	FhaA		Rv0461
VPGY(ph)APQGGGYAEPAGR	2.80893	1.8841e-08	1.17298e-07	Rv0020c	FhaA		Rv0464c
GGQGQGRPDEY(ph)YDDR	2.85625	5.03327e-07	1.9837e-06	Rv0020c	FhaA		Rv0474
HEEGSYVPS(ph)GPPGPPEQR	2.97122	1.3843e-07	6.78645e-07	Rv0020c	FhaA		Rv0479c
HEEGSY(ph)VPSGPPGPPEQR	3.0268	2.18588e-10	2.79594e-09	Rv0020c	FhaA		Rv0500
GGPDPQGGS(ph)DPR	3.27823	4.64214e-07	1.84505e-06	Rv0020c	FhaA		Rv0516c
LAPGGTTIAVASHPGVS(ph)NTEVVR	1.62356	3.84527e-07	1.58921e-06	Rv0068			Rv0530
T(ph)DPQTQSTR	1.59143	8.85788e-06	2.42001e-05	Rv0155	PntAa		Rv0531
SVANGEST(ph)DTASAATEGHR	1.03046	0.0214602	0.0296025	Rv0178			Rv0533c
GAHATAIS(ph)DVLQHSGAPR	1.75548	5.26158e-08	2.83641e-07	Rv0196			Rv0548c
VALRDY(ph)TAK	1.02088	4.54651e-07	1.81216e-06	Rv0298			Rv0626
GWASSLTTT(ph)AELGR	1.22409	3.68054e-11	7.21248e-10	Rv0333			Rv0633c
AMTSAGLIDIAPHQISSVAANVVPGLNLGAGDPMS(ph)GLR	1.10295	0.000127434	0.000260232	Rv0341	IniB		Rv0634A
TDGNQKPDGNS(ph)GEQVTVTDK	1.09457	3.8044e-06	1.14621e-05	Rv0351	GrpE		Rv0639
ET(ph)QVIVTAHEAATEVFQTNQAPTTPPR	3.18382	1.02832e-08	6.95602e-08	Rv0361			Rv0667
LGLPADAKPFDFVFHGGS(ph)GSLK	1.4688	0.0266596	0.0361717	Rv0363c	Fba		Rv0685
AQPDPAT(ph)TVLPDPAR	1.19747	5.40088e-05	0.00012062	Rv0383c			Rv0688
MIDGWTEEQHEPT(ph)VR	1.02971	4.04487e-06	1.21252e-05	Rv0389	PurT		Rv0721
VTGLDADGSPVSIEGT(ph)GLFAR	1.45963	2.40026e-13	2.25145e-11	Rv0429c	Def		Rv0733
NLPAGHGLNAQT(ph)GVYEDLLAAGVADPVK	4.75967	1.45669e-09	1.3484e-08	Rv0440	GroEL2		Rv0757
FLS(ph)LAGQQDR	2.02861	1.04969e-12	5.90764e-11	Rv0461			Rv0768
GLDANT(ph)QATIFAWPDVPDGDGPR	1.06205	0.000160164	0.00032239	Rv0464c			Rv0807
DAIITDT(ph)AITER	1.34177	3.61819e-08	2.06943e-07	Rv0474			Rv0820
T(ph)NPQGPPNDPSPWAR	1.70049	1.37472e-09	1.28949e-08	Rv0479c			Rv0860
AAVT(ph)SPGGTTAAALR	1.73032	1.44978e-11	3.85038e-10	Rv0500	ProC		Rv0871
SACSVT(ph)TRPGNAAVDYGGAQIR	1.15911	4.31041e-07	1.74777e-06	Rv0516c			Rv0899
LEPVPHTPYPELAT(ph)TTLLRPVKPPPSEGWR	1.09231	1.31898e-05	3.39891e-05	Rv0530			Rv0952
LEPVPHTPYPELATT(ph)TLLR	1.89174	6.94864e-07	2.57961e-06	Rv0530			Rv0966c
TGVGAPDSGNGGTDHPT(ph)VQLPPVPSVGAPPAAAGGETPTR	2.57142	3.57768e-07	1.50262e-06	Rv0530			Rv0983
LRGES(ph)LPEEQ	1.28723	3.17266e-06	9.81084e-06	Rv0531			Rv1032c
VVTNDEICQHIDS(ph)SDEWIYTR	1.06268	0.000121273	0.000248371	Rv0533c	FabH		Rv1033c
SGYQYASGDT(ph)ADTVDVAR	1.03531	3.27686e-06	1.00887e-05	Rv0548c	MenB		Rv1045
NDLAVLAGDT(ph)TEDLGPIR	1.05841	3.38449e-05	7.94988e-05	Rv0626	VapB5		Rv1057
ET(ph)RPDVFR	1.68533	2.64684e-08	1.57801e-07	Rv0633c			Rv1080c
TLLGEADT(ph)AEHGHDDEYDEFSDPNAWVPR	1.12413	8.52184e-06	2.34642e-05	Rv0634A			Rv1098c
VQNLDVGDY(ph)IFQVEVPTEEVTEIK	1.09982	0.0017031	0.00283581	Rv0639	NusG		Rv1111c
VLPGY(ph)ILVR	1.65241	6.70003e-11	1.14963e-09	Rv0639	NusG		Rv1165
LGAEEIT(ph)R	1.29542	3.89935e-05	9.00884e-05	Rv0667	RpoB		Rv1211
TTVT(ph)GVEMFR	3.52717	9.95983e-17	7.00674e-14	Rv0685	Tuf		Rv1231c
IAAGAPIAEVLDQT(ph)QA	1.43847	1.72516e-10	2.26851e-09	Rv0688			Rv1245c
SEALAASVLPDRT(ph)I	1.1667	6.46205e-11	1.12248e-09	Rv0721	RpsE		Rv1249c
ADDT(ph)DDVILNR	1.95539	2.94043e-13	2.43364e-11	Rv0733	Adk		Rv1274
AGQPVSLSPT(ph)EFTLLR	1.49684	7.89008e-05	0.000166687	Rv0757	PhoP		Rv1314c
ELT(ph)ISEVGAPR	1.50997	0.000188967	0.00037248	Rv0768	AldA		Rv1391
HT(ph)RGT(ph)PPNVVQTDPR	1.15847	6.29901e-05	0.000137406	Rv0807			Rv1422
VLDDT(ph)AESSLR	1.6436	4.1994e-09	3.30931e-08	Rv0820	PhoT		Rv1463
MPGGTPS(ph)SPGLAAILPSFPSNLR	1.17041	4.08435e-05	9.40537e-05	Rv0860	FadB		Rv1479
SSALPT(ph)GVEALK	1.5946	9.01276e-11	1.409e-09	Rv0871	CspB		Rv1483
AGLGQT(ph)PATTDAR	1.30298	6.2383e-09	4.5715e-08	Rv0899	OmpA		Rv1488
AADFIKT(ph)NVSKPVVGYVAGFTAPEGK	1.57239	3.18389e-11	6.68617e-10	Rv0952	SucD		Rv1593c
YADFTST(ph)EVDIR	1.703	1.6695e-09	1.50255e-08	Rv0966c			Rv1603
QPYEALGGT(ph)RPGLIPGVIPTMTPPPGMVR	1.10276	0.0238761	0.0326787	Rv0983	PepD		Rv1630
VRPGDT(ph)DPDNEVGIVGHTLNR	2.21994	2.53934e-11	5.85714e-10	Rv1032c	TrcS		Rv1636
ALSRT(ph)EILDR	1.88374	1.04106e-09	1.01019e-08	Rv1033c	TrcR		Rv1746
TS(ph)KDFDTVAR	2.63463	0.00315349	0.00500786	Rv1045			Rv1856c
DAQVFEFGT(ph)APGSAVVK	1.26664	5.00546e-06	1.47645e-05	Rv1057			Rv1872c
TDTQVTWLT(ph)QESHDR	2.43422	3.95408e-09	3.16102e-08	Rv1080c	GreA		Rv1899c
IEHDT(ph)MGEVR	1.60225	1.25261e-08	8.23559e-08	Rv1098c	Fum		Rv1957
ARPS(ph)EPT(ph)NPTHHPISQVR	1.13725	1.613e-07	7.61574e-07	Rv1111c			Rv2094c
SYQPS(ph)EPSGPAEPVNR	1.18402	3.80941e-07	1.58107e-06	Rv1111c			Rv2109c
ARPS(ph)EPTNPTHHPISQVR	2.79147	5.07572e-11	9.16349e-10	Rv1111c			Rv2131c
VMDT(ph)GDLER	1.1795	4.66723e-08	2.57522e-07	Rv1165	TypA		Rv2145c
TGDGPLEAT(ph)KEGR	1.37091	1.84041e-09	1.61841e-08	Rv1211			Rv2175c
ALLAELQPT(ph)DPDVAQPR	1.17439	3.06871e-11	6.64258e-10	Rv1231c			Rv2182c
NAT(ph)AAEGLDQAELAETFDKR	1.32219	3.65693e-11	7.21248e-10	Rv1245c			Rv2185c
TSGGWVSETMAS(ph)LPLPAISSLNSR	1.08903	0.0018441	0.00305252	Rv1249c			Rv2198c
HGPFFPQCGGVSDQT(ph)VTELTR	1.48659	9.85844e-10	9.63251e-09	Rv1274	LprB		Rv2211c
VANPDGDVLWRPGGDRT(ph)AS	1.05989	9.23691e-07	3.36693e-06	Rv1314c			Rv2219
GVEGPPT(ph)IELLR	2.01704	5.39247e-12	1.8968e-10	Rv1391	Dfp		Rv2220
DVGASEPPVAAT(ph)QEIPIDGGR	1.01045	0.00033225	0.000626643	Rv1422			Rv2229c
YPHQPAPT(ph)GA	3.39895	3.54704e-13	2.7726e-11	Rv1463			Rv2257c
VLQTVALPQVNAVPQQGHS(ph)VPPVMQAAAAASGR	3.41223	4.71233e-13	3.15726e-11	Rv1479	MoxR1		Rv2258c
ANVTANVVAPGYIDT(ph)DMTR	1.12603	2.78621e-07	1.20994e-06	Rv1483	FabG1		Rv2359
HAADGDDAEVAGWFSTDT(ph)DPSIAR	1.1097	5.48933e-05	0.000122258	Rv1488			Rv2374c
KPVEGS(ph)LGTPPR	1.64143	4.12586e-08	2.31278e-07	Rv1488			Rv2460c
VT(ph)DEFAALRPPGQL	2.08589	2.15717e-10	2.78453e-09	Rv1593c			Rv2520c
DGT(ph)LGGPNLDLLAGVADR	1.39783	1.54507e-07	7.39854e-07	Rv1603	HisA		Rv2536
TAGGS(ph)LASDAQLAALR	2.39008	1.00597e-06	3.60152e-06	Rv1630	RpsA		Rv2574
AADILKDES(ph)YKVTGTAPIYEILHDAK	2.37151	1.25222e-10	1.79783e-09	Rv1636	TB15.3		Rv2622
LGGAGDPDDT(ph)RVSQPVAVAAPAK	1.0182	0.00974901	0.0140979	Rv1746	PknF		Rv2694c
SVQTGY(ph)EGLSR	1.40766	6.09907e-05	0.000133666	Rv1856c			Rv2699c
T(ph)PAPVAAEIAR	2.49912	4.20143e-13	3.11127e-11	Rv1856c			Rv2711
AIEILQT(ph)GVIR	1.04365	1.64876e-06	5.49717e-06	Rv1872c	LldD2		Rv2718c
APIGLGEAVETT(ph)AGDMPAR	1.72865	1.4878e-07	7.19123e-07	Rv1899c	LppD		Rv2740
TDRT(ph)DADDLDLQR	1.17731	2.69351e-09	2.26933e-08	Rv1957			Rv2744c
AEAS(ph)IETPTPVQSQR	2.25145	0.00625444	0.00938166	Rv2094c	TatA		Rv2821c
AGSADT(ph)SGGDQPTLGVASLEVAVLDANRPR	1.73478	1.30096e-06	4.43208e-06	Rv2109c	PrcA		Rv2838c
VWIIDPLDGT(ph)REFSTPGR	1.43397	8.33339e-06	2.29903e-05	Rv2131c	CysQ		Rv2882c
LEQLRT(ph)FER	1.14943	2.07443e-09	1.80168e-08	Rv2145c	Wag31		Rv2922A
VLS(ph)LAQDTADR	1.23863	2.11568e-13	2.25145e-11	Rv2145c	Wag31		Rv2945c
VLSLAQDT(ph)ADR	1.33904	0.00195173	0.00321932	Rv2145c	Wag31		Rv2954c
GSAAPVDS(ph)NADAGGFDQFNR	2.55426	1.77785e-11	4.38848e-10	Rv2145c	Wag31		Rv2987c
SLPGLLTILHDGGYRDT(ph)EIMR	1.51486	0.000200234	0.000393476	Rv2175c			Rv3001c
TNADSAQGALQT(ph)AVVLLGQGK	1.02092	1.06795e-07	5.34737e-07	Rv2182c			Rv3005c
DT(ph)LIMSYEWPEDR	1.55523	2.44752e-09	2.07449e-08	Rv2185c	TB16.3		Rv3028c
S(ph)GPNPPGR	1.02857	6.52089e-05	0.00014137	Rv2198c	MmpS3		Rv3029c
EPDEPESEPVSDT(ph)GDER	1.24388	0.00081596	0.00142971	Rv2198c	MmpS3		Rv3038c
SGPNPPGREPDEPESEPVSDT(ph)GDER	1.44674	0.000519003	0.000940264	Rv2198c	MmpS3		Rv3105c
AYSAPESEHVTGGPY(ph)VPADLR	1.93944	6.37398e-06	1.81814e-05	Rv2198c	MmpS3		Rv3137
SGPNPPGREPDEPES(ph)EPVSDTGDER	2.09304	2.07712e-06	6.78077e-06	Rv2198c	MmpS3		Rv3149
AYS(ph)APESEHVTGGPYVPADLR	2.09838	1.20546e-06	4.17433e-06	Rv2198c	MmpS3		Rv3248c
AYSAPES(ph)EHVT(ph)GGPYVPADLR	2.20818	4.26026e-10	4.87332e-09	Rv2198c	MmpS3		Rv3274c
T(ph)AVGLFDVSHLGK	1.01457	2.64313e-08	1.57801e-07	Rv2211c	GcvT		Rv3304
VTPGVAAT(ph)GNLDAVHR	1.18727	1.26349e-06	4.32536e-06	Rv2219			Rv3311
KAEGQT(ph)GAAAWALDNLR	1.26291	2.31263e-06	7.42892e-06	Rv2219			Rv3318
SVFDDGLAFDGS(ph)SIR	1.54609	1.82483e-09	1.61481e-08	Rv2220	GlnA1		Rv3418c
SLLTSGAT(ph)DAK	2.44489	3.35973e-14	5.90892e-12	Rv2229c			Rv3422c
VFALAS(ph)VTKPLVAR	1.09384	1.25011e-05	3.25502e-05	Rv2257c			Rv3441c
SGALETT(ph)EEFGNR	2.49755	1.54217e-08	9.90793e-08	Rv2258c			Rv3457c
GENIGLT(ph)TVYR	1.53297	4.66528e-10	5.25124e-09	Rv2359	Zur		Rv3460c
NDMAVLEAEGY(ph)ITQPHTSSGR	1.27254	1.79841e-05	4.49442e-05	Rv2374c	HrcA		Rv3474
YILPSFIEHSS(ph)FGVK	1.60161	0.000130612	0.00026595	Rv2460c	ClpP2		Rv3669
VLIHQPSLS(ph)GVIQGQFSDLEIQAAEIER	2.03006	9.32595e-11	1.43477e-09	Rv2460c	ClpP2		Rv3709c
DQLAAT(ph)IDSLAER	1.11088	7.77424e-11	1.2719e-09	Rv2520c			Rv3774
QEIDQT(ph)RDQLAATIDSLAER	1.62609	0.000307441	0.000585344	Rv2520c			Rv3788
DQLAATIDS(ph)LAER	2.51768	1.63361e-11	4.17906e-10	Rv2520c			Rv3801c
TTESDT(ph)PT(ph)EVIR	1.15406	6.08089e-06	1.75684e-05	Rv2536			Rv3819
VGLSFTET(ph)APYLFR	1.20513	1.75281e-06	5.77567e-06	Rv2574			Rv3852
AEVT(ph)DADVLELAPGLGR	1.03281	4.66633e-06	1.38598e-05	Rv2622			Rv3860
GQEVT(ph)VVGTLR	1.62191	6.11456e-08	3.23428e-07	Rv2694c			Rv3888c
RT(ph)ETDDVSEDSLEELK	1.14032	1.48612e-08	9.59163e-08	Rv2699c			Rv3908
RTETDDVSEDS(ph)LEELK	1.49934	1.9905e-05	4.91931e-05	Rv2699c			Rv3910
NELVDT(ph)TEMYLR	1.73187	1.72617e-08	1.08911e-07	Rv2711	IdeR		Rv3920c
S(ph)FSSADDFAR	1.02659	0.00509132	0.0077864	Rv2718c	NrdR
AELTET(ph)SPETPETTEAIR	2.10631	4.36746e-12	1.66081e-10	Rv2740	EphG
SMSELAAPGNT(ph)PSLDEVR	1.12205	0.000275277	0.000529119	Rv2744c	35kd_ag
GEALPAGGTTAT(ph)PR	1.58242	6.58041e-08	3.46765e-07	Rv2744c	35kd_ag
SMSELAAPGNTPS(ph)LDEVR	2.27481	5.07997e-11	9.16349e-10	Rv2744c	35kd_ag
YANAIGS(ph)AELAESSVQGR	2.48594	1.56807e-12	7.60785e-11	Rv2744c	35kd_ag
LFGDT(ph)EEYMTGR	2.12149	4.02448e-12	1.5729e-10	Rv2821c
FTPTLTFTLDTIS(ph)DSVHR	1.9513	2.0196e-07	9.13691e-07	Rv2838c	RbfA
AIET(ph)AIR	1.75224	1.89618e-10	2.4703e-09	Rv2882c	Frr
LLQLLQGDT(ph)TPGR	2.97344	2.28704e-13	2.25145e-11	Rv2922A	AcyP
GLT(ph)SVHVAVR	1.54581	6.34551e-10	6.76373e-09	Rv2945c	LppX
ASSPSQAIT(ph)GTGCRPSR	2.40049	3.81743e-12	1.53461e-10	Rv2954c
IITAAT(ph)VVLPFK	1.80985	5.63231e-07	2.16789e-06	Rv2987c	LeuD
EIQDGS(ph)FVHK	2.24227	2.75185e-12	1.17329e-10	Rv3001c	IlvC
T(ph)SSNDSHWQRPDDSPGPMPGRPVSASLVDPEDDLTPAR	1.07535	4.71284e-05	0.000106951	Rv3005c
TSSNDSHWQRPDDSPGPMPGRPVS(ph)ASLVDPEDDLTPAR	1.92213	3.7645e-08	2.12717e-07	Rv3005c
EPAVAGDRPELTEAT(ph)IVVAGGR	3.02452	4.4986e-11	8.46846e-10	Rv3028c	FixB
KLTDGDFT(ph)LDR	1.03662	2.52676e-07	1.11447e-06	Rv3029c	FixA
SSNIPADAT(ph)PNPHATAEQVAAAR	2.03264	1.10279e-08	7.38867e-08	Rv3038c
QADIAALDCTLTT(ph)VER	3.47311	1.61776e-11	4.17906e-10	Rv3105c	PrfB
ADIEAT(ph)EVR	4.51596	8.39433e-17	7.00674e-14	Rv3105c	PrfB
QWIVDPIDGT(ph)KNFVR	1.32592	1.78892e-08	1.12367e-07	Rv3137
IDT(ph)KPDLTPVTDADR	1.36456	1.66279e-08	1.05385e-07	Rv3137
T(ph)QPPGQPVFIR	2.1163	3.83558e-14	5.9963e-12	Rv3149	NuoE
GVTEETTT(ph)GVLR	1.12329	3.65478e-06	1.10349e-05	Rv3248c	SahH
ITQIYEGT(ph)NQIQR	1.74915	1.26602e-11	3.67846e-10	Rv3274c	FadE25
NIGPGT(ph)IA	1.00541	9.00361e-09	6.24043e-08	Rv3304
ALET(ph)TRPLGQLVAYVLDPHSVGKPTAPYAAAVR	2.29506	3.81471e-06	1.14686e-05	Rv3311
YAPT(ph)IVDLAPR	4.22269	1.25656e-14	2.52569e-12	Rv3318	SdhA
EKPQEGT(ph)VVAVGPGR	1.08012	7.80274e-05	0.000165338	Rv3418c	GroES
AGLTGGGT(ph)ATLPR	1.03398	2.30463e-06	7.42017e-06	Rv3422c
ILLRPSGT(ph)EPMIR	1.19802	2.38798e-07	1.0599e-06	Rv3441c	MrsA
IDGVLHEFTTVPGVKEDVT(ph)EIILNLK	1.14903	1.30573e-05	3.37093e-05	Rv3457c	RpoA
DLT(ph)EEQLIHLR	1.86894	8.58215e-06	2.35842e-05	Rv3460c	RpsM
QAQVDAGARPGTT(ph)TEESAELK	1.57278	7.88294e-10	8.09584e-09	Rv3474
QAQVDAGARPGTTT(ph)EESAELKR	2.69888	1.78047e-07	8.29512e-07	Rv3474
PVTSDRAT(ph)PVDPSGW	1.31557	6.43736e-07	2.42176e-06	Rv3669
TALTPGHDKT(ph)PVTPK	1.58344	2.60399e-08	1.56573e-07	Rv3669
SFTGSQAGVITT(ph)GTHGNAK	1.41859	9.4953e-10	9.40837e-09	Rv3709c	Ask
TDFHT(ph)EILR	1.52595	3.51654e-06	1.06863e-05	Rv3774	EchA21
TGPTPWSGSET(ph)LPGGTEVTLR	1.25226	1.45039e-11	3.85038e-10	Rv3788
FDPEDT(ph)SEQLVIVGER	1.25596	1.8283e-07	8.46189e-07	Rv3801c	FadD32
EFIALLDELLALHRT(ph)	1.09558	1.25244e-07	6.22682e-07	Rv3819
S(ph)TVEGANDALAR	1.25237	6.33099e-06	1.81051e-05	Rv3852	Hns
IET(ph)NGQLAAAAK	2.81628	2.40141e-05	5.80548e-05	Rv3852	Hns
SFT(ph)DITAR	1.43379	6.04011e-10	6.48736e-09	Rv3860
IDESPPGDYAAIINDT(ph)DVQGYADIR	1.69539	2.69784e-08	1.60163e-07	Rv3888c
GHIELGET(ph)AEQTAIR	1.87571	5.95019e-10	6.48736e-09	Rv3908	MutT4
DT(ph)AGQPIEPADIDR	1.03858	5.94086e-05	0.000131228	Rv3910	MviN
SASTLLNLMQQATAVADRT(ph)EVLGPIDEAPVSAAPR	2.22157	0.00230723	0.00377035	Rv3910	MviN
EDT(ph)ATDADEADDQEER	1.21404	2.64782e-07	1.15698e-06	Rv3920c
194							143

## Sheet: B down
Unique cleanSeq	log2FC_pknB	pvalues_PknB	adjPvalues_PknB	RV	Gene.Symbol								Unique RV
TSLLSSAAGNLSGPRT(ph)DPLPR	-3.20755	1.66623e-07	1.05972e-05	Rv0014c	PknB	Ser/Thr kinase		Green = peptidoglycan synthesis & its regulation					Rv0014c	Notes:	All phosphopeptides meeting criteria log2FC <-1 and adj. P<0.05 were identified. For each phosphorylation site, only one phosphopeptide is included in this list.
AIADSGNSVT(ph)QTAAVIGTAQYLSPEQAR	-1.47537	3.50608e-08	6.96311e-06	Rv0014c	PknB	Ser/Thr kinase		Orange = protein secretoin					Rv0020c		If more than one peptide had the same phosphorylation site, the peptide with the fewest missed cleavages was included in this list
AIADSGNSVTQT(ph)AAVIGTAQYLSPEQAR	-1.40106	1.03138e-05	0.000156181	Rv0014c	PknB	Ser/Thr kinase		Blue = translation, including ribosomal proteins					Rv0250c		If a phosphorylation site was present only in a dually phosphorylated peptide, this is included and a peptide containing the second P-site is also included, so that the number of phosphopeptides represents all unique sites.
HEEGSYVPS(ph)GPPGPPEQR	-1.82821	6.74977e-06	0.000133244	Rv0020c	FhaA	Peptidoglycan regulator		Yellow = central metabolism					Rv0298		The unique Rv numbers in Column L do not correspond to columns A-C.
HEEGSY(ph)VPSGPPGPPEQR	-1.43442	7.41633e-06	0.000133244	Rv0020c	FhaA	Ser/Thr kinase							Rv0351
FEQSSNLHT(ph)GQFR	-1.36026	0.000202827	0.00140215	Rv0020c	FhaA	Ser/Thr kinase							Rv0361
AAVPQPS(ph)EK	-2.05252	1.18266e-07	1.05972e-05	Rv0250c									Rv0475
S(ph)TTAELAELHDLVGGLR	-1.18918	7.93418e-06	0.000133244	Rv0250c									Rv0479c
T(ph)VPALDIDAYAQR	-1.16843	0.00955084	0.0266418	Rv0298									Rv0638
TDGNQKPDGNSGEQVTVT(ph)DK	-1.20801	0.00281214	0.010162	Rv0351	GrpE	chaperones							Rv0707
RFT(ph)APGFDAK	-1.2923	0.00160466	0.00661522	Rv0361									Rv0710
SQQSFEEVS(ph)AR	-1.14114	4.25674e-05	0.000410195	Rv0475	HbhA	adhesin							Rv0733
PGDQGPLARPPASS(ph)EASTGR	-1.17172	0.000240411	0.00151631	Rv0479c									Rv0810c
TALVT(ph)KPVVR	-1.05738	1.78365e-05	0.000236334	Rv0638	SecE	protein secretion							Rv0909
AAGADADVDVEEPST(ph)AASEATGVAK	-1.01166	0.0142116	0.0360102	Rv0638	SecE	protein secretion							Rv0966c
AAGGEEAAPDAAAPVEAQSTES(ph)	-1.1847	1.28707e-08	6.96311e-06	Rv0707	RpsC	ribosomal protein							Rv1107c
VSLMETRPLS(ph)ATKR	-1.76384	6.00349e-05	0.00054546	Rv0710	RpsQ	ribosomal protein							Rv1209
LGIPQIS(ph)TGELFR	-1.13566	1.63255e-06	5.46476e-05	Rv0733	Adk	adenylate kinase							Rv1297
YSSPQT(ph)DFQR	-1.1829	6.84989e-06	0.000133244	Rv0810c									Rv1386
AGEFVDEQT(ph)QGNYSDAIHK	-1.03331	0.000269422	0.00164762	Rv0909									Rv1630
AS(ph)DTDRIQIAQLLAYAAEQGR	-1.48919	0.00497265	0.0160538	Rv0966c									Rv1638A
THAT(ph)VPVSQLGYEACR	-1.308	1.37258e-05	0.000193991	Rv1107c	XseB	exonulcease VI							Rv1827
SQLGAIHASSEDAEAESDASNPS(ph)RGETVVHYR	-1.7446	3.62759e-05	0.000366214	Rv1209									Rv1904
SQLGAIHASSEDAEAESDAS(ph)NPSR	-1.44676	0.00039479	0.00224184	Rv1209									Rv2094c
GDRPPSSEAPATQGEQTPTEQIDSQS(ph)QQVRPER	-1.39628	0.00076911	0.00385161	Rv1297	Rho	transcription termination							Rv2130c
VVPESLAGAS(ph)AAIEAVT(ph)AR	-1.05955	0.0181585	0.0441485	Rv1386	PE15	PE/PPE							Rv2198c
TAGGSLAS(ph)DAQLAALR	-1.00266	0.00103278	0.0049761	Rv1630	RpsA	ribosomal protein							Rv2244
YDSAGVPT(ph)FESVR	-1.57748	1.26163e-07	1.05972e-05	Rv1638A									Rv2358
TDMNPDIEKDQTSDEVTVET(ph)TSVFR	-1.6772	3.96786e-08	6.96311e-06	Rv1827	Cfp17	central metabolism							Rv2612c
DQTSDEVT(ph)VETTSVFR	-1.65867	0.00748545	0.0220405	Rv1827	Cfp17	central metabolism							Rv2613c
TVAIGPGAGPS(ph)STRPSSQPSDLHSGLR	-1.06749	0.0036618	0.0128669	Rv1904									Rv2744c
AEAS(ph)IETPTPVQSQR	-1.02111	5.46685e-05	0.000503901	Rv2094c	TatA	protein secretion							Rv2927c
AQDVEPS(ph)AVR	-1.1773	0.00715655	0.0211701	Rv2130c	MshC	mycothiol synthesis							Rv3005c
LPSDQT(ph)GETDAYSR	-3.3067	0.00414977	0.0141895	Rv2198c	MmpS3	transport accessory protein							Rv3095
SGPNPPGREPDEPESEPVS(ph)DTGDER	-1.63688	0.017084	0.0419793	Rv2198c	MmpS3	transport accessory protein							Rv3144c
AKIES(ph)ENPDAVANVQAR	-1.08124	0.000262324	0.00161979	Rv2244	AcpP	acyl carrier protein							Rv3147
VT(ph)SPSTPTAAHEDVGADEVGGHQHPADR	-1.36622	5.03443e-06	0.000114354	Rv2358	SmtB	transcription regulator							Rv3418c
LHT(ph)VWT(ph)SPGAIDR	-1.1976	0.00115785	0.00518587	Rv2612c	PgsA1	phosphatidylinositol synthase							Rv3489
AT(ph)EDHTIFDR	-1.37875	2.77745e-07	1.60587e-05	Rv2613c									Rv3493c
PATET(ph)SGGAIAEQPYGQ	-1.19748	0.000110937	0.000904561	Rv2744c	35kd_ag	secreted antigen							Rv3597c
TAAGT(ph)HDYAVR	-2.1272	1.0923e-07	1.05972e-05	Rv2927c									Rv3817
TSSNDSHWQRPDDSPGPMPGRPVSASLVDPEDDLT(ph)PAR	-1.08575	3.23952e-05	0.000337759	Rv3005c									Rv3874
LICTHCGEEIT(ph)AR	-1.01403	0.0109954	0.0300132	Rv3095									Rv3915
TAQGQQASETSAAEET(ph)APSLRPEAAAGQLRPR	-1.28909	2.19143e-05	0.000262971	Rv3144c	PPE52	PE/PPE family
GMFGVSGTGDT(ph)SGYGR	-1.20892	9.22469e-06	0.000146502	Rv3147	NuoC	NADH dehydrogenase
EKPQEGT(ph)VVAVGPGR	-1.0304	6.42872e-06	0.000133244	Rv3418c	GroES	chaperones
SDHGEIGDVEPLADST(ph)ASQAR	-1.10716	2.13156e-06	6.77837e-05	Rv3489
AADT(ph)GVAGGQQSTTR	-1.17577	6.67132e-05	0.0005976	Rv3493c
IPADVIDAYHAAT(ph)	-1.79798	3.69543e-05	0.000367234	Rv3597c	Lsr2	nucleoid binding protein
LWQAEDDS(ph)SR	-1.18285	1.9564e-05	0.000239283	Rv3817
TQIDQVES(ph)TAGSLQGQWR	-1.03898	7.96112e-06	0.000133244	Rv3874	EsxB	ESX-1 secreted protein
NDRPT(ph)GTFTFAELLAHELSVER	-1.28764	0.000126418	0.00100788	Rv3915	CwlM	Peptidoglycan synthesis regulator
													43
52

## Sheet: B up
Unique cleanSeq	log2FC_pknB	pvalues_PknB	adjPvalues_PknB	RV	Gene.Symbol		Unique Rv
RPPRPSQT(ph)PPPGR	1.19622	0.0150799	0.0379085	Rv0015c	PknA		Rv0015c	Notes:	All phosphopeptides meeting criteria log2FC >1 and adj. P<0.05 were identified. For each phosphorylation site, only one phosphopeptide is included in this list.
AVETAAT(ph)NPLIR	1.00409	2.44e-05	0.000276935	Rv0145			Rv0145		If more than one peptide had the same phosphorylation site, the peptide with the fewest missed cleavages was included in this list
TPT(ph)TLPQATPNGAAPWHVR	1.14129	0.000351885	0.00209158	Rv0176			Rv0176		If a phosphorylation site was present only in a dually phosphorylated peptide, this is included and a peptide containing the second P-site is also included, so that the number of phosphopeptides represents all unique sites.
S(ph)FVAAPGR	2.94491	1.51e-07	1.06e-05	Rv0341	IniB		Rv0341		The unique Rv numbers in Column H do not correspond to columns A-C.
VPANLGT(ph)EPLR	1.35331	7.71e-07	3.07e-05	Rv1194c			Rv1194c
YGVPAHGT(ph)AAHAFTMLHAQHGGPTELAER	1.15084	0.0016122	0.00661522	Rv1330c	PncB1		Rv1330c
TVTPEGDT(ph)KTIVR	1.13452	9.44e-06	0.000146502	Rv1443c			Rv1443c
GSESQTDT(ph)SELDKR	1.73225	0.000231598	0.00151631	Rv1543			Rv1543
STET(ph)RVNER	2.17411	0.00503286	0.0161661	Rv1641	InfC		Rv1641
STDT(ph)APAQTMHAGR	1.15091	6.09e-07	2.79e-05	Rv1820	IlvG		Rv1820
MAEAEPAT(ph)RPT(ph)GASVR	3.11849	9.72e-05	0.000802503	Rv2197c			Rv2197c
NAAPS(ph)GTAALQSLLHGR	1.08941	0.000126777	0.00100788	Rv2454c			Rv2454c
AVVS(ph)GAQR	1.04281	0.000231028	0.00151631	Rv2986c	HupB		Rv2986c
GDSVT(ph)ITGFGVFEQR	1.10909	0.000420686	0.00232658	Rv2986c	HupB		Rv3604c
TADTPPDDS(ph)GGLHAR	1.57463	5.67e-07	2.79e-05	Rv3604c			Rv3876
LRAEEASGAQLAPGT(ph)EPSPAPLGQPR	1.12943	3.89e-06	0.000103108	Rv3876	EspI
VAT(ph)GPSIQAR	1.81096	3.41e-05	0.000349401	Rv3876	EspI
17							15

## Sheet: AB down
Unique cleanSeq	log2FC_pknAB	pvalues_PknAB	adjPvalues_PknAB	RV	Gene.Symbol							Unique RV
TSLLSSAAGNLSGPRT(ph)DPLPR	-2.73787	6.20064e-06	2.17472e-05	Rv0014c	PknB	Ser/Trhkinase		Green = peptidoglycan synthesis & its regulation				Rv0014c	Notes:	All phosphopeptides meeting criteria log2FC <-1 and adj. P<0.05 were identified. For each phosphorylation site, only one phosphopeptide is included in this list.
DVKPGNILITPT(ph)GQVK	-1.13593	2.95813e-07	2.01653e-06	Rv0015c	PknA	Ser/Trhkinase		Orange = protein secretoin				Rv0015c		If more than one peptide had the same phosphorylation site, the peptide with the fewest missed cleavages was included in this list
RPFAGDGALT(ph)VAMK	-1.14091	4.59457e-06	1.68468e-05	Rv0015c	PknA	Ser/Trhkinase		Blue = translation, including ribosomal proteins				Rv0091		If a phosphorylation site was present only in a dually phosphorylated peptide, this is included and a peptide containing the second P-site is also included, so that the number of phosphopeptides represents all unique sites.
LRPYQPGHIPFIEPT(ph)ER	-2.77311	2.74724e-07	1.89952e-06	Rv0091	Mtn	methylthioadenosine nucleosidase		Yellow = central metabolism				Rv0201c		The unique Rv numbers in Column L do not correspond to columns A-C.
VEFWPT(ph)VAIR	-1.74642	3.10025e-08	3.35993e-07	Rv0201c								Rv0250c
SALES(ph)GDIATWQR	-1.07694	0.00787728	0.0119893	Rv0201c								Rv0268c
STT(ph)AELAELHDLVGGLR	-2.55857	2.86772e-08	3.3047e-07	Rv0250c								Rv0351
AAVPQPS(ph)EK	-1.04262	0.00467587	0.00742007	Rv0250c								Rv0394c
EHVT(ph)MPLDK	-2.48377	2.31893e-09	5.10164e-08	Rv0268c								Rv0461
IDPET(ph)GEVR	-1.46447	0.000104842	0.000252456	Rv0351	GrpE	chaperones						Rv0474
AADAGAELLILPSGGSAPT(ph)GDHPTPHPSTSR	-1.01154	1.05079e-05	3.36811e-05	Rv0394c								Rv0497
SWPGSTPKPQEDPVGVAPSASVEVLGSEPAATLAHSVT(ph)VPGR	-1.01493	0.000355617	0.000745102	Rv0461								Rv0500A
DAIITDTAIT(ph)ER	-1.19577	1.57837e-07	1.20736e-06	Rv0474								Rv0503c
RGDSDAITVAELT(ph)GEIPIIR	-1.45374	3.53499e-05	9.8898e-05	Rv0497								Rv0530
DT(ph)GFVEGQQAK	-1.10446	7.25433e-05	0.000180056	Rv0500A								Rv0638
TSQGDTT(ph)SGTQLKPPVEAVR	-1.04638	3.19975e-06	1.22911e-05	Rv0503c	CmaA2	lipid synthesis						Rv0700
LEPVPHTPYPELAT(ph)TTLLR	-1.74844	3.94232e-08	4.05975e-07	Rv0530								Rv0706
TALVT(ph)KPVVRPQR	-1.62948	2.57848e-06	1.05796e-05	Rv0638	SecE	protein secretion						Rv0810c
AAGADADVDVEEPST(ph)AASEATGVAK	-2.26657	0.000646311	0.00128295	Rv0638	SecE	protein secretion						Rv0899
TGASVVGPVPLPT(ph)EK	-1.3062	8.57233e-07	4.50979e-06	Rv0700	NusE/RpsJ	ribosomal protein						Rv0909
TAAT(ph)KATEYPSAVAK	-1.23881	7.4566e-07	4.11149e-06	Rv0706	RplV	ribosomal protein						Rv0979A
YSSPQT(ph)DFQR	-1.1712	6.27101e-05	0.000158082	Rv0810c								Rv1081c
AGLGQTPATT(ph)DAR	-1.07203	5.06729e-05	0.000131859	Rv0899	OmpA	Outer membrane protein						Rv1103c
AGEFVDEQT(ph)QGNYSDAIHK	-1.46016	6.91438e-06	2.34025e-05	Rv0909								Rv1107c
AAKT(ph)ELVGVTVAGHAHK	-1.32702	4.49773e-05	0.000121812	Rv0979A	RpmF	ribosomal protein						Rv1209
THT(ph)PIPR	-1.65877	1.214e-08	1.67879e-07	Rv1081c								Rv1377c
DAEILATNTSAT(ph)GDLDTLAGHCAR	-1.5223	5.90088e-06	2.10002e-05	Rv1103c	MazE3	antitoxin						Rv1626
VCDPNGDDT(ph)GRTHATVPVSQLGYEACR	-1.24274	0.000146988	0.000343683	Rv1107c	XseB	exonulcease VI						Rv1636
SQLGAIHASSEDAEAES(ph)DASNPSR	-1.21276	4.18669e-07	2.59712e-06	Rv1209								Rv1638A
SQLGAIHASSEDAEAESDASNPS(ph)RGETVVHYR	-2.20538	3.97976e-05	0.000109443	Rv1209								Rv1697
GESPGEGLPPIT(ph)TPPWDTK	-1.14399	1.84701e-10	5.95967e-09	Rv1377c								Rv1825
TGPT(ph)TDADAAVPR	-1.75817	0.00641789	0.00989255	Rv1626								Rv1826
VTGT(ph)APIYEILHDAK	-2.22622	4.42274e-09	8.54921e-08	Rv1636	TB15.3	secreted protein antigen						Rv1977
YDS(ph)AGVPTFESVR	-1.50628	1.04029e-08	1.48088e-07	Rv1638A								Rv2094c
YDSAGVPT(ph)FESVR	-1.32181	9.99917e-06	3.2419e-05	Rv1638A								Rv2127
AGYRPQLIVGDPDQIST(ph)EVLK	-1.20638	0.000449023	0.000921148	Rv1697								Rv2145c
SENRPEPVAAETSAATT(ph)AR	-1.02481	5.88155e-05	0.000150618	Rv1825								Rv2204c
SDIPS(ph)DLHYTAEHEWIR	-1.06037	0.000790442	0.00151815	Rv1826	GcvH	glycine cleavage						Rv2358
LLNLELQT(ph)HPFSVLR	-1.07503	3.49913e-05	9.84639e-05	Rv1977								Rv2375
AEASIET(ph)PTPVQSQR	-2.59235	1.25482e-05	3.86837e-05	Rv2094c	TatA	protein secretion						Rv2520c
LGHT(ph)GPFPAVANPPVR	-1.32592	1.8341e-06	8.21824e-06	Rv2127	AnsP1	L-Asp permease						Rv2536
PLT(ph)PADVHNVAFSKPPIGK	-1.31866	2.02414e-07	1.48437e-06	Rv2145c	Wag31	peptidoglycan synthesis regulator						Rv2632c
TLDGDQT(ph)AEFGGVR	-1.33977	6.71708e-08	6.25205e-07	Rv2204c								Rv2709
FAECPT(ph)FPAPPPR	-1.70657	1.41307e-07	1.1592e-06	Rv2358	SmtB	transcription regulator						Rv2711
LLSEDST(ph)FYGDLFPHAVK	-1.12783	1.50141e-05	4.48568e-05	Rv2375								Rv2821c
LLS(ph)EDSTFYGDLFPHAVK	-1.48851	0.00147639	0.0026368	Rv2375								Rv2921c
VDRDPNT(ph)IKQEIDQTR	-1.88062	1.74145e-06	7.90214e-06	Rv2520c								Rv3002c
AADT(ph)DVFSAVR	-2.18715	4.85595e-10	1.23699e-08	Rv2536								Rv3005c
TTESDTPT(ph)EVIR	-1.07449	1.59651e-07	1.20736e-06	Rv2536								Rv3012c
EAPT(ph)EVIR	-1.04131	1.04275e-06	5.18233e-06	Rv2536								Rv3246c
ADDSPTGEMQVAQPEAQT(ph)AAVATVER	-1.28083	0.000532785	0.00107895	Rv2536								Rv3284
TDSEHVGKT(ph)CQIDVLIEEHDER	-1.16085	4.59116e-05	0.000123112	Rv2632c								Rv3285
IPLFPT(ph)AERPALEPR	-1.03746	1.52786e-07	1.20736e-06	Rv2709								Rv3373
VLNNPT(ph)TSPFGNPIPGLVELGVGPEPGADDANLVR	-1.55992	0.00120161	0.00220296	Rv2711	IdeR	iron-regulated transcriptioin regulator						Rv3441c
LFGDTEEYMT(ph)GR	-1.14318	1.59636e-07	1.20736e-06	Rv2821c								Rv3489
SGGYTASSGITFSQTPTT(ph)QPAER	-1.06274	0.00282532	0.00478132	Rv2921c	FtsY	protein secretion						Rv3788
S(ph)PKTHTLSVLVEDKPGVLAR	-1.00748	0.0001304	0.000307871	Rv3002c	IlvN	Val, Ile synthesis						Rv3865
TSSNDSHWQRPDDSPGPMPGRPVSASLVDPEDDLT(ph)PAR	-5.02094	2.08512e-13	1.0092e-10	Rv3005c								Rv3874
DVNVTRPDET(ph)VPCLTQR	-1.11755	6.44695e-06	2.2288e-05	Rv3012c	GatC	Glu-tRNA amidotransferase						Rv3880c
VEKDPENPTVVLT(ph)VR	-1.3228	1.34362e-06	6.25299e-06	Rv3246c	MtrA	Response regulator						Rv3915
VEKDPENPT(ph)VVLTVR	-1.02955	3.74436e-06	1.40486e-05	Rv3246c	MtrA	Response regulator
LHFSAPAEAPTT(ph)R	-1.79485	4.91523e-09	8.81101e-08	Rv3284
LHFSAPAEAPT(ph)TR	-1.09417	0.000213394	0.000473774	Rv3284
GAHTGAAASGDAVT(ph)APMQGTVVK	-1.01515	3.47272e-05	9.82922e-05	Rv3285	AccA3	acetyl/propionyl CoA carboxylase
ALTT(ph)MPIPVIAAVR	-1.09576	3.04314e-06	1.19746e-05	Rv3373	EchA18	enoyl-CoA hydratase
TAVEQAAAELGDT(ph)GR	-1.0551	4.67948e-05	0.000123763	Rv3441c	MrsA	phosphosugar mutase
SDHGEIGDVEPLADST(ph)ASQAR	-1.56061	1.28204e-06	6.07989e-06	Rv3489
LRT(ph)GPTPWSGSETLPGGTEVTLR	-1.08835	4.94824e-05	0.00013016	Rv3788
ATDT(ph)VAGISGR	-1.40142	3.27301e-06	1.24735e-05	Rv3865	EspF	ESX-1 associated protein
TDAAT(ph)LAQEAGNFER	-3.08897	1.27443e-09	2.93726e-08	Rv3874	EsxB	ESX-1 secreted protein
GAAGT(ph)AAQAAVVR	-2.97203	2.30176e-05	6.71115e-05	Rv3874	EsxB	ESX-1 secreted protein
AEMKT(ph)DAATLAQEAGNFER	-1.33096	0.000183149	0.000416169	Rv3874	EsxB	ESX-1 secreted protein
VNEALHNAQAAASAYNDAAGEQLT(ph)AALSAMSR	-1.59263	2.14499e-06	9.02763e-06	Rv3880c	EspL	ESX-1 associated protein
AALTALGMLDHQEEDLTT(ph)GR	-1.81238	1.45037e-06	6.68553e-06	Rv3915	CwlM	peptidoglycan synthesis regulator
74												60

## Sheet: AB up
Unique cleanSeq	log2FC_pknAB	pvalues_PknAB	adjPvalues_PknAB	RV	Gene.Symbol		Unique RV
FISGASAPVT(ph)GPAAAVR	4.07409	0.00320985	0.00530228	Rv0007			Rv0007	Notes:	All phosphopeptides meeting criteria log2FC >1 and adj. P<0.05 were identified. For each phosphorylation site, only one phosphopeptide is included in this list.
TSLLSSAAGNLS(ph)GPRTDPLPR	2.7246	6.0323e-05	0.000153665	Rv0014c	PknB		Rv0014c		If more than one peptide had the same phosphorylation site, the peptide with the fewest missed cleavages was included in this list
FEQSSNLHT(ph)GQFR	3.17645	4.59255e-09	8.54921e-08	Rv0020c	FhaA		Rv0020c		If a phosphorylation site was present only in a dually phosphorylated peptide, this is included and a peptide containing the second P-site is also included, so that the number of phosphopeptides represents all unique sites.
GTVNPDVET(ph)HPPVIDCAR	3.53047	3.14611e-08	3.35993e-07	Rv0020c	FhaA		Rv0078A		The unique Rv numbers in Column H do not correspond to columns A-C.
GGYPPET(ph)GGYPPQPGYPR	2.1704	8.20687e-08	7.38523e-07	Rv0020c	FhaA		Rv0171
HEEGSYVPS(ph)GPPGPPEQR	3.31499	3.34612e-07	2.18855e-06	Rv0020c	FhaA		Rv0200
YTESPRVPGY(ph)APQGGGYAEPAGR	1.81288	1.92563e-06	8.39645e-06	Rv0020c	FhaA		Rv0206c
GGPDPQGGS(ph)DPR	2.71219	9.79019e-06	3.22344e-05	Rv0020c	FhaA		Rv0227c
GYPDQGQGGYPPPYEQRPPVS(ph)PGPAAGYGAPGYDQGYR	2.30256	1.34107e-05	4.08226e-05	Rv0020c	FhaA		Rv0242c
FEQSS(ph)NLHTGQFR	1.05651	3.18275e-05	9.06147e-05	Rv0020c	FhaA		Rv0341
QDYGGGADYT(ph)R	1.75078	0.000188773	0.000426945	Rv0020c	FhaA		Rv0350
FT(ph)RDVDIVVAVANDDAAESLVR	1.8578	1.42937e-08	1.90256e-07	Rv0078A			Rv0351
EDLAET(ph)LTILGR	2.06895	0.00401392	0.00649745	Rv0171	Mce1C		Rv0361
EQYAKS(ph)S(ph)ADLAR	2.20932	0.0341482	0.047768	Rv0200			Rv0371c
SSPASSPELTPALEATAAPAAPS(ph)GASTTR	2.15604	1.10942e-12	2.6848e-10	Rv0206c	MmpL3		Rv0383c
MQIGSSTEPPT(ph)TR	1.88334	1.07715e-11	1.04268e-09	Rv0206c	MmpL3		Rv0384c
SVQSPASTPPPTPTPPSAPSAGQT(ph)R	2.07563	2.5665e-10	7.76367e-09	Rv0206c	MmpL3		Rv0389
STDAAGDPAEPT(ph)AALPIIR	1.86679	3.87542e-10	1.04206e-08	Rv0206c	MmpL3		Rv0410c
SVQSPASTPPPTPTPPSAPS(ph)AGQTR	2.62412	5.9006e-09	9.8479e-08	Rv0206c	MmpL3		Rv0421c
SDGDDSEAAT(ph)EQLNAR	2.25799	4.50503e-05	0.000121812	Rv0206c	MmpL3		Rv0440
GGFEEPVPGAEAET(ph)EK	1.50058	4.67698e-08	4.52732e-07	Rv0227c			Rv0530
QLGVPQPET(ph)LRR	2.43785	1.45444e-08	1.90256e-07	Rv0242c	FabG4		Rv0538
AMTS(ph)AGLIDIAPHQISSVAANVVPGLNLGAGDPMSGLR	2.43753	1.74696e-06	7.90214e-06	Rv0341	IniB		Rv0548c
NQAVTNVDRT(ph)VR	1.67196	4.80144e-07	2.83402e-06	Rv0350	DnaK		Rv0641
TDGNQKPDGNSGEQVTVT(ph)DK	1.25261	6.8194e-06	2.32436e-05	Rv0351	GrpE		Rv0683
TESYPLVPHDAETET(ph)VVITTSDNDAAVTQPEAQR	1.06532	0.000715377	0.00140179	Rv0361			Rv0701
MT(ph)AT(ph)QIT(ph)GVVLAAGR	2.89762	0.000580258	0.00116533	Rv0371c			Rv0707
AQPDPAT(ph)TVLPDPAR	3.78465	7.64037e-11	3.50609e-09	Rv0383c			Rv0710
LPQATGAST(ph)QPQLSR	2.28632	1.07268e-07	9.33497e-07	Rv0384c	ClpB		Rv0715
MIDGWTEEQHEPT(ph)VR	2.62901	9.19775e-12	1.04268e-09	Rv0389	PurT		Rv0733
AAGHQVQPQT(ph)GGVSPR	1.17617	0.000273504	0.000586508	Rv0389	PurT		Rv0736
SGPGTQPADAQTAT(ph)SATVR	1.50071	1.03271e-06	5.18233e-06	Rv0410c	PknG		Rv0768
SGPGT(ph)QPADAQTATSATVR	1.74623	1.86527e-06	8.21824e-06	Rv0410c	PknG		Rv0797
S(ph)GPGTQPADAQTATSATVR	1.19921	1.21872e-05	3.78115e-05	Rv0410c	PknG		Rv0871
GLAEGPLIAGGHS(ph)YGGR	2.07344	6.08085e-11	3.50609e-09	Rv0421c			Rv0983
WGAPTITNDGVS(ph)IAK	1.65426	4.15323e-06	1.53448e-05	Rv0440	GroEL2		Rv1111c
LEPVPHT(ph)PYPELATTTLLRPVKPPPSEGWR	1.77899	1.18204e-10	4.18211e-09	Rv0530			Rv1266c
TGVGAPDSGNGGTDHPT(ph)VQLPPVPSVGAPPAAAGGETPTR	1.22127	9.57689e-09	1.40461e-07	Rv0530			Rv1297
VQTPDDPT(ph)FALAR	1.83316	2.61022e-07	1.83093e-06	Rv0538			Rv1367c
SGYQYASGDT(ph)ADTVDVAR	1.26022	5.80581e-06	2.08149e-05	Rv0548c	MenB		Rv1389
ITVSTTT(ph)GPGIPVDPSITR	1.38249	0.000203506	0.000453904	Rv0641	RplA		Rv1422
DKTGT(ph)DPVITLK	1.08533	5.01634e-05	0.000131238	Rv0683	RpsG		Rv1593c
GAVPGRT(ph)GGLVMVR	1.36618	3.05904e-07	2.05636e-06	Rv0701	RplC		Rv1636
AAGGEEAAPDAAAPVEAQSTES(ph)	1.33451	2.11478e-07	1.52769e-06	Rv0707	RpsC		Rv1746
VSLMET(ph)RPLSATK	1.06691	0.000159694	0.000371596	Rv0710	RpsQ		Rv1747
SGGIVT(ph)QEAPIHVSNVMVVDSDGKPTR	1.38028	4.65053e-05	0.000123673	Rv0715	RplX		Rv1769
LGIPQIS(ph)TGELFR	1.43062	3.19332e-08	3.35993e-07	Rv0733	Adk		Rv1827
GLGPPDDT(ph)GVR	1.2107	0.00045304	0.000925196	Rv0736	RslA		Rv1899c
ELT(ph)ISEVGAPR	3.14416	7.01091e-11	3.50609e-09	Rv0768	AldA		Rv2031c
IALT(ph)QIRMTDSR	1.54216	1.17398e-05	3.68965e-05	Rv0797			Rv2094c
LIEPPPS(ph)LSRPR	1.58408	8.52525e-05	0.000208395	Rv0871	CspB		Rv2151c
QPYEALGGT(ph)RPGLIPGVIPTMTPPPGMVR	1.92251	8.23972e-08	7.38523e-07	Rv0983	PepD		Rv2197c
SYQPSEPS(ph)GPAEPVNR	1.89464	1.87129e-08	2.26426e-07	Rv1111c			Rv2198c
ARPSEPT(ph)NPTHHPISQVR	2.76693	2.34587e-08	2.76927e-07	Rv1111c			Rv2244
LTQLGT(ph)AVGTWK	1.4276	2.64386e-09	5.5636e-08	Rv1266c	PknH		Rv2257c
AGKT(ph)TILQDIANAITR	1.63458	3.18482e-06	1.22911e-05	Rv1297	Rho		Rv2358
IEDAPLY(ph)QIIDER	1.1071	2.79773e-09	5.6421e-08	Rv1367c			Rv2445c
VVVLSGPS(ph)AVGK	1.03947	4.55516e-07	2.72185e-06	Rv1389	Gmk		Rv2461c
SVGEGPDT(ph)KPTAR	1.10635	5.66121e-06	2.0448e-05	Rv1389	Gmk		Rv2694c
DVGASEPPVAAT(ph)QEIPIDGGRPR	3.68166	6.80209e-11	3.50609e-09	Rv1422			Rv2699c
EFALST(ph)LR	1.04633	9.40633e-06	3.11826e-05	Rv1593c			Rv2744c
AADILKDESYKVT(ph)GTAPIYEILHDAK	1.12883	3.97857e-06	1.48125e-05	Rv1636	TB15.3		Rv2971
LGGAGDPDDTRVS(ph)QPVAVAAPAK	1.86831	1.03408e-06	5.18233e-06	Rv1746	PknF		Rv3014c
LGGAGDPDDT(ph)RVSQPVAVAAPAK	1.65876	0.00782969	0.0119545	Rv1746	PknF		Rv3068c
IPAAPPS(ph)GPQPR	2.15311	7.06075e-12	1.04268e-09	Rv1747			Rv3099c
GAEVVDT(ph)VPTYR	2.17931	3.60096e-05	9.95923e-05	Rv1769			Rv3200c
ADFLSELDAPAQAGT(ph)ESAVSGVEGLPPGSALLVVK	1.39602	5.96009e-06	2.10561e-05	Rv1827	Cfp17		Rv3248c
TDMNPDIEKDQTSDEVTVET(ph)TSVFR	1.86063	0.000778323	0.00150083	Rv1827	Cfp17		Rv3418c
APIGLGEAVETT(ph)AGDMPAR	1.04407	1.86778e-06	8.21824e-06	Rv1899c	LppD		Rv3442c
ATT(ph)LPVQR	1.80669	0.00097036	0.00181911	Rv2031c	HspX		Rv3569c
AEAS(ph)IETPTPVQSQR	1.37884	5.17405e-05	0.000133917	Rv2094c	TatA		Rv3597c
VADDAADEEAVT(ph)EPLATESK	1.59811	0.000646776	0.00128295	Rv2151c	FtsQ		Rv3814c
MAEAEPAT(ph)RPTGASVR	1.74343	0.000224871	0.000496975	Rv2197c			Rv3817
EPDEPES(ph)EPVSDTGDER	1.96133	3.63197e-10	1.03404e-08	Rv2198c	MmpS3		Rv3852
EPDEPESEPVSDT(ph)GDER	1.79645	6.77875e-06	2.32436e-05	Rv2198c	MmpS3		Rv3876
LPSDQT(ph)GETDAYSR	1.90544	1.74485e-05	5.11823e-05	Rv2198c	MmpS3		Rv3910
SGPNPPGREPDEPESEPVS(ph)DTGDER	2.59005	7.81476e-05	0.000191997	Rv2198c	MmpS3		Rv3915
AKIES(ph)ENPDAVANVQAR	1.17927	3.96799e-07	2.49416e-06	Rv2244	AcpP
VFALAS(ph)VTKPLVAR	1.75493	8.66575e-11	3.50609e-09	Rv2257c
VT(ph)SPSTPTAAHEDVGADEVGGHQHPADR	1.07738	3.57473e-05	9.94351e-05	Rv2358	SmtB
QLAGGT(ph)DPVQAAAPGTIR	1.49262	3.15971e-08	3.35993e-07	Rv2445c	Ndk
SNSQGLSLT(ph)DSVYER	1.32483	3.44328e-07	2.22206e-06	Rv2461c	ClpP
IPGIDT(ph)GR	1.01828	7.81434e-06	2.62649e-05	Rv2694c
RTETDDVSEDS(ph)LEELK	1.15739	1.12241e-06	5.37866e-06	Rv2699c
GEALPAGGTT(ph)ATPR	1.59049	2.62904e-06	1.06929e-05	Rv2744c	35kd_ag
PATET(ph)SGGAIAEQPYGQ	1.0488	5.86611e-05	0.000150618	Rv2744c	35kd_ag
LATPDQGFT(ph)R	1.1888	7.52186e-09	1.13768e-07	Rv2971
IHAEVGDAAHY(ph)LCELK	2.76504	6.97567e-11	3.50609e-09	Rv3014c	LigA
TEALADGIVVTPS(ph)HNPPSDGGIK	2.81879	6.7568e-09	1.05493e-07	Rv3068c	PgmA
TT(ph)PGRPLTTLDK	1.83409	7.10911e-07	4.00094e-06	Rv3099c
QSGADTVVVSS(ph)ETAGR	1.76095	1.22031e-09	2.93726e-08	Rv3200c
GVTEETT(ph)TGVLR	1.25557	6.20113e-07	3.57303e-06	Rv3248c	SahH
ILVQANEAETTT(ph)ASGLVIPDTAK	1.77105	0.0237197	0.0340878	Rv3418c	GroES
T(ph)ETTPAPQTPAAPAGPAQSFVLERPIQTVGR	1.01771	6.09954e-07	3.55684e-06	Rv3442c	RpsI
VPLVGNS(ph)LGGGTAVR	1.32002	5.58105e-09	9.64724e-08	Rv3569c	BphD
IPADVIDAYHAAT(ph)	2.46369	8.71666e-07	4.53641e-06	Rv3597c	Lsr2
LGGGAPTVEES(ph)R	2.08362	1.2097e-10	4.18211e-09	Rv3814c
LWQAEDDS(ph)SR	1.72418	8.69279e-11	3.50609e-09	Rv3817
IET(ph)NGQLAAAAK	1.30037	0.00137529	0.00247451	Rv3852	Hns
VHPDLAAQHAAAQPDSITAATT(ph)GGR	1.72592	7.92519e-07	4.26199e-06	Rv3876	EspI
VAT(ph)GPSIQAR	1.08878	0.000832953	0.0015872	Rv3876	EspI
MPIGEPPPAPSRPSASPAEPPT(ph)RPAPQHSR	1.22388	0.00136239	0.00246044	Rv3876	EspI
SASTLLNLMQQATAVADRT(ph)EVLGPIDEAPVSAAPR	1.88658	1.27174e-05	3.89572e-05	Rv3910	MviN
DT(ph)AGQPIEPADIDR	1.39441	0.0049415	0.00779051	Rv3910	MviN
NDRPT(ph)GTFTFAELLAHELSVER	1.6631	8.88386e-07	4.57424e-06	Rv3915	CwlM
105							77
