# Supplementary material for: Protein kinases PknA and PknB independently and coordinately regulate essential Mycobacterium tuberculosis physiologies and antimicrobial susceptibility
Source: PLoS Pathog. 2020 Apr 7;16(4):e1008452. doi: 10.1371/journal.ppat.1008452 (PMC7164672; doi:10.1371/journal.ppat.1008452)
Supplement: S4 Table — Candidate PknA substrate phosphorylation sites are defined as showing significantly decreased phosphorylation in the pknA depletion strain and either no significant change or significantly increased phosphorylation or phosphorylation in the pknB depletion strain. Candidate PknB substrate phosphorylation sites are defined as showing significantly decreased phosphorylation in the pknB depletion strain and either no significant change or significantly increased phosphorylation or phosphorylation in the pknA depletion strain. Candidate substrate phosphorylation sites of both PknA and PknB are defined as showing significantly decreased phosphorylation in both the pknA depletion strain and the pknB depletion strain. (XLSX) [file ppat.1008452.s004.xlsx]

## Sheet: PknA down
cleanSeq	log2FC_pknA	pvalues_PknA	adjPvalues_PknA	log2FC_pknB	pvalues_PknB	adjPvalues_PknB	log2FC_pknAB	pvalues_PknAB	adjPvalues_PknAB	RV	Gene.Symbol	Product	pknA_statSig	pknB_statSig	pknAB_statSig	pknA_dir	pknB_dir	pknAB_dir	Candidate PknA sub B_NS	Candidate PknA sub B_up	Candidate PknA sub total	Unique protein candidate PknA substrate	Candidate PknAB sub	Unique protein candidate PknAB substrate
AAT(ph)GPGRIPDAGDPPPWQR	-2.30316	1.65091e-09	1.4986e-08	-0.317554	0.18399	0.275335	-0.719704	0.000720585	0.0014063	Rv0007		Possible conserved membrane protein	TRUE	FALSE	FALSE	Down	NS	NS	1	0	1	1	0	0	All phosphopeptides with log2FC <-1 and adj P<0.05 in the pknA depletion strain are included.
AAPAAIPSGTT(ph)AR	-2.86593	1.66294e-10	2.24632e-09							Rv0015c	PknA	Serine/threonine-protein kinase PknA (EC 2.7.11.1)	TRUE			Down	ND	ND	0	0	0	0	0	0
RPFAGDGALT(ph)VAMK	-3.98327	7.91308e-14	1.11337e-11	-0.356503	0.283893	0.392513	-1.14091	4.59457e-06	1.68468e-05	Rv0015c	PknA	Serine/threonine-protein kinase PknA (EC 2.7.11.1)	TRUE	FALSE	TRUE	Down	NS	Down	1	0	1	1	0	0	PknA candidate substrate (column V) defined as Down in PknA and either NS or Up in PknB
DVKPGNILITPT(ph)GQVK	-2.12238	1.64939e-10	2.24632e-09	0.225038	0.185289	0.276629	-1.13593	2.95813e-07	2.01653e-06	Rv0015c	PknA	Serine/threonine-protein kinase PknA (EC 2.7.11.1)	TRUE	FALSE	TRUE	Down	NS	Down	1	0	1	0	0	0
AAPAAIPSGT(ph)TAR	-5.61676	1.35757e-07	6.67867e-07	1.00866	0.0731569	0.132181	-0.670031	0.351357	0.39826	Rv0015c	PknA	Serine/threonine-protein kinase PknA (EC 2.7.11.1)	TRUE	FALSE	FALSE	Down	NS	NS	1	0	1	0	0	0	PknAB candidate substrate (column X) defined as Down in PknA and Down in PknB
AAPAAIPS(ph)GTTAR	-2.06406	0.000108154	0.000223454	0.400186	0.436508	0.557468	0.891182	0.0674308	0.0872633	Rv0015c	PknA	Serine/threonine-protein kinase PknA (EC 2.7.11.1)	TRUE	FALSE	FALSE	Down	NS	NS	1	0	1	0	0	0
RPPRPSQT(ph)PPPGR	-1.26159	0.00290544	0.00467195	1.19622	0.0150799	0.0379085	0.647105	0.238561	0.283518	Rv0015c	PknA	Serine/threonine-protein kinase PknA (EC 2.7.11.1)	TRUE	TRUE	FALSE	Down	Up	NS	0	1	1	0	0	0
ITPEEAHS(ph)HPQR	-2.4935	4.42639e-10	5.02253e-09	0.512143	0.1168	0.191455	-0.156597	0.104712	0.13302	Rv0018c	Ppp	Serine/threonine phosphatase PPP (EC 3.1.3.16)	TRUE	FALSE	FALSE	Down	NS	NS	1	0	1	1	0	0
TDIYAPT(ph)GAVMMR	-1.66613	1.45249e-09	1.3484e-08	0.133602	0.728975	0.824961	-0.964507	6.31599e-06	2.19924e-05	Rv0019c	FhaB	Conserved protein with FHA domain, FhaB	TRUE	FALSE	FALSE	Down	NS	NS	1	0	1	1	0	0
PAPAQTSSASGDDPWGSAPAS(ph)GSFGGGDDEPPF	-1.81156	0.00286544	0.00462348	-0.355514	0.0132265	0.0341954				Rv0054	Ssb	Single-stranded DNA-binding protein	TRUE	FALSE		Down	NS	ND	1	0	1	1	0	0
DQAIDYKDT(ph)ALLR	-1.89948	2.25263e-10	2.82348e-09	-0.471058	0.0109409	0.0299931	0.161289	0.461177	0.498699	Rv0055	RpsR1	SSU ribosomal protein S18p @ SSU ribosomal protein S18p, zinc-dependent	TRUE	FALSE	FALSE	Down	NS	NS	1	0	1	1	0	0
TSADS(ph)GKLFGSVTAADVVAAIK	-1.4179	0.00521305	0.00793805	0.246576	0.205682	0.30211	0.42618	0.00335973	0.00551459	Rv0056	RplI	LSU ribosomal protein L9p	TRUE	FALSE	FALSE	Down	NS	NS	1	0	1	1	0	0
VEQMAS(ph)ESLR	-1.36903	0.000373738	0.000695568	-0.477427	0.0741165	0.133506	-0.18787	0.141398	0.173697	Rv0123		DNA-binding protein, CopG family	TRUE	FALSE	FALSE	Down	NS	NS	1	0	1	1	0	0
AADSAESDAGADQT(ph)GPQVK	-1.09188	3.60786e-05	8.44636e-05	-0.0545984	0.948596	0.969206	-2.06789	0.0524202	0.0704761	Rv0175		FIG033430: Probable conserved MCE associated membrane protein	TRUE	FALSE	FALSE	Down	NS	NS	1	0	1	1	0	0
GAAVADSQADEDDS(ph)AATAAR	-1.41799	5.17205e-08	2.79888e-07	0.0419908	0.677619	0.776563				Rv0178		FIG030769: Probable conserved MCE associated membrane protein	TRUE	FALSE		Down	NS	ND	1	0	1	1	0	0
SVANGESTDT(ph)ASAATEGHR	-3.21316	6.08993e-05	0.000133666	0.0255127	0.96072	0.976067				Rv0178		FIG030769: Probable conserved MCE associated membrane protein	TRUE	FALSE		Down	NS	ND	1	0	1	0	0	0
AATAAHYENHGGT(ph)GTIAVPDR	-1.19355	5.76714e-05	0.000127987				-0.508285	0.000283482	0.000604429	Rv0185		Conserved hypothetical protein	TRUE		FALSE	Down	ND	NS	0	0	0	0	0	0
T(ph)AAHGYTQQK	-1.5761	5.1375e-07	2.01912e-06	0.248031	0.374902	0.495712				Rv0190		Conserved protein	TRUE	FALSE		Down	NS	ND	1	0	1	1	0	0
SALES(ph)GDIATWQR	-2.3407	1.10692e-11	3.31369e-10	-0.0424764	0.824683	0.907436	-1.07694	0.00787728	0.0119893	Rv0201c		Conserved protein	TRUE	FALSE	TRUE	Down	NS	Down	1	0	1	1	0	0
VEFWPT(ph)VAIR	-1.21103	0.00570413	0.00863909	0.214371	0.0952162	0.164112	-1.74642	3.10025e-08	3.35993e-07	Rv0201c		Conserved protein	TRUE	FALSE	TRUE	Down	NS	Down	1	0	1	0	0	0
STDAAGDPAEPT(ph)AALPIIR	-1.62919	2.38165e-10	2.91389e-09	-0.579592	0.0481889	0.0972956	1.86679	3.87542e-10	1.04206e-08	Rv0206c	MmpL3	Transmembrane transport protein MmpL5	TRUE	FALSE	TRUE	Down	NS	Up	1	0	1	1	0	0
SDGDDSEAAT(ph)EQLNAR	-1.16726	9.71229e-07	3.52196e-06	0.0555284	0.850303	0.921398	2.25799	4.50503e-05	0.000121812	Rv0206c	MmpL3	Transmembrane transport protein MmpL5	TRUE	FALSE	TRUE	Down	NS	Up	1	0	1	0	0	0
DAASDTWQPPT(ph)PR	-1.0933	7.60835e-09	5.42757e-08				-0.0428563	0.734393	0.76276	Rv0239	VapB24	Possible antitoxin VapB24	TRUE		FALSE	Down	ND	NS	0	0	0	0	0	0
AAVPQPS(ph)EK	-3.97501	8.61413e-11	1.37728e-09	-2.05252	1.18266e-07	1.05972e-05	-1.04262	0.00467587	0.00742007	Rv0250c		Conserved protein	TRUE	TRUE	TRUE	Down	Down	Down	0	0	0	0	1	1
STT(ph)AELAELHDLVGGLR	-1.70983	7.86339e-05	0.000166373	0.0424971	0.754959	0.851336	-2.55857	2.86772e-08	3.3047e-07	Rv0250c		Conserved protein	TRUE	FALSE	TRUE	Down	NS	Down	1	0	1	1	0	0
EHVT(ph)MPLDK	-3.23752	1.06974e-14	2.50854e-12	-0.668278	0.00061365	0.00314743	-2.48377	2.31893e-09	5.10164e-08	Rv0268c		Hypothetical protein	TRUE	FALSE	TRUE	Down	NS	Down	1	0	1	1	0	0
LAAESTPDT(ph)NGISR	-1.13911	1.88304e-07	8.60206e-07	0.772841	0.00152692	0.00634719				Rv0282	EccA3	AAA family ATPase, ESX-1 secretion system component Rv3868	TRUE	FALSE		Down	NS	ND	1	0	1	1	0	0
VVPEGLAAASAAVEALT(ph)AR	-1.47988	9.13101e-10	9.11158e-09							Rv0285	PE5	PE family protein	TRUE			Down	ND	ND	0	0	0	0	0	0
T(ph)VPALDIDAYAQR	-1.783	5.51881e-09	4.10845e-08	-1.16843	0.00955084	0.0266418				Rv0298		Programmed cell death antitoxin YdcD	TRUE	TRUE		Down	Down	ND	0	0	0	0	1	1
VIDQFGYGDDVDPAST(ph)AAVGQLGQLR	-2.76835	4.25849e-07	1.73171e-06	-0.146061	0.283022	0.392161				Rv0312		Proline and threonine rich protein	TRUE	FALSE		Down	NS	ND	1	0	1	1	0	0
FEGDSYNEGGPCWS(ph)MR	-1.27805	6.01803e-06	1.74226e-05	-0.264393	0.0644997	0.120669				Rv0312		Proline and threonine rich protein	TRUE	FALSE		Down	NS	ND	1	0	1	0	0	0
IDPET(ph)GEVR	-1.38425	7.47957e-08	3.87292e-07	-0.371769	0.188963	0.280796	-1.46447	0.000104842	0.000252456	Rv0351	GrpE	Heat shock protein GrpE	TRUE	FALSE	TRUE	Down	NS	Down	1	0	1	1	0	0
TGGT(ph)TIGDLFGGLFGR	-1.05252	8.60692e-07	3.14544e-06							Rv0352	DnaJ1	Chaperone protein DnaJ	TRUE			Down	ND	ND	0	0	0	0	0	0
T(ph)GGTTIGDLFGGLFGR	-1.26228	0.0277039	0.0374441	0.0502291	0.833923	0.916019				Rv0352	DnaJ1	Chaperone protein DnaJ	TRUE	FALSE		Down	NS	ND	1	0	1	1	0	0
TESYPLVPHDAET(ph)ETVVITTSDNDAAVTQPEAQR	-1.35775	0.0287702	0.0385889							Rv0361		PROBABLE CONSERVED MEMBRANE PROTEIN	TRUE			Down	ND	ND	0	0	0	0	0	0
ETQVIVTAHEAATEVFQTNQAPT(ph)TPPR	-2.62799	3.07209e-06	9.56727e-06	-0.581217	0.386995	0.507482	0.66527	0.355343	0.401836	Rv0361		PROBABLE CONSERVED MEMBRANE PROTEIN	TRUE	FALSE	FALSE	Down	NS	NS	1	0	1	1	0	0
ETQVIVTAHEAATEVFQT(ph)NQAPTTPPR	-1.49345	2.15591e-05	5.27664e-05	0.0344584	0.95657	0.974965	0.84012	0.0346775	0.0479541	Rv0361		PROBABLE CONSERVED MEMBRANE PROTEIN	TRUE	FALSE	FALSE	Down	NS	NS	1	0	1	0	0	0
ETQVIVTAHEAAT(ph)EVFQTNQAPTTPPR	-1.66004	0.00108732	0.00186567	-0.875992	0.00135864	0.00586837	0.960022	0.00204867	0.00359259	Rv0361		PROBABLE CONSERVED MEMBRANE PROTEIN	TRUE	FALSE	FALSE	Down	NS	NS	1	0	1	0	0	0
AADAGAELLILPSGGSAPT(ph)GDHPTPHPSTSR	-1.0394	0.00352335	0.00554515				-1.01154	1.05079e-05	3.36811e-05	Rv0394c		Possible membrane protein	TRUE		TRUE	Down	ND	Down	0	0	0	0	0	0
SWPGSTPKPQEDPVGVAPSASVEVLGSEPAAT(ph)LAHSVTVPGR	-1.45241	1.19185e-10	1.74681e-09							Rv0461		Possible membrane protein	TRUE			Down	ND	ND	0	0	0	0	0	0
SWPGSTPKPQEDPVGVAPSASVEVLGSEPAATLAHSVT(ph)VPGR	-1.98152	1.42153e-06	4.78493e-06				-1.01493	0.000355617	0.000745102	Rv0461		Possible membrane protein	TRUE		TRUE	Down	ND	Down	0	0	0	0	0	0
DAIITDTAIT(ph)ER	-2.03584	2.4266e-09	2.06923e-08	0.272626	0.0119357	0.0320299	-1.19577	1.57837e-07	1.20736e-06	Rv0474		Transcriptional regulator, XRE family	TRUE	FALSE	TRUE	Down	NS	Down	1	0	1	1	0	0
AEGYVDQAVELTQEALGT(ph)VASQTR	-1.38085	0.0085195	0.0125223	-0.231011	0.00383314	0.0132493				Rv0475	HbhA	Iron-regulated heparin binding hemagglutinin HbhA (Adhesin)	TRUE	FALSE		Down	NS	ND	1	0	1	1	0	0
LRPGEPAGHIQEPVSPPT(ph)QPEQQPQT(ph)EHLAASHAHTR	-1.32219	1.21295e-06	4.18288e-06							Rv0479c		Possible membrane protein	TRUE			Down	ND	ND	0	0	0	0	0	0
LRPGEPAGHIQEPVSPPT(ph)QPEQQPQTEHLAASHAHTR	-1.80732	2.32146e-08	1.40789e-07	0.0836425	0.838768	0.916591	-0.96945	0.00034482	0.00072562	Rv0479c		Possible membrane protein	TRUE	FALSE	FALSE	Down	NS	NS	1	0	1	1	0	0
PGDQGPLARPPASSEAST(ph)GR	-1.39961	1.59173e-07	7.54062e-07	-0.0896039	0.664032	0.766788				Rv0479c		Possible membrane protein	TRUE	FALSE		Down	NS	ND	1	0	1	0	0	0
PGDQGPLARPPASSEAS(ph)TGR	-1.21917	1.03165e-05	2.7754e-05	1.30874	0.337835	0.454795	-0.0988827	0.245074	0.290014	Rv0479c		Possible membrane protein	TRUE	FALSE	FALSE	Down	NS	NS	1	0	1	0	0	0
T(ph)SSLPTVQR	-2.75575	7.29089e-13	4.27429e-11							Rv0487		Uncharacterized protein Rv0487/MT0505 clustered with mycothiol biosynthesis gene	TRUE			Down	ND	ND	0	0	0	0	0	0
ANT(ph)GSLVLLR	-1.18075	7.09081e-05	0.000152317				0.628608	0.00997509	0.0148552	Rv0489	Gpm1	Phosphoglycerate mutase (EC 5.4.2.1)	TRUE		FALSE	Down	ND	NS	0	0	0	0	0	0
VVGLELGADDYVT(ph)KPYSAR	-1.36074	8.88445e-09	6.19194e-08							Rv0491	RegX3	Phosphate regulon transcriptional regulatory protein PhoB (SphR); Sensory transduction protein regX3	TRUE			Down	ND	ND	0	0	0	0	0	0
HVVSVNGDTIT(ph)LPLK	-1.54116	7.44296e-08	3.87292e-07	0.178185	0.0563101	0.109446	-0.44329	0.0105129	0.0154189	Rv0491	RegX3	Phosphate regulon transcriptional regulatory protein PhoB (SphR); Sensory transduction protein regX3	TRUE	FALSE	FALSE	Down	NS	NS	1	0	1	1	0	0
T(ph)GPHPETESSGNR	-1.12972	1.49242e-07	7.19123e-07	0.688561	0.107726	0.177958				Rv0497		Possible membrane protein	TRUE	FALSE		Down	NS	ND	1	0	1	1	0	0
DT(ph)GFVEGQQAK	-2.15476	7.66276e-10	7.92758e-09	-0.223066	0.469811	0.590753	-1.10446	7.25433e-05	0.000180056	Rv0500A		DNA binding domain protein, excisionase family	TRUE	FALSE	TRUE	Down	NS	Down	1	0	1	1	0	0
TSQGDTT(ph)SGTQLKPPVEAVR	-2.16959	2.06011e-08	1.2713e-07	-0.716907	1.34934e-05	0.000193991	-1.04638	3.19975e-06	1.22911e-05	Rv0503c	CmaA2	Cyclopropane-fatty-acyl-phospholipid synthase 2, CmaA2 (EC 2.1.1.79)	TRUE	FALSE	TRUE	Down	NS	Down	1	0	1	1	0	0
TVPEEAQT(ph)LIGK	-2.23816	3.15964e-09	2.58466e-08							Rv0504c		(3R)-hydroxyacyl-ACP dehydratase subunit HadA	TRUE			Down	ND	ND	0	0	0	0	0	0
AGYPEGIPPT(ph)DSFAVLALLCR	-1.28239	0.000240007	0.000466422	-0.0252568	0.722203	0.821161	-0.410956	0.0379196	0.0521394	Rv0543c		Conserved protein	TRUE	FALSE	FALSE	Down	NS	NS	1	0	1	1	0	0
AFEAGEPQAS(ph)GK	-1.02726	7.7261e-06	2.1526e-05	0.250488	0.229501	0.329486				Rv0566c		UPF0234 protein YajQ	TRUE	FALSE		Down	NS	ND	1	0	1	1	0	0
NDT(ph)AGVLR	-1.38499	1.59592e-05	4.05318e-05							Rv0626	VapB5	Possible antitoxin VapB5	TRUE			Down	ND	ND	0	0	0	0	0	0
VGDQLPEKT(ph)YPLTR	-1.34572	6.92054e-09	4.99344e-08	0.028455	0.864192	0.925296	0.0185512	0.892498	0.899936	Rv0636	HadB	MaoC family protein	TRUE	FALSE	FALSE	Down	NS	NS	1	0	1	1	0	0
AAGADADVDVEEPST(ph)AASEATGVAK	-3.12649	5.45617e-13	3.48947e-11	-1.01166	0.0142116	0.0360102	-2.26657	0.000646311	0.00128295	Rv0638	SecE	Preprotein translocase subunit SecE (TC 3.A.5.1.1)	TRUE	TRUE	TRUE	Down	Down	Down	0	0	0	0	1	1
TALVT(ph)KPVVR	-2.11107	3.02901e-10	3.55152e-09	-1.05738	1.78365e-05	0.000236334	-0.985753	7.07123e-05	0.00017733	Rv0638	SecE	Preprotein translocase subunit SecE (TC 3.A.5.1.1)	TRUE	TRUE	FALSE	Down	Down	NS	0	0	0	0	1	0
AAGADADVDVEEPSTAAS(ph)EATGVAK	-5.76115	5.46541e-09	4.09034e-08							Rv0638	SecE	Preprotein translocase subunit SecE (TC 3.A.5.1.1)	TRUE			Down	ND	ND	0	0	0	0	0	0
SFT(ph)FTLK	-1.19322	1.01318e-07	5.12787e-07				-0.655334	0.000168998	0.000387654	Rv0640	RplK	LSU ribosomal protein L11p (L12e)	TRUE		FALSE	Down	ND	NS	0	0	0	0	0	0
NQHAYCQQVLDKVDT(ph)NR	-1.01316	1.42943e-07	6.95918e-07							Rv0643c	MmaA3	Cyclopropane-fatty-acyl-phospholipid synthase (EC 2.1.1.79)	TRUE			Down	ND	ND	0	0	0	0	0	0
KAQAAILDDLEGT(ph)HKYAVHEIGQ	-1.05656	0.000260893	0.000503251							Rv0655	Mkl	Methionine ABC transporter ATP-binding protein	TRUE			Down	ND	ND	0	0	0	0	0	0
VGGAT(ph)YQVPVEVRPDR	-1.3451	7.63794e-09	5.42757e-08				0.0606707	0.592409	0.627409	Rv0683	RpsG	SSU ribosomal protein S7p (S5e)	TRUE		FALSE	Down	ND	NS	0	0	0	0	0	0
DKTGT(ph)DPVITLK	-1.02329	6.84123e-07	2.55321e-06	0.507831	0.00704246	0.021015	1.08533	5.01634e-05	0.000131238	Rv0683	RpsG	SSU ribosomal protein S7p (S5e)	TRUE	FALSE	TRUE	Down	NS	Up	1	0	1	1	0	0
TGASVVGPVPLPT(ph)EK	-1.72892	9.57577e-11	1.44872e-09	0.148445	0.370843	0.492393	-1.3062	8.57233e-07	4.50979e-06	Rv0700	NusE	SSU ribosomal protein S10p (S20e)	TRUE	FALSE	TRUE	Down	NS	Down	1	0	1	1	0	0
KVNKPLTGQYT(ph)AAGVNPR	-1.36931	1.13857e-06	3.985e-06							Rv0701	RplC	LSU ribosomal protein L3p (L3e)	TRUE			Down	ND	ND	0	0	0	0	0	0
T(ph)GGLVMVR	-1.52442	1.84853e-08	1.15595e-07	0.24561	0.180004	0.27193				Rv0701	RplC	LSU ribosomal protein L3p (L3e)	TRUE	FALSE		Down	NS	ND	1	0	1	1	0	0
LGEFAPT(ph)R	-1.48739	6.01575e-12	2.06443e-10				-0.559497	8.35626e-06	2.78926e-05	Rv0705	RpsS	SSU ribosomal protein S19p (S15e)	TRUE		FALSE	Down	ND	NS	0	0	0	0	0	0
T(ph)AAT(ph)KATEYPSAVAK	-1.42112	1.46e-08	9.46643e-08							Rv0706	RplV	LSU ribosomal protein L22p (L17e)	TRUE			Down	ND	ND	0	0	0	0	0	0
VSLMET(ph)RPLSAT(ph)KR	-2.22374	1.17794e-06	4.10239e-06							Rv0710	RpsQ	SSU ribosomal protein S17p (S11e)	TRUE			Down	ND	ND	0	0	0	0	0	0
VSLMETRPLSAT(ph)KR	-2.56167	4.97168e-07	1.96493e-06	0.430227	0.364707	0.486276	1.06225	0.151586	0.184805	Rv0710	RpsQ	SSU ribosomal protein S17p (S11e)	TRUE	FALSE	FALSE	Down	NS	NS	1	0	1	1	0	0
S(ph)GGIVTQEAPIHVSNVMVVDSDGKPTR	-1.36126	1.70442e-06	5.64264e-06	-0.218312	0.433967	0.555338				Rv0715	RplX	LSU ribosomal protein L24p (L26e)	TRUE	FALSE		Down	NS	ND	1	0	1	1	0	0
GT(ph)LGLTVAEPIK	-1.00015	9.78223e-10	9.62489e-09							Rv0719	RplF	LSU ribosomal protein L6p (L9e)	TRUE			Down	ND	ND	0	0	0	0	0	0
TLVSNLVTGVTQGYT(ph)TK	-1.52811	1.55313e-08	9.93297e-08	0.177926	0.675959	0.776563	0.451498	0.0105692	0.0154547	Rv0719	RplF	LSU ribosomal protein L6p (L9e)	TRUE	FALSE	FALSE	Down	NS	NS	1	0	1	1	0	0
IAGLTLGGDDYVT(ph)KPFSLEEVVAR	-1.17446	3.39307e-06	1.03559e-05							Rv0757	PhoP	DNA-binding response regulator	TRUE			Down	ND	ND	0	0	0	0	0	0
QAAENGSLPDT(ph)KANVAEVLAK	-1.01065	1.8711e-07	8.60206e-07							Rv0771		4-carboxymuconolactone decarboxylase (EC 4.1.1.44)	TRUE			Down	ND	ND	0	0	0	0	0	0
RVVDVSDPGGPVTAAVST(ph)GR	-1.48218	4.38781e-08	2.44986e-07							Rv0798c	Cfp29	Encapsulating protein for a DyP-type peroxidase or ferritin-like protein oligomers	TRUE			Down	ND	ND	0	0	0	0	0	0
VVDVSDPGGPVT(ph)AAVSTGR	-1.72913	4.58449e-13	3.15726e-11	0.0762016	0.581244	0.69487	0.0427576	0.818313	0.832066	Rv0798c	Cfp29	Encapsulating protein for a DyP-type peroxidase or ferritin-like protein oligomers	TRUE	FALSE	FALSE	Down	NS	NS	1	0	1	1	0	0
VHLDFTT(ph)KDLDAEVLR	-1.21026	1.05729e-06	3.76609e-06				-0.566414	0.000202718	0.000453904	Rv0801		glyoxalase family protein superfamily	TRUE		FALSE	Down	ND	NS	0	0	0	0	0	0
YSSPQT(ph)DFQR	-2.76414	6.96158e-12	2.25209e-10	-1.1829	6.84989e-06	0.000133244	-1.1712	6.27101e-05	0.000158082	Rv0810c		Conserved hypothetical protein	TRUE	TRUE	TRUE	Down	Down	Down	0	0	0	0	1	1
DTQNVGCHAT(ph)GAVSVADLIAR	-2.40996	1.80584e-12	8.46938e-11	-0.893682	0.000177949	0.00127585	-0.295623	0.0339386	0.0476124	Rv0822c		Cell envelope-associated transcriptional attenuator LytR-CpsA-Psr, subfamily A1 (as in PMID19099556)	TRUE	FALSE	FALSE	Down	NS	NS	1	0	1	1	0	0
HVAPEPEPS(ph)GR	-2.11327	3.35455e-06	1.02829e-05	0.30348	0.278218	0.386347				Rv0822c		Cell envelope-associated transcriptional attenuator LytR-CpsA-Psr, subfamily A1 (as in PMID19099556)	TRUE	FALSE		Down	NS	ND	1	0	1	0	0	0
YVDHGWPTTDPDDHAVSELVT(ph)DR	-2.27422	8.88446e-10	8.92889e-09							Rv0863		Conserved hypothetical protein	TRUE			Down	ND	ND	0	0	0	0	0	0
T(ph)GALSPFGELTFPVPSDDLPYIHPVTVINR	-1.94689	9.16953e-06	2.48584e-05							Rv0863		Conserved hypothetical protein	TRUE			Down	ND	ND	0	0	0	0	0	0
S(ph)SALPTGVEALK	-2.7718	3.08059e-12	1.27482e-10	0.566085	0.0140292	0.0356904				Rv0871	CspB	Cold shock protein CspC	TRUE	FALSE		Down	NS	ND	1	0	1	1	0	0
KPTDS(ph)ETLAHIR	-1.58566	3.43615e-08	1.98142e-07	1.14986	0.0872425	0.153277	-0.581153	0.0291959	0.0414394	Rv0898c		Conserved hypothetical protein	TRUE	FALSE	FALSE	Down	NS	NS	1	0	1	1	0	0
AGEFVDEQT(ph)QGNYSDAIHK	-2.39908	3.60639e-08	2.06943e-07	-1.03331	0.000269422	0.00164762	-1.46016	6.91438e-06	2.34025e-05	Rv0909		Conserved hypothetical protein	TRUE	TRUE	TRUE	Down	Down	Down	0	0	0	0	1	1
NLLSQNADKVET(ph)VINK	-2.73239	1.19682e-12	6.23675e-11				0.214511	0.017495	0.025352	Rv0909		Conserved hypothetical protein	TRUE		FALSE	Down	ND	NS	0	0	0	0	0	0
AGEFVDEQTQGNYS(ph)DAIHK	-1.39152	8.66113e-08	4.43135e-07							Rv0909		Conserved hypothetical protein	TRUE			Down	ND	ND	0	0	0	0	0	0
AAKT(ph)ELVGVTVAGHAHK	-1.96212	1.31229e-06	4.45989e-06				-1.32702	4.49773e-05	0.000121812	Rv0979A	RpmF	LSU ribosomal protein L32p	TRUE		TRUE	Down	ND	Down	0	0	0	0	0	0
SVDVAGVGDT(ph)GGVQVFADHGDLDGR	-1.71111	2.36946e-10	2.91389e-09							Rv0994	MoeA1	Molybdopterin biosynthesis protein MoeA	TRUE			Down	ND	ND	0	0	0	0	0	0
AIHAGYRPDPAT(ph)GAVNVPIYASSTFAQDGVGGLR	-1.26514	1.67759e-06	5.5669e-06	0.0266802	0.792289	0.879399	-0.408281	0.0618707	0.0813734	Rv1079	MetB	Cystathionine gamma-lyase (EC 4.4.1.1)	TRUE	FALSE	FALSE	Down	NS	NS	1	0	1	1	0	0
TDT(ph)QVTWLTQESHDR	-2.06673	3.69082e-11	7.21248e-10	-0.696767	0.00815153	0.0235333	-0.0853132	0.720583	0.750026	Rv1080c	GreA	Transcription elongation factor GreA	TRUE	FALSE	FALSE	Down	NS	NS	1	0	1	1	0	0
SDS(ph)ETFLIATR	-1.09997	3.30513e-07	1.4007e-06	0.0205783	0.896592	0.939428				Rv1080c	GreA	Transcription elongation factor GreA	TRUE	FALSE		Down	NS	ND	1	0	1	0	0	0
T(ph)DTQVTWLTQESHDR	-1.03546	4.45469e-06	1.32791e-05	-0.670211	0.00132417	0.0058081				Rv1080c	GreA	Transcription elongation factor GreA	TRUE	FALSE		Down	NS	ND	1	0	1	0	0	0
SFDRDHPELDQAADEGT(ph)DR	-1.15705	1.54596e-07	7.39854e-07							Rv1083		probable secreted protein	TRUE			Down	ND	ND	0	0	0	0	0	0
DAEILATNT(ph)SATGDLDTLAGHCAR	-2.51415	1.09828e-11	3.31369e-10							Rv1103c	MazE3	Prevent host death protein, Phd antitoxin	TRUE			Down	ND	ND	0	0	0	0	0	0
DAEILATNTSATGDLDT(ph)LAGHCAR	-2.1713	8.95291e-11	1.409e-09	-0.356395	0.161326	0.247834				Rv1103c	MazE3	Prevent host death protein, Phd antitoxin	TRUE	FALSE		Down	NS	ND	1	0	1	1	0	0
DAEILATNTSAT(ph)GDLDTLAGHCAR	-1.71448	0.000162695	0.000326086	0.0167053	0.880856	0.93038	-1.5223	5.90088e-06	2.10002e-05	Rv1103c	MazE3	Prevent host death protein, Phd antitoxin	TRUE	FALSE	TRUE	Down	NS	Down	1	0	1	0	0	0
VCDPNGDDT(ph)GR	-2.20206	2.9166e-13	2.43364e-11	-0.453145	0.0773151	0.138125	-0.801527	1.07853e-06	5.2728e-06	Rv1107c	XseB	Exodeoxyribonuclease VII small subunit (EC 3.1.11.6)	TRUE	FALSE	FALSE	Down	NS	NS	1	0	1	1	0	0
NLQVIDAT(ph)CPLVTK	-1.09347	0.00281863	0.00455317	-0.26738	0.0281241	0.0627611				Rv1110	LytB	4-hydroxy-3-methylbut-2-enyl diphosphate reductase (EC 1.17.1.2)	TRUE	FALSE		Down	NS	ND	1	0	1	1	0	0
SQLGAIHASSEDAEAESDASNPS(ph)RGETVVHYR	-3.06674	0.000662906	0.00118064	-1.7446	3.62759e-05	0.000366214	-2.20538	3.97976e-05	0.000109443	Rv1209		Conserved protein	TRUE	TRUE	TRUE	Down	Down	Down	0	0	0	0	1	1
SQLGAIHASSEDAEAESDAS(ph)NPS(ph)RGETVVHYR	-1.31839	2.2127e-10	2.80474e-09							Rv1209		Conserved protein	TRUE			Down	ND	ND	0	0	0	0	0	0
ATTATT(ph)LPAFGVTR	-1.90865	0.00150628	0.00253812	-0.272174	0.191388	0.283737				Rv1209		Conserved protein	TRUE	FALSE		Down	NS	ND	1	0	1	1	0	0
DGAGPDEPDDPWRDPAAAAALGTPALAAPAPHGALAGS(ph)GK	-1.14832	1.12034e-06	3.93096e-06	0.0748946	0.338236	0.454795				Rv1223	HtrA	serine protease	TRUE	FALSE		Down	NS	ND	1	0	1	1	0	0
T(ph)SPFQPR	-1.56251	9.8949e-07	3.56065e-06							Rv1234		Probable transmembrane protein	TRUE			Down	ND	ND	0	0	0	0	0	0
LPGLESPEEES(ph)AAR	-1.41376	3.37631e-11	6.98599e-10	0.394569	0.00512665	0.0163027	-0.918322	1.7478e-08	2.16906e-07	Rv1265		Unknown protein	TRUE	FALSE	FALSE	Down	NS	NS	1	0	1	1	0	0
IVVEVCSQCHPFYT(ph)GK	-3.02578	4.82145e-11	8.92603e-10	0.0569355	0.803008	0.888197	-0.70105	0.00556143	0.00868844	Rv1298	RpmE	LSU ribosomal protein L31p	TRUE	FALSE	FALSE	Down	NS	NS	1	0	1	1	0	0
LDS(ph)GEQLK	-1.18931	6.87796e-06	1.94323e-05							Rv1334	Mec	Mec+	TRUE			Down	ND	ND	0	0	0	0	0	0
AQEIMTELEIAPT(ph)R	-1.88534	5.74975e-11	1.01124e-09	-0.0933904	0.542735	0.659797				Rv1388	MihF	integration host factor	TRUE	FALSE		Down	NS	ND	1	0	1	1	0	0
SVGEGPDT(ph)KPTAR	-1.11665	9.93295e-07	3.56522e-06	-0.483803	0.123874	0.199959	1.10635	5.66121e-06	2.0448e-05	Rv1389	Gmk	Guanylate kinase (EC 2.7.4.8)	TRUE	FALSE	TRUE	Down	NS	Up	1	0	1	1	0	0
AYEVEAGEATT(ph)QNGR	-3.16412	4.75081e-12	1.75905e-10							Rv1471	TrxB1	Thioredoxin TrxB1	TRUE			Down	ND	ND	0	0	0	0	0	0
AYEVEAGEAT(ph)TQNGR	-1.31248	2.43859e-06	7.78025e-06	-0.946505	0.0019302	0.00772081				Rv1471	TrxB1	Thioredoxin TrxB1	TRUE	FALSE		Down	NS	ND	1	0	1	1	0	0
VINANLT(ph)GAFR	-2.39892	3.65584e-11	7.21248e-10	0.888424	0.000173034	0.00127585	-0.859237	0.00144003	0.00258138	Rv1483	FabG1	3-oxoacyl-[acyl-carrier protein] reductase (EC 1.1.1.100)	TRUE	FALSE	FALSE	Down	NS	NS	1	0	1	1	0	0
LANSWDYELADGKT(ph)ER	-1.24106	1.27383e-10	1.81038e-09							Rv1507c		Conserved protein	TRUE			Down	ND	ND	0	0	0	0	0	0
LVS(ph)GALLQVR	-1.42053	3.84568e-09	3.10969e-08	0.888865	0.00141655	0.00600618				Rv1540		Ribosomal large subunit pseudouridine synthase D (EC 4.2.1.70)	TRUE	FALSE		Down	NS	ND	1	0	1	1	0	0
GSESQTDT(ph)SELDKR	-1.50259	0.00415232	0.00644846	1.73225	0.000231598	0.00151631	-0.208254	0.461606	0.498699	Rv1543		Oxidoreductase, short-chain dehydrogenase/reductase family	TRUE	TRUE	FALSE	Down	Up	NS	0	1	1	1	0	0
T(ph)EALETPQAPVS	-2.3124	2.30523e-08	1.40697e-07							Rv1591		Possible membrane protein	TRUE			Down	ND	ND	0	0	0	0	0	0
AHPDAELFVHPECGCAT(ph)SALYLAGEGAFPAER	-1.14211	3.05556e-07	1.31072e-06							Rv1594	NadA	Quinolinate synthetase (EC 2.5.1.72)	TRUE			Down	ND	ND	0	0	0	0	0	0
LVGFEAAGDGVET(ph)GR	-1.57817	1.6778e-10	2.24632e-09	-0.00403491	0.975691	0.982612	-0.68499	1.70576e-05	5.03407e-05	Rv1612	TrpB	Tryptophan synthase beta chain (EC 4.2.1.20)	TRUE	FALSE	FALSE	Down	NS	NS	1	0	1	1	0	0
EITALEGEVATLS(ph)ER	-1.51898	1.06382e-05	2.85649e-05	-0.492918	0.00340914	0.0121129	-0.785274	0.11159	0.141017	Rv1626		response regulator	TRUE	FALSE	FALSE	Down	NS	NS	1	0	1	1	0	0
YDSAGVPT(ph)FESVR	-2.208	1.41396e-10	1.98944e-09	-1.57748	1.26163e-07	1.05972e-05	-1.32181	9.99917e-06	3.2419e-05	Rv1638A		Conserved hypothetical protein	TRUE	TRUE	TRUE	Down	Down	Down	0	0	0	0	1	1
YDSAGVPTFES(ph)VREK	-1.90222	7.30043e-11	1.20844e-09							Rv1638A		Conserved hypothetical protein	TRUE			Down	ND	ND	0	0	0	0	0	0
YDS(ph)AGVPTFESVR	-2.52717	1.21143e-10	1.7572e-09	0.244597	0.456404	0.575939	-1.50628	1.04029e-08	1.48088e-07	Rv1638A		Conserved hypothetical protein	TRUE	FALSE	TRUE	Down	NS	Down	1	0	1	1	0	0
STET(ph)RVNER	-1.59618	0.000355892	0.000666764	2.17411	0.00503286	0.0161661	0.389195	0.384951	0.429688	Rv1641	InfC	Translation initiation factor 3	TRUE	TRUE	FALSE	Down	Up	NS	0	1	1	1	0	0
EQQLHS(ph)LNYAYR	-1.04736	1.33308e-07	6.58121e-07							Rv1643	RplT	LSU ribosomal protein L20p	TRUE			Down	ND	ND	0	0	0	0	0	0
IDGLPAVKPATAVSDT(ph)TALTVVTDSER	-1.55302	4.79914e-08	2.63765e-07							Rv1694	TlyA	RNA binding methyltransferase FtsJ like	TRUE			Down	ND	ND	0	0	0	0	0	0
AGYRPQLIVGDPDQIST(ph)EVLK	-1.26928	2.81876e-08	1.66639e-07	0.675486	0.000171178	0.00127585	-1.20638	0.000449023	0.000921148	Rv1697		FIG005773: conserved membrane protein ML1361	TRUE	FALSE	TRUE	Down	NS	Down	1	0	1	1	0	0
AEHDFETISSETLHT(ph)GAIFALR	-1.23297	1.63648e-09	1.49515e-08	0.169896	0.59153	0.704519	-0.228508	0.263565	0.309624	Rv1700		ADP-ribose pyrophosphatase (EC 3.6.1.13)	TRUE	FALSE	FALSE	Down	NS	NS	1	0	1	1	0	0
LDADT(ph)EGLMLLTNDGELAHR	-1.66663	7.80652e-08	4.02336e-07	0.360143	0.174238	0.265109	0.233615	0.15115	0.184739	Rv1711		Ribosomal small subunit pseudouridine synthase A (EC 4.2.1.70)	TRUE	FALSE	FALSE	Down	NS	NS	1	0	1	1	0	0
S(ph)GGIQVIAR	-1.67939	2.36239e-11	5.5852e-10	0.263735	0.078377	0.13924				Rv1719		Transcriptional regulator, IclR family	TRUE	FALSE		Down	NS	ND	1	0	1	1	0	0
SENRPEPVAAETSAATT(ph)AR	-2.40039	5.77296e-08	3.06512e-07	-0.907597	0.000525241	0.00280717	-1.02481	5.88155e-05	0.000150618	Rv1825		Division initiation protein	TRUE	FALSE	TRUE	Down	NS	Down	1	0	1	1	0	0
S(ph)VSDLYAPISGK	-1.36649	2.00429e-08	1.24231e-07							Rv1826	GcvH	Glycine cleavage system H protein	TRUE			Down	ND	ND	0	0	0	0	0	0
SDIPS(ph)DLHYTAEHEWIR	-1.43908	4.91667e-09	3.75965e-08	-0.0835238	0.647042	0.757861	-1.06037	0.000790442	0.00151815	Rv1826	GcvH	Glycine cleavage system H protein	TRUE	FALSE	TRUE	Down	NS	Down	1	0	1	1	0	0
TDMNPDIEKDQTSDEVTVET(ph)TSVFR	-1.29507	0.000117054	0.000240081	-1.6772	3.96786e-08	6.96311e-06	1.86063	0.000778323	0.00150083	Rv1827	Cfp17	Conserved protein with FHA domain, GarA	TRUE	TRUE	TRUE	Down	Down	Up	0	0	0	0	1	1
ADFLSELDAPAQAGT(ph)ESAVSGVEGLPPGSALLVVK	-1.11152	3.45267e-07	1.45446e-06	-0.970828	4.34245e-06	0.000110472	1.39602	5.96009e-06	2.10561e-05	Rv1827	Cfp17	Conserved protein with FHA domain, GarA	TRUE	FALSE	TRUE	Down	NS	Up	1	0	1	1	0	0
LVPVAGDSAGGVGSDT(ph)ASVSLTGIR	-1.09658	2.92308e-11	6.5282e-10							Rv1828		Transcriptional regulator, MerR family	TRUE			Down	ND	ND	0	0	0	0	0	0
LTPTADGTEVT(ph)ESFR	-1.06126	2.17954e-09	1.88135e-08	-0.295463	0.00344014	0.0121552	-0.994828	6.54817e-09	1.05493e-07	Rv1883c		Conserved hypothetical protein	TRUE	FALSE	FALSE	Down	NS	NS	1	0	1	1	0	0
DSIDIATHAVDRT(ph)K	-1.38796	1.72866e-11	4.34326e-10							Rv1893		Conserved hypothetical protein	TRUE			Down	ND	ND	0	0	0	0	0	0
TVAIGPGAGPSST(ph)RPSSQPSDLHSGLR	-1.01167	2.24908e-07	1.00141e-06				0.634202	0.000244703	0.000533498	Rv1904		Anti-sigma F factor antagonist (spoIIAA-2); Anti-sigma B factor antagonist RsbV	TRUE		FALSE	Down	ND	NS	0	0	0	0	0	0
VPPVDETPAAESAEPIT(ph)AVSLAWLPAGDYER	-1.22991	0.000377388	0.000701433							Rv1944c		Conserved protein	TRUE			Down	ND	ND	0	0	0	0	0	0
ATT(ph)LPVQR	-1.9418	3.72229e-08	2.1118e-07				1.80669	0.00097036	0.00181911	Rv2031c	HspX	14 kDa antigen (16 kDa antigen) (HSP 16.3)	TRUE		TRUE	Down	ND	Up	0	0	0	0	0	0
LGAVSYET(ph)DRNHDLAPR	-1.88729	3.1369e-07	1.34153e-06	0.15699	0.662644	0.766788	-0.485203	0.0237347	0.0340878	Rv2050		Conserved protein	TRUE	FALSE	FALSE	Down	NS	NS	1	0	1	1	0	0
T(ph)DIRPIVK	-1.46661	3.23414e-07	1.37475e-06	-0.533181	0.0225056	0.0523429				Rv2057c	RpmG1	LSU ribosomal protein L33p	TRUE	FALSE		Down	NS	ND	1	0	1	1	0	0
VDPSAASGQDST(ph)EARPA	-1.01682	1.74472e-05	4.38362e-05				-0.652656	0.0615531	0.0811763	Rv2094c	TatA	Twin-arginine translocation protein TatA	TRUE		FALSE	Down	ND	NS	0	0	0	0	0	0
VDPSAAS(ph)GQDSTEARPA	-1.00648	4.28839e-05	9.843e-05							Rv2094c	TatA	Twin-arginine translocation protein TatA	TRUE			Down	ND	ND	0	0	0	0	0	0
AEASIETPT(ph)PVQSQR	-1.88972	0.000984074	0.00170726	-0.0219331	0.966697	0.979012	-1.15986	0.12238	0.153054	Rv2094c	TatA	Twin-arginine translocation protein TatA	TRUE	FALSE	FALSE	Down	NS	NS	1	0	1	1	0	0
AEASIET(ph)PTPVQSQR	-1.31595	0.00358019	0.00561575	-0.640646	0.0977465	0.165815	-2.59235	1.25482e-05	3.86837e-05	Rv2094c	TatA	Twin-arginine translocation protein TatA	TRUE	FALSE	TRUE	Down	NS	Down	1	0	1	0	0	0
AQDVEPS(ph)AVR	-1.61199	2.60654e-06	8.27856e-06	-1.1773	0.00715655	0.0211701	-0.835813	0.000362468	0.000756184	Rv2130c	MshC	L-cysteine:1D-myo-inosityl 2-amino-2-deoxy-alpha-D-glucopyranoside ligase MshC	TRUE	TRUE	FALSE	Down	Down	NS	0	0	0	0	1	1
INELDQELAAGGGAGVTPQAT(ph)QAIPAYEPEPGK	-1.27534	1.32769e-05	3.41511e-05							Rv2145c	Wag31	FIG055075: Possibly a cell division protein, antigen 84 in Mycobacteria	TRUE			Down	ND	ND	0	0	0	0	0	0
VADDAADEEAVT(ph)EPLATESK	-2.20912	1.28106e-11	3.67846e-10	-0.427205	0.0117065	0.0315481	1.59811	0.000646776	0.00128295	Rv2151c	FtsQ	Cell division protein FtsQ homolog	TRUE	FALSE	TRUE	Down	NS	Up	1	0	1	1	0	0
MAEAEPAT(ph)RPT(ph)GASVR	-1.0897	2.51628e-07	1.11333e-06	3.11849	9.71583e-05	0.000802503	0.742339	0.00832612	0.0126095	Rv2197c		Possible membrane protein	TRUE	TRUE	FALSE	Down	Up	NS	0	1	1	1	0	0
TVQNEPSAKT(ph)HGVILTEAAAAK	-1.05981	3.06857e-09	2.5397e-08							Rv2204c		probable iron binding protein from the HesB_IscA_SufA family	TRUE			Down	ND	ND	0	0	0	0	0	0
FAECPT(ph)FPAPPPR	-1.04061	1.2075e-06	4.17433e-06	0.274475	0.00876352	0.0249937	-1.70657	1.41307e-07	1.1592e-06	Rv2358	SmtB	Transcriptional regulator, ArsR family	TRUE	FALSE	TRUE	Down	NS	Down	1	0	1	1	0	0
SNS(ph)QGLSLTDSVYER	-1.09244	1.23414e-05	3.22576e-05	0.452301	0.0469351	0.0953698				Rv2461c	ClpP	ATP-dependent Clp protease proteolytic subunit (EC 3.4.21.92)	TRUE	FALSE		Down	NS	ND	1	0	1	1	0	0
VDRDPNT(ph)IKQEIDQTR	-1.48314	8.41583e-10	8.58049e-09	-0.954572	1.91239e-05	0.000239283	-1.88062	1.74145e-06	7.90214e-06	Rv2520c		POSSIBLE CONSERVED MEMBRANE PROTEIN	TRUE	FALSE	TRUE	Down	NS	Down	1	0	1	1	0	0
DNLGDFTT(ph)AGLNVVGISPDKPEK	-1.05691	1.02062e-08	6.93723e-08				-0.535249	0.00233399	0.00407817	Rv2521	Bcp	Thiol peroxidase, Bcp-type (EC 1.11.1.15)	TRUE		FALSE	Down	ND	NS	0	0	0	0	0	0
ADDSPT(ph)GEMQVAQPEAQTAAVAT(ph)VER	-1.08491	2.13604e-07	9.57137e-07							Rv2536		Possible membrane protein	TRUE			Down	ND	ND	0	0	0	0	0	0
ADDSPT(ph)GEMQVAQPEAQT(ph)AAVATVER	-1.90297	1.36179e-12	6.84301e-11	-0.182486	0.418413	0.539778				Rv2536		Possible membrane protein	TRUE	FALSE		Down	NS	ND	1	0	1	1	0	0
TTESDTPT(ph)EVIR	-1.00918	0.000111923	0.000230903	-0.710295	0.00112487	0.00518587	-1.07449	1.59651e-07	1.20736e-06	Rv2536		Possible membrane protein	TRUE	FALSE	TRUE	Down	NS	Down	1	0	1	0	0	0
TFNEGVQIDT(ph)STTSTSGSGGGR	-1.16743	6.08522e-07	2.31403e-06							Rv2575		YpfJ protein, zinc metalloprotease superfamily	TRUE			Down	ND	ND	0	0	0	0	0	0
GNDQVEIT(ph)ER	-1.18403	1.69232e-10	2.24632e-09							Rv2595	VapB40	Possible antitoxin VapB40	TRUE			Down	ND	ND	0	0	0	0	0	0
IEIEPAPT(ph)GVELVR	-1.23841	0.00109719	0.00188032							Rv2595	VapB40	Possible antitoxin VapB40	TRUE			Down	ND	ND	0	0	0	0	0	0
SGLSQTHSGAPIPT(ph)PR	-1.55373	2.66027e-11	6.0371e-10				-0.460194	0.00236004	0.00410885	Rv2601A	VapB41	Possible antitoxin VapB41	TRUE		FALSE	Down	ND	NS	0	0	0	0	0	0
TDIDEWLDT(ph)IEPNPADAHDASHLR	-2.06657	1.44979e-11	3.85038e-10							Rv2664		Hypothetical protein	TRUE			Down	ND	ND	0	0	0	0	0	0
VNIDPT(ph)APTFATYR	-1.75571	1.15311e-08	7.68925e-08	-0.982895	3.06689e-05	0.000330601	-0.0917469	0.470283	0.505816	Rv2683		Conserved protein	TRUE	FALSE	FALSE	Down	NS	NS	1	0	1	1	0	0
RIPGIDT(ph)GR	-1.41054	1.26017e-09	1.18997e-08	-0.186116	0.568974	0.684059	1.25321	0.000226148	0.000497525	Rv2694c		Conserved protein	TRUE	FALSE	TRUE	Down	NS	Up	1	0	1	1	0	0
SVKPASAPQDTTT(ph)STIPK	-2.37426	7.04277e-12	2.25209e-10							Rv2703	SigA	RNA polymerase sigma factor SigB	TRUE			Down	ND	ND	0	0	0	0	0	0
SVKPASAPQDTTTST(ph)IPK	-1.54398	2.23484e-07	9.98227e-07	-0.924311	5.37895e-05	0.00050309	0.499936	0.116145	0.146011	Rv2703	SigA	RNA polymerase sigma factor SigB	TRUE	FALSE	FALSE	Down	NS	NS	1	0	1	1	0	0
GRPVLIT(ph)AAAPSYEVEHR	-1.23387	1.63157e-09	1.49515e-08							Rv2709		Possible membrane protein	TRUE			Down	ND	ND	0	0	0	0	0	0
IPLFPT(ph)AERPALEPR	-1.04206	3.85161e-07	1.58921e-06				-1.03746	1.52786e-07	1.20736e-06	Rv2709		Possible membrane protein	TRUE		TRUE	Down	ND	Down	0	0	0	0	0	0
VLNNPT(ph)TSPFGNPIPGLVELGVGPEPGADDANLVR	-3.0347	3.85635e-05	8.92415e-05	0.0314265	0.871835	0.928789	-1.55992	0.00120161	0.00220296	Rv2711	IdeR	Iron-dependent repressor IdeR/DtxR	TRUE	FALSE	TRUE	Down	NS	Down	1	0	1	1	0	0
AELTETSPETPETT(ph)EAIR	-3.61434	4.12801e-16	1.62679e-13	-0.0373753	0.858634	0.921398	-0.663874	0.0392111	0.0537625	Rv2740	EphG	Epoxide hydrolase	TRUE	FALSE	FALSE	Down	NS	NS	1	0	1	1	0	0
AELTETSPETPET(ph)TEAIR	-1.22117	0.00299646	0.00479639	-0.481389	0.0545029	0.106987				Rv2740	EphG	Epoxide hydrolase	TRUE	FALSE		Down	NS	ND	1	0	1	0	0	0
LFGDTEEYMT(ph)GR	-2.42248	2.34179e-13	2.25145e-11	-0.62167	0.0056285	0.0175477	-1.14318	1.59636e-07	1.20736e-06	Rv2821c		CRISPR-associated RAMP Csm3	TRUE	FALSE	TRUE	Down	NS	Down	1	0	1	1	0	0
LVAAT(ph)GPHALK	-1.57845	1.5743e-07	7.5086e-07	0.595843	0.00425064	0.0143798	-0.485234	0.00556491	0.00868844	Rv2830c	VapB22	Possible antitoxin VapB22	TRUE	FALSE	FALSE	Down	NS	NS	1	0	1	1	0	0
LEVFNAALAAADGGPTT(ph)EATKPK	-1.39656	3.40258e-09	2.7673e-08				0.403129	0.0728212	0.0934892	Rv2909c	RpsP	SSU ribosomal protein S16p	TRUE		FALSE	Down	ND	NS	0	0	0	0	0	0
AAEPAPQPEQPDTPALGGEQAELTAES(ph)	-2.29049	1.42936e-08	9.31071e-08							Rv2909c	RpsP	SSU ribosomal protein S16p	TRUE			Down	ND	ND	0	0	0	0	0	0
IDT(ph)SGLPAVGDDATVPR	-1.08994	3.1971e-08	1.85881e-07	0.49528	0.0145635	0.0367554	-0.665893	0.0345902	0.0479541	Rv2921c	FtsY	Signal recognition particle receptor protein FtsY (=alpha subunit) (TC 3.A.5.1.1)	TRUE	FALSE	FALSE	Down	NS	NS	1	0	1	1	0	0
TAAGT(ph)HDYAVR	-1.27678	1.20552e-09	1.14606e-08	-2.1272	1.0923e-07	1.05972e-05				Rv2927c		Cell division initiation protein	TRUE	TRUE		Down	Down	ND	0	0	0	0	1	1
WQFS(ph)NAITLAR	-1.10505	1.65779e-05	4.20271e-05							Rv2949c		Chorismate--pyruvate lyase (EC 4.1.3.40)	TRUE			Down	ND	ND	0	0	0	0	0	0
VKPTS(ph)VPAFRPGAQFK	-1.26364	5.00294e-09	3.78448e-08	-0.726284	0.0896073	0.156567	-0.216633	0.319682	0.365783	Rv2986c	HupB	DNA-binding protein HU / low-complexity, AKP-rich domain	TRUE	FALSE	FALSE	Down	NS	NS	1	0	1	1	0	0
T(ph)HTLSVLVEDKPGVLAR	-1.38386	2.65235e-06	8.36739e-06							Rv3002c	IlvN	Acetolactate synthase small subunit (EC 2.2.1.6)	TRUE			Down	ND	ND	0	0	0	0	0	0
LPAVTFATLPHLTEAS(ph)SGR	-2.13071	1.15752e-10	1.71434e-09							Rv3004	Cfp6	Low molecular weight protein antigen 6	TRUE			Down	ND	ND	0	0	0	0	0	0
PVSASLVDPEDDLT(ph)PAR	-1.87738	2.38175e-11	5.5852e-10	-0.99953	0.00015272	0.00118451				Rv3005c		Membrane protein 2, distant similarity to thiosulphate:quinone oxidoreductase DoxD	TRUE	FALSE		Down	NS	ND	1	0	1	1	0	0
AFTELQTEAGTTSPTT(ph)SK	-1.15072	4.57929e-09	3.5597e-08							Rv3088	Tgs4	Wax ester synthase/acyl-CoA:diacylglycerol acyltransferase	TRUE			Down	ND	ND	0	0	0	0	0	0
LICTHCGEEIT(ph)AR	-1.05675	2.91907e-06	9.14728e-06	-1.01403	0.0109954	0.0300132	-0.281049	0.0963978	0.123104	Rv3095		Transcriptional regulator, HxlR family	TRUE	TRUE	FALSE	Down	Down	NS	0	0	0	0	1	1
LEHEASDPHLWDDQT(ph)R	-1.95664	6.20856e-12	2.07987e-10	-0.340181	0.139013	0.219385				Rv3105c	PrfB	Peptide chain release factor 2	TRUE	FALSE		Down	NS	ND	1	0	1	1	0	0
SPDEFS(ph)GK	-1.27878	2.76539e-09	2.31601e-08							Rv3117	CysA3	Thiosulfate sulfurtransferase, rhodanese (EC 2.8.1.1)	TRUE			Down	ND	ND	0	0	0	0	0	0
QAAYECGIEPAST(ph)GAR	-1.63392	7.41624e-10	7.72937e-09							Rv3145	NuoA	NADH ubiquinone oxidoreductase chain A (EC 1.6.5.3)	TRUE			Down	ND	ND	0	0	0	0	0	0
GMFGVSGTGDT(ph)SGYGR	-1.04681	1.10126e-05	2.94019e-05	-1.20892	9.22469e-06	0.000146502	-0.0120536	0.91887	0.924601	Rv3147	NuoC	NADH-ubiquinone oxidoreductase chain C (EC 1.6.5.3)	TRUE	TRUE	FALSE	Down	Down	NS	0	0	0	0	1	1
TPGAT(ph)DKDYYLGNVTAEGLR	-1.50701	6.2112e-09	4.5715e-08							Rv3153	NuoI	NADH-ubiquinone oxidoreductase chain I (EC 1.6.5.3)	TRUE			Down	ND	ND	0	0	0	0	0	0
HNAVDVAALLPDGSYSELS(ph)VPR	-1.72336	6.77927e-10	7.17176e-09	-0.365762	0.00560127	0.0175477				Rv3154	NuoJ	NADH-ubiquinone oxidoreductase chain J (EC 1.6.5.3)	TRUE	FALSE		Down	NS	ND	1	0	1	1	0	0
GGKPVTGHPGTNPIS(ph)SPIVGGDATSEPGSGTASDSGSDVVSGSR	-1.28324	4.66918e-06	1.38598e-05	0.627148	2.24712e-05	0.000264661				Rv3211	RhlE	putative ATP-dependent RNA helicase	TRUE	FALSE		Down	NS	ND	1	0	1	1	0	0
TPVSLAEATAVVPAPENGFNT(ph)RPAEAHDHDGAVVER	-1.80568	4.99864e-10	5.58181e-09	-0.519268	0.00613161	0.0188391	0.281457	0.415263	0.45783	Rv3241c		Ribosomal subunit interface protein	TRUE	FALSE	FALSE	Down	NS	NS	1	0	1	1	0	0
HHPGGNGAPLHGFDDFPAAATGAPT(ph)GGGVLAPPEPGAGR	-2.32751	4.12607e-15	1.16108e-12							Rv3258c		Conserved hypothetical protein	TRUE			Down	ND	ND	0	0	0	0	0	0
LHFSAPAEAPTT(ph)R	-2.30854	6.5286e-09	4.73492e-08				-1.79485	4.91523e-09	8.81101e-08	Rv3284		Sulfur acceptor protein SufE for iron-sulfur cluster assembly	TRUE		TRUE	Down	ND	Down	0	0	0	0	0	0
GYLSGPAPEYPDGDT(ph)RGER	-1.44159	4.51411e-11	8.46846e-10							Rv3368c		putative oxidoreductase	TRUE			Down	ND	ND	0	0	0	0	0	0
GRPVALLSPLPQGGPYEQLLAS(ph)GEIER	-1.32288	0.000795019	0.00139824	-0.335516	0.0224614	0.0523429				Rv3385c	VapB46	Possible antitoxin VapB46	TRUE	FALSE		Down	NS	ND	1	0	1	1	0	0
EALIES(ph)GVLIPAR	-2.27947	3.98308e-10	4.59361e-09	-0.733287	0.0697587	0.12749				Rv3407	VapB47	Possible antitoxin VapB47	TRUE	FALSE		Down	NS	ND	1	0	1	1	0	0
VEAGEELGVT(ph)NK	-1.53937	7.2352e-08	3.79848e-07	-0.393133	0.0564437	0.109446	-0.369573	0.00418198	0.00672451	Rv3407	VapB47	Possible antitoxin VapB47	TRUE	FALSE	FALSE	Down	NS	NS	1	0	1	0	0	0
TADT(ph)EPVTIGALTR	-1.68108	6.01436e-10	6.48736e-09	0.395361	0.00821445	0.0235333				Rv3420c	RimI	Ribosomal-protein-S18p-alanine acetyltransferase (EC 2.3.1.-)	TRUE	FALSE		Down	NS	ND	1	0	1	1	0	0
VYAGPEHPHS(ph)AQQPVPYELK	-1.61969	1.63311e-08	1.03972e-07	0.0288475	0.880691	0.93038	0.801028	1.63868e-07	1.22019e-06	Rv3443c	RplM	LSU ribosomal protein L13p (L13Ae)	TRUE	FALSE	FALSE	Down	NS	NS	1	0	1	1	0	0
YTGPVT(ph)R	-1.57979	9.14859e-09	6.30983e-08							Rv3458c	RpsD	SSU ribosomal protein S4p (S9e)	TRUE			Down	ND	ND	0	0	0	0	0	0
SLNT(ph)VPFQIAR	-2.64989	2.31267e-13	2.25145e-11	0.0463438	0.838367	0.916591	-0.0578799	0.537695	0.571966	Rv3458c	RpsD	SSU ribosomal protein S4p (S9e)	TRUE	FALSE	FALSE	Down	NS	NS	1	0	1	1	0	0
VLAHIS(ph)GK	-2.01878	3.18717e-07	1.35889e-06							Rv3462c	InfA	Translation initiation factor 1	TRUE			Down	ND	ND	0	0	0	0	0	0
SDHGEIGDVEPLADST(ph)ASQAR	-2.22825	2.13488e-11	5.17893e-10	-1.10716	2.13156e-06	6.77837e-05	-1.56061	1.28204e-06	6.07989e-06	Rv3489		Unknown protein	TRUE	TRUE	TRUE	Down	Down	Down	0	0	0	0	1	1
SDHGEIGDVEPLADSTAS(ph)QAR	-2.04245	1.67662e-09	1.50255e-08	-0.946015	9.08891e-05	0.000781155				Rv3489		Unknown protein	TRUE	FALSE		Down	NS	ND	1	0	1	1	0	0
AADTGVAGGQQST(ph)TRR	-1.06205	9.76755e-06	2.6378e-05							Rv3493c		MCE-associated alanine and valine rich protein	TRUE			Down	ND	ND	0	0	0	0	0	0
TADTPPDDS(ph)GGLHAR	-1.3263	3.61942e-06	1.09753e-05	1.57463	5.66857e-07	2.786e-05	-0.534244	0.000393555	0.000817514	Rv3604c		Possible membrane protein	TRUE	TRUE	FALSE	Down	Up	NS	0	1	1	1	0	0
DANNYEQQEQAS(ph)QQILSS	-1.43057	3.04508e-06	9.52094e-06							Rv3620c	EsxW	ESAT-6-like protein EsxK	TRUE			Down	ND	ND	0	0	0	0	0	0
AGLLT(ph)AGVK	-1.27656	6.89511e-11	1.16885e-09							Rv3679		Arsenical pump-driving ATPase (EC 3.6.3.16)	TRUE			Down	ND	ND	0	0	0	0	0	0
EAPAAET(ph)ATAEEPR	-1.76658	4.43931e-05	0.000101234							Rv3723		PROBABLE CONSERVED TRANSMEMBRANE PROTEIN	TRUE			Down	ND	ND	0	0	0	0	0	0
AHGLPS(ph)AAQQK	-1.31469	4.99847e-09	3.78448e-08	0.206054	0.470002	0.590753				Rv3849	EspR	ESX-1 secreted protein regulator EspR	TRUE	FALSE		Down	NS	ND	1	0	1	1	0	0
ATDTVAGIS(ph)GR	-1.39672	1.00927e-07	5.1265e-07							Rv3865	EspF	Highly immunodominant RD1 (Region of Difference 1)-dependent secreted antigen specific for Mycobacterium tuberculosis infection	TRUE			Down	ND	ND	0	0	0	0	0	0
ADEEQQQALS(ph)SQMGF	-1.74986	1.87944e-09	1.64247e-08							Rv3874	EsxB	10 kDa culture filtrate antigen CFP-10 (EsxB)	TRUE			Down	ND	ND	0	0	0	0	0	0
ADEEQQQALSS(ph)QMGF	-1.29112	5.00595e-08	2.71945e-07							Rv3874	EsxB	10 kDa culture filtrate antigen CFP-10 (EsxB)	TRUE			Down	ND	ND	0	0	0	0	0	0
QKQELDEIS(ph)TNIR	-1.24791	5.77567e-07	2.20896e-06							Rv3874	EsxB	10 kDa culture filtrate antigen CFP-10 (EsxB)	TRUE			Down	ND	ND	0	0	0	0	0	0
TDAAT(ph)LAQEAGNFER	-2.86326	4.92851e-12	1.77806e-10	-0.148348	0.415798	0.537496	-3.08897	1.27443e-09	2.93726e-08	Rv3874	EsxB	10 kDa culture filtrate antigen CFP-10 (EsxB)	TRUE	FALSE	TRUE	Down	NS	Down	1	0	1	1	0	0
GAAGT(ph)AAQAAVVR	-2.42802	1.59372e-10	2.1984e-09	0.430223	0.155946	0.243092	-2.97203	2.30176e-05	6.71115e-05	Rv3874	EsxB	10 kDa culture filtrate antigen CFP-10 (EsxB)	TRUE	FALSE	TRUE	Down	NS	Down	1	0	1	0	0	0
AEMKT(ph)DAATLAQEAGNFER	-1.46619	8.8151e-09	6.19194e-08	-0.290361	0.035822	0.0774924	-1.33096	0.000183149	0.000416169	Rv3874	EsxB	10 kDa culture filtrate antigen CFP-10 (EsxB)	TRUE	FALSE	TRUE	Down	NS	Down	1	0	1	0	0	0
VNEALHNAQAAASAYNDAAGEQLT(ph)AALSAMSR	-1.55732	1.44898e-11	3.85038e-10				-1.59263	2.14499e-06	9.02763e-06	Rv3880c	EspL	ESX-1 secretion-associated protein EspL	TRUE		TRUE	Down	ND	Down	0	0	0	0	0	0
T(ph)QSQTVTVDQQEILNR	-1.81725	7.46448e-08	3.87292e-07							Rv3881c	EspB	Secreted ESX-1 substrate protein B, EspB. Conserved alanine and glycine rich protein	TRUE			Down	ND	ND	0	0	0	0	0	0
AASLGGGGGGGVPS(ph)APLGSAIGGAESVRPAGAGDIAGLGQGR	-1.24314	1.04799e-07	5.26617e-07				-0.213318	0.0652108	0.0850728	Rv3881c	EspB	Secreted ESX-1 substrate protein B, EspB. Conserved alanine and glycine rich protein	TRUE		FALSE	Down	ND	NS	0	0	0	0	0	0
AWT(ph)EAVIGNR	-2.99274	2.7301e-12	1.17329e-10	-0.939819	7.12948e-06	0.000133244				Rv3881c	EspB	Secreted ESX-1 substrate protein B, EspB. Conserved alanine and glycine rich protein	TRUE	FALSE		Down	NS	ND	1	0	1	1	0	0
VAT(ph)AGEPNFMDLK	-1.00692	2.67362e-07	1.16464e-06	-0.648737	8.76468e-06	0.000142932				Rv3881c	EspB	Secreted ESX-1 substrate protein B, EspB. Conserved alanine and glycine rich protein	TRUE	FALSE		Down	NS	ND	1	0	1	0	0	0
ADLDRPDLPT(ph)GK	-1.71719	8.49707e-11	1.37418e-09	-0.0759881	0.501968	0.624758				Rv3909		probable secreted protein.	TRUE	FALSE		Down	NS	ND	1	0	1	1	0	0
AALTALGMLDHQEEDLT(ph)TGR	-2.38676	7.4318e-06	2.08298e-05	0.635722	0.00134118	0.00584241	-1.63502	0.0586171	0.0781562	Rv3915	CwlM	N-acetylmuramoyl-L-alanine amidase (EC 3.5.1.28)	TRUE	FALSE	FALSE	Down	NS	NS	1	0	1	1	0	0
ADADT(ph)TDFDVDAEAPGGGVR	-1.65346	5.63928e-07	2.16789e-06	-0.483726	0.000236813	0.00151631				Rv3920c		RNA-binding protein Jag	TRUE	FALSE		Down	NS	ND	1	0	1	1	0	0
SCQTDVDGANDDWNPAS(ph)K	-2.57387	1.13511e-12	6.1427e-11							Rv3922c		Protein YidD	TRUE			Down	ND	ND	0	0	0	0	0	0
GGWDPIPEGLT(ph)TGR	-2.6743	3.16724e-11	6.68617e-10	-0.0639315	0.314058	0.428628				Rv3922c		Protein YidD	TRUE	FALSE		Down	NS	ND	1	0	1	1	0	0
																		Total unique candidate substrate sequences			127		14			Total unique candidate substrate phosphorylation sites of PknA (cell V237) or PknA and PknB (cell X237)
																		Total candidate substrate proteins				104		13		Total unique candidate protein substrates of PknA (cell W238) or PknA and PknB (cell Y238)

## Sheet: PknA up
cleanSeq	log2FC_pknA	pvalues_PknA	adjPvalues_PknA	log2FC_pknB	pvalues_PknB	adjPvalues_PknB	log2FC_pknAB	pvalues_PknAB	adjPvalues_PknAB	RV	Gene.Symbol	Product	pknA_statSig	pknB_statSig	pknAB_statSig	pknA_dir	pknB_dir	pknAB_dir
GDNQHSWPS(ph)YFTERPHNTDSATAGVTSLNR	1.91061	8.52137e-10	8.62559e-09	-0.0202321	0.881454	0.93038				Rv0001	DnaA	Chromosomal replication initiator protein DnaA	TRUE	FALSE		Up	NS	ND		All phosphopeptides with log2FC >1 and adj P<0.05 in the pknA depletion strain are included.
FIS(ph)GASAPVTGPAAAVR	1.32133	9.76464e-09	6.66934e-08	-0.304964	0.0284266	0.0632145				Rv0007		Possible conserved membrane protein	TRUE	FALSE		Up	NS	ND		NS: not significant
FISGAS(ph)APVTGPAAAVR	1.1005	2.22547e-06	7.19826e-06							Rv0007		Possible conserved membrane protein	TRUE			Up	ND	ND		ND: not detected in a sufficient number of samples to be quantified
QPPPVSHPEGRPT(ph)NPPAAADAR	1.56482	0.00036733	0.000685176	0.134008	0.675438	0.776563	-0.718544	0.0714565	0.0919813	Rv0007		Possible conserved membrane protein	TRUE	FALSE	FALSE	Up	NS	NS
ILANWLTCCGWTQDDT(ph)LVR	1.33044	5.77752e-07	2.20896e-06							Rv0013	TrpG	Anthranilate synthase, amidotransferase component (EC 4.1.3.27) @ Para-aminobenzoate synthase, amidotransferase component (EC 6.3.5.8)	TRUE			Up	ND	ND
AIADSGNSVTQTAAVIGT(ph)AQYLSPEQAR	1.61848	9.40485e-12	2.94058e-10							Rv0014c	PknB	Serine/threonine-protein kinase PknB (EC 2.7.11.1)	TRUE			Up	ND	ND
AIADSGNSVTQT(ph)AAVIGTAQYLSPEQAR	2.28818	5.71633e-11	1.01124e-09	-1.40106	1.03138e-05	0.000156181				Rv0014c	PknB	Serine/threonine-protein kinase PknB (EC 2.7.11.1)	TRUE	TRUE		Up	Down	ND
TSLLSSAAGNLSGPRT(ph)DPLPR	1.95563	4.41878e-09	3.45401e-08	-3.20755	1.66623e-07	1.05972e-05	-2.73787	6.20064e-06	2.17472e-05	Rv0014c	PknB	Serine/threonine-protein kinase PknB (EC 2.7.11.1)	TRUE	TRUE	TRUE	Up	Down	Down
T(ph)SLLSSAAGNLSGPR	1.02889	4.34869e-07	1.75318e-06							Rv0014c	PknB	Serine/threonine-protein kinase PknB (EC 2.7.11.1)	TRUE			Up	ND	ND
AIADSGNSVT(ph)QTAAVIGTAQYLSPEQAR	2.00103	0.0156632	0.0221488	-1.47537	3.50608e-08	6.96311e-06				Rv0014c	PknB	Serine/threonine-protein kinase PknB (EC 2.7.11.1)	TRUE	TRUE		Up	Down	ND
IT(ph)LSEQPVLIGR	2.33223	2.05223e-12	9.31448e-11							Rv0019c	FhaB	Conserved protein with FHA domain, FhaB	TRUE			Up	ND	ND
HEEGSY(ph)VPSGPPGPPEQR	3.0268	2.18588e-10	2.79594e-09	-1.43442	7.41633e-06	0.000133244				Rv0020c	FhaA	Conserved protein with FHA domain, FhaA	TRUE	TRUE		Up	Down	ND
GYPDQGQGGYPPPY(ph)EQRPPVSPGPAAGYGAPGYDQGYR	1.53961	2.61269e-10	3.16901e-09							Rv0020c	FhaA	Conserved protein with FHA domain, FhaA	TRUE			Up	ND	ND
QS(ph)GGYGPSPGGGQPGYGGYGEYGR	2.29335	9.28512e-09	6.37276e-08	-0.759541	0.000329296	0.00197578				Rv0020c	FhaA	Conserved protein with FHA domain, FhaA	TRUE	FALSE		Up	NS	ND
QDYGGGADY(ph)TR	1.72111	1.16131e-08	7.70735e-08							Rv0020c	FhaA	Conserved protein with FHA domain, FhaA	TRUE			Up	ND	ND
GY(ph)PDQGQGGYPPPYEQRPPVSPGPAAGYGAPGYDQGYR	2.0493	1.41824e-08	9.2812e-08							Rv0020c	FhaA	Conserved protein with FHA domain, FhaA	TRUE			Up	ND	ND
VPGY(ph)APQGGGYAEPAGR	2.80893	1.8841e-08	1.17298e-07	-0.420343	0.0602386	0.11505				Rv0020c	FhaA	Conserved protein with FHA domain, FhaA	TRUE	FALSE		Up	NS	ND
HEEGSYVPS(ph)GPPGPPEQR	2.97122	1.3843e-07	6.78645e-07	-1.82821	6.74977e-06	0.000133244	3.31499	3.34612e-07	2.18855e-06	Rv0020c	FhaA	Conserved protein with FHA domain, FhaA	TRUE	TRUE	TRUE	Up	Down	Up
KLEQT(ph)VGDAFAR	1.29261	2.11523e-07	9.53889e-07							Rv0020c	FhaA	Conserved protein with FHA domain, FhaA	TRUE			Up	ND	ND
QDYGGGADYTRYT(ph)ESPR	1.79834	2.8715e-07	1.24314e-06							Rv0020c	FhaA	Conserved protein with FHA domain, FhaA	TRUE			Up	ND	ND
GGPDPQGGS(ph)DPR	3.27823	4.64214e-07	1.84505e-06	0.0376757	0.945309	0.969206	2.71219	9.79019e-06	3.22344e-05	Rv0020c	FhaA	Conserved protein with FHA domain, FhaA	TRUE	FALSE	TRUE	Up	NS	Up
GGQGQGRPDEY(ph)YDDR	2.85625	5.03327e-07	1.9837e-06	-0.506357	0.0392541	0.0832187				Rv0020c	FhaA	Conserved protein with FHA domain, FhaA	TRUE	FALSE		Up	NS	ND
FEQS(ph)SNLHT(ph)GQFR	1.06222	1.09676e-06	3.86752e-06							Rv0020c	FhaA	Conserved protein with FHA domain, FhaA	TRUE			Up	ND	ND
YTES(ph)PRVPGYAPQGGGYAEPAGR	1.7402	3.38284e-06	1.03471e-05							Rv0020c	FhaA	Conserved protein with FHA domain, FhaA	TRUE			Up	ND	ND
QDYGGGADYT(ph)R	1.93342	4.93811e-05	0.000111524	-0.557418	0.0614697	0.116701	1.75078	0.000188773	0.000426945	Rv0020c	FhaA	Conserved protein with FHA domain, FhaA	TRUE	FALSE	TRUE	Up	NS	Up
HPDQGDYPEQIGY(ph)PDQGGYPEQR	1.38964	0.00167767	0.00280342	-0.824538	0.000551904	0.00290092				Rv0020c	FhaA	Conserved protein with FHA domain, FhaA	TRUE	FALSE		Up	NS	ND
LAPGGTTIAVASHPGVS(ph)NTEVVR	1.62356	3.84527e-07	1.58921e-06							Rv0068		Oxidoreductase/Short-chain dehydrogenase	TRUE			Up	ND	ND
T(ph)DPQTQSTR	1.59143	8.85788e-06	2.42001e-05							Rv0155	PntAa	NAD(P) transhydrogenase alpha subunit (EC 1.6.1.2)	TRUE			Up	ND	ND
SVANGEST(ph)DTASAATEGHR	1.03046	0.0214602	0.0296025							Rv0178		FIG030769: Probable conserved MCE associated membrane protein	TRUE			Up	ND	ND
GAHATAIS(ph)DVLQHSGAPR	1.75548	5.26158e-08	2.83641e-07							Rv0196		Transcriptional regulator, TetR family	TRUE			Up	ND	ND
VALRDY(ph)TAK	1.02088	4.54651e-07	1.81216e-06							Rv0298		Programmed cell death antitoxin YdcD	TRUE			Up	ND	ND
GWASSLTTT(ph)AELGR	1.22409	3.68054e-11	7.21248e-10							Rv0333		Unknown protein	TRUE			Up	ND	ND
AMTSAGLIDIAPHQISSVAANVVPGLNLGAGDPMS(ph)GLR	1.10295	0.000127434	0.000260232	0.34436	0.0044284	0.0148235				Rv0341	IniB	Isoniazid inductible protein IniB	TRUE	FALSE		Up	NS	ND
TDGNQKPDGNS(ph)GEQVTVTDK	1.09457	3.8044e-06	1.14621e-05							Rv0351	GrpE	Heat shock protein GrpE	TRUE			Up	ND	ND
ET(ph)QVIVTAHEAATEVFQTNQAPTTPPR	3.18382	1.02832e-08	6.95602e-08							Rv0361		PROBABLE CONSERVED MEMBRANE PROTEIN	TRUE			Up	ND	ND
LGLPADAKPFDFVFHGGS(ph)GSLK	1.4688	0.0266596	0.0361717	-0.266291	0.193468	0.286153				Rv0363c	Fba	Fructose-bisphosphate aldolase class II (EC 4.1.2.13)	TRUE	FALSE		Up	NS	ND
AQPDPAT(ph)TVLPDPAR	1.19747	5.40088e-05	0.00012062	0.457037	0.144888	0.228091	3.78465	7.64037e-11	3.50609e-09	Rv0383c		Possible membrane protein	TRUE	FALSE	TRUE	Up	NS	Up
MIDGWTEEQHEPT(ph)VR	1.02971	4.04487e-06	1.21252e-05				2.62901	9.19775e-12	1.04268e-09	Rv0389	PurT	Phosphoribosylglycinamide formyltransferase 2 (EC 2.1.2.-)	TRUE		TRUE	Up	ND	Up
VTGLDADGSPVSIEGT(ph)GLFAR	1.45963	2.40026e-13	2.25145e-11							Rv0429c	Def	Peptide deformylase (EC 3.5.1.88)	TRUE			Up	ND	ND
NLPAGHGLNAQT(ph)GVYEDLLAAGVADPVK	4.75967	1.45669e-09	1.3484e-08							Rv0440	GroEL2	Heat shock protein 60 family chaperone GroEL	TRUE			Up	ND	ND
FLS(ph)LAGQQDR	2.02861	1.04969e-12	5.90764e-11							Rv0461		Possible membrane protein	TRUE			Up	ND	ND
GLDANT(ph)QATIFAWPDVPDGDGPR	1.06205	0.000160164	0.00032239							Rv0464c		Conserved protein	TRUE			Up	ND	ND
DAIITDT(ph)AITER	1.34177	3.61819e-08	2.06943e-07							Rv0474		Transcriptional regulator, XRE family	TRUE			Up	ND	ND
T(ph)NPQGPPNDPSPWAR	1.70049	1.37472e-09	1.28949e-08	-0.6178	0.00268171	0.0097461				Rv0479c		Possible membrane protein	TRUE	FALSE		Up	NS	ND
AAVT(ph)SPGGTTAAALR	1.73032	1.44978e-11	3.85038e-10							Rv0500	ProC	Pyrroline-5-carboxylate reductase (EC 1.5.1.2)	TRUE			Up	ND	ND
SACSVT(ph)TRPGNAAVDYGGAQIR	1.15911	4.31041e-07	1.74777e-06							Rv0516c		Anti-sigma F factor antagonist (spoIIAA-2); Anti-sigma B factor antagonist RsbV	TRUE			Up	ND	ND
TGVGAPDSGNGGTDHPT(ph)VQLPPVPSVGAPPAAAGGETPTR	2.57142	3.57768e-07	1.50262e-06				1.22127	9.57689e-09	1.40461e-07	Rv0530		RD1 region associated protein Rv3876	TRUE		TRUE	Up	ND	Up
LEPVPHTPYPELATT(ph)TLLR	1.89174	6.94864e-07	2.57961e-06							Rv0530		RD1 region associated protein Rv3876	TRUE			Up	ND	ND
LEPVPHTPYPELAT(ph)TTLLRPVKPPPSEGWR	1.09231	1.31898e-05	3.39891e-05	0.435786	0.03747	0.0802387	-0.58919	0.0614412	0.0811763	Rv0530		RD1 region associated protein Rv3876	TRUE	FALSE	FALSE	Up	NS	NS
LRGES(ph)LPEEQ	1.28723	3.17266e-06	9.81084e-06							Rv0531		Possible membrane protein	TRUE			Up	ND	ND
VVTNDEICQHIDS(ph)SDEWIYTR	1.06268	0.000121273	0.000248371							Rv0533c	FabH	3-oxoacyl-[acyl-carrier-protein] synthase, KASIII (EC 2.3.1.41)	TRUE			Up	ND	ND
SGYQYASGDT(ph)ADTVDVAR	1.03531	3.27686e-06	1.00887e-05	-0.484291	0.00203186	0.00789735	1.26022	5.80581e-06	2.08149e-05	Rv0548c	MenB	Naphthoate synthase (EC 4.1.3.36)	TRUE	FALSE	TRUE	Up	NS	Up
NDLAVLAGDT(ph)TEDLGPIR	1.05841	3.38449e-05	7.94988e-05							Rv0626	VapB5	Possible antitoxin VapB5	TRUE			Up	ND	ND
ET(ph)RPDVFR	1.68533	2.64684e-08	1.57801e-07							Rv0633c		Possible membrane protein	TRUE			Up	ND	ND
TLLGEADT(ph)AEHGHDDEYDEFSDPNAWVPR	1.12413	8.52184e-06	2.34642e-05							Rv0634A		Unknown protein	TRUE			Up	ND	ND
VLPGY(ph)ILVR	1.65241	6.70003e-11	1.14963e-09							Rv0639	NusG	Transcription antitermination protein NusG	TRUE			Up	ND	ND
VQNLDVGDY(ph)IFQVEVPTEEVTEIK	1.09982	0.0017031	0.00283581							Rv0639	NusG	Transcription antitermination protein NusG	TRUE			Up	ND	ND
LGAEEIT(ph)R	1.29542	3.89935e-05	9.00884e-05							Rv0667	RpoB	DNA-directed RNA polymerase beta subunit (EC 2.7.7.6)	TRUE			Up	ND	ND
TTVT(ph)GVEMFR	3.52717	9.95983e-17	7.00674e-14							Rv0685	Tuf	Translation elongation factor Tu	TRUE			Up	ND	ND
IAAGAPIAEVLDQT(ph)QA	1.43847	1.72516e-10	2.26851e-09							Rv0688		Ferredoxin reductase	TRUE			Up	ND	ND
SEALAASVLPDRT(ph)I	1.1667	6.46205e-11	1.12248e-09							Rv0721	RpsE	SSU ribosomal protein S5p (S2e)	TRUE			Up	ND	ND
ADDT(ph)DDVILNR	1.95539	2.94043e-13	2.43364e-11	-0.397552	0.0023636	0.00886738	-0.95456	0.000831908	0.0015872	Rv0733	Adk	Adenylate kinase (EC 2.7.4.3)	TRUE	FALSE	FALSE	Up	NS	NS
AGQPVSLSPT(ph)EFTLLR	1.49684	7.89008e-05	0.000166687	-0.0618149	0.329635	0.446059	0.662559	0.000171428	0.000391374	Rv0757	PhoP	DNA-binding response regulator	TRUE	FALSE	FALSE	Up	NS	NS
ELT(ph)ISEVGAPR	1.50997	0.000188967	0.00037248	-0.691979	0.0019871	0.00780122	3.14416	7.01091e-11	3.50609e-09	Rv0768	AldA	Aldehyde dehydrogenase (EC 1.2.1.3)	TRUE	FALSE	TRUE	Up	NS	Up
HT(ph)RGT(ph)PPNVVQTDPR	1.15847	6.29901e-05	0.000137406							Rv0807		Conserved hypothetical protein	TRUE			Up	ND	ND
VLDDT(ph)AESSLR	1.6436	4.1994e-09	3.30931e-08							Rv0820	PhoT	Phosphate transport ATP-binding protein PstB (TC 3.A.1.7.1)	TRUE			Up	ND	ND
MPGGTPS(ph)SPGLAAILPSFPSNLR	1.17041	4.08435e-05	9.40537e-05							Rv0860	FadB	Enoyl-CoA hydratase [isoleucine degradation] (EC 4.2.1.17) / 3-hydroxyacyl-CoA dehydrogenase (EC 1.1.1.35) / 3-hydroxybutyryl-CoA epimerase (EC 5.1.2.3)	TRUE			Up	ND	ND
SSALPT(ph)GVEALK	1.5946	9.01276e-11	1.409e-09	-0.27355	0.509911	0.629716	0.238137	0.180105	0.217927	Rv0871	CspB	Cold shock protein CspC	TRUE	FALSE	FALSE	Up	NS	NS
AGLGQT(ph)PATTDAR	1.30298	6.2383e-09	4.5715e-08							Rv0899	OmpA	Outer membrane protein	TRUE			Up	ND	ND
AADFIKT(ph)NVSKPVVGYVAGFTAPEGK	1.57239	3.18389e-11	6.68617e-10							Rv0952	SucD	Succinyl-CoA ligase [ADP-forming] alpha chain (EC 6.2.1.5)	TRUE			Up	ND	ND
YADFTST(ph)EVDIR	1.703	1.6695e-09	1.50255e-08							Rv0966c		Conserved protein	TRUE			Up	ND	ND
QPYEALGGT(ph)RPGLIPGVIPTMTPPPGMVR	1.10276	0.0238761	0.0326787	0.0154587	0.859102	0.921398	1.92251	8.23972e-08	7.38523e-07	Rv0983	PepD	Heat shock protein HtrA	TRUE	FALSE	TRUE	Up	NS	Up
VRPGDT(ph)DPDNEVGIVGHTLNR	2.21994	2.53934e-11	5.85714e-10							Rv1032c	TrcS	Sensor protein basS/pmrB (EC 2.7.3.-)	TRUE			Up	ND	ND
ALSRT(ph)EILDR	1.88374	1.04106e-09	1.01019e-08							Rv1033c	TrcR	DNA-binding response regulator TrcR	TRUE			Up	ND	ND
TS(ph)KDFDTVAR	2.63463	0.00315349	0.00500786							Rv1045		Hypothetical protein	TRUE			Up	ND	ND
DAQVFEFGT(ph)APGSAVVK	1.26664	5.00546e-06	1.47645e-05	0.693298	7.26406e-07	3.06569e-05				Rv1057		surface antigen, putative	TRUE	FALSE		Up	NS	ND
TDTQVTWLT(ph)QESHDR	2.43422	3.95408e-09	3.16102e-08							Rv1080c	GreA	Transcription elongation factor GreA	TRUE			Up	ND	ND
IEHDT(ph)MGEVR	1.60225	1.25261e-08	8.23559e-08	0.66196	0.0079142	0.0230176	0.665909	7.17875e-05	0.000179099	Rv1098c	Fum	Fumarate hydratase class II (EC 4.2.1.2)	TRUE	FALSE	FALSE	Up	NS	NS
ARPS(ph)EPTNPTHHPISQVR	2.79147	5.07572e-11	9.16349e-10							Rv1111c		INTEGRAL MEMBRANE PROTEIN (Rhomboid family)	TRUE			Up	ND	ND
ARPS(ph)EPT(ph)NPTHHPISQVR	1.13725	1.613e-07	7.61574e-07							Rv1111c		INTEGRAL MEMBRANE PROTEIN (Rhomboid family)	TRUE			Up	ND	ND
SYQPS(ph)EPSGPAEPVNR	1.18402	3.80941e-07	1.58107e-06	-0.111205	0.547413	0.661891				Rv1111c		INTEGRAL MEMBRANE PROTEIN (Rhomboid family)	TRUE	FALSE		Up	NS	ND
VMDT(ph)GDLER	1.1795	4.66723e-08	2.57522e-07							Rv1165	TypA	GTP-binding protein TypA/BipA	TRUE			Up	ND	ND
TGDGPLEAT(ph)KEGR	1.37091	1.84041e-09	1.61841e-08				-0.104847	0.386711	0.430271	Rv1211		Conserved protein	TRUE		FALSE	Up	ND	NS
ALLAELQPT(ph)DPDVAQPR	1.17439	3.06871e-11	6.64258e-10							Rv1231c		PROBABLE MEMBRANE PROTEIN	TRUE			Up	ND	ND
NAT(ph)AAEGLDQAELAETFDKR	1.32219	3.65693e-11	7.21248e-10							Rv1245c		Short-chain type dehydrogenase/reductase	TRUE			Up	ND	ND
TSGGWVSETMAS(ph)LPLPAISSLNSR	1.08903	0.0018441	0.00305252							Rv1249c		Possible membrane protein	TRUE			Up	ND	ND
HGPFFPQCGGVSDQT(ph)VTELTR	1.48659	9.85844e-10	9.63251e-09							Rv1274	LprB	Lipoprotein LprB	TRUE			Up	ND	ND
VANPDGDVLWRPGGDRT(ph)AS	1.05989	9.23691e-07	3.36693e-06							Rv1314c		Cob(I)alamin adenosyltransferase PduO (EC 2.5.1.17)	TRUE			Up	ND	ND
GVEGPPT(ph)IELLR	2.01704	5.39247e-12	1.8968e-10	0.380083	0.000236095	0.00151631				Rv1391	Dfp	Phosphopantothenoylcysteine decarboxylase (EC 4.1.1.36) / Phosphopantothenoylcysteine synthetase (EC 6.3.2.5)	TRUE	FALSE		Up	NS	ND
DVGASEPPVAAT(ph)QEIPIDGGR	1.01045	0.00033225	0.000626643	0.156937	0.0410027	0.0855007				Rv1422		Conserved hypothetical protein	TRUE	FALSE		Up	NS	ND
YPHQPAPT(ph)GA	3.39895	3.54704e-13	2.7726e-11							Rv1463		Iron-sulfur cluster assembly ATPase protein SufC	TRUE			Up	ND	ND
VLQTVALPQVNAVPQQGHS(ph)VPPVMQAAAAASGR	3.41223	4.71233e-13	3.15726e-11							Rv1479	MoxR1	COG0714: MoxR-like ATPases	TRUE			Up	ND	ND
ANVTANVVAPGYIDT(ph)DMTR	1.12603	2.78621e-07	1.20994e-06							Rv1483	FabG1	3-oxoacyl-[acyl-carrier protein] reductase (EC 1.1.1.100)	TRUE			Up	ND	ND
KPVEGS(ph)LGTPPR	1.64143	4.12586e-08	2.31278e-07							Rv1488		Putative stomatin/prohibitin-family membrane protease subunit YbbK	TRUE			Up	ND	ND
HAADGDDAEVAGWFSTDT(ph)DPSIAR	1.1097	5.48933e-05	0.000122258							Rv1488		Putative stomatin/prohibitin-family membrane protease subunit YbbK	TRUE			Up	ND	ND
VT(ph)DEFAALRPPGQL	2.08589	2.15717e-10	2.78453e-09	-0.0125248	0.931036	0.961264	0.509547	0.067376	0.0872633	Rv1593c		Nudix-related transcriptional regulator NrtR	TRUE	FALSE	FALSE	Up	NS	NS
DGT(ph)LGGPNLDLLAGVADR	1.39783	1.54507e-07	7.39854e-07							Rv1603	HisA	Phosphoribosylformimino-5-aminoimidazole carboxamide ribotide isomerase (EC 5.3.1.16) / Acting phosphoribosylanthranilate isomerase (EC 5.3.1.24)	TRUE			Up	ND	ND
TAGGS(ph)LASDAQLAALR	2.39008	1.00597e-06	3.60152e-06	-0.725719	0.010047	0.0279035				Rv1630	RpsA	SSU ribosomal protein S1p	TRUE	FALSE		Up	NS	ND
AADILKDES(ph)YKVTGTAPIYEILHDAK	2.37151	1.25222e-10	1.79783e-09							Rv1636	TB15.3	Universal stress protein UspA and related nucleotide-binding proteins	TRUE			Up	ND	ND
LGGAGDPDDT(ph)RVSQPVAVAAPAK	1.0182	0.00974901	0.0140979	-0.77215	0.0332712	0.0724673	1.65876	0.00782969	0.0119545	Rv1746	PknF	Probable serine/threonine-protein kinase pknF (EC 2.7.11.1)	TRUE	FALSE	TRUE	Up	NS	Up
T(ph)PAPVAAEIAR	2.49912	4.20143e-13	3.11127e-11							Rv1856c		Oxidoreductase, short-chain dehydrogenase/reductase family	TRUE			Up	ND	ND
SVQTGY(ph)EGLSR	1.40766	6.09907e-05	0.000133666							Rv1856c		Oxidoreductase, short-chain dehydrogenase/reductase family	TRUE			Up	ND	ND
AIEILQT(ph)GVIR	1.04365	1.64876e-06	5.49717e-06	0.552442	2.42477e-06	7.3306e-05				Rv1872c	LldD2	L-lactate dehydrogenase (EC 1.1.2.3)	TRUE	FALSE		Up	NS	ND
APIGLGEAVETT(ph)AGDMPAR	1.72865	1.4878e-07	7.19123e-07	-0.176167	0.151676	0.237506	1.04407	1.86778e-06	8.21824e-06	Rv1899c	LppD	Lipoprotein LppD	TRUE	FALSE	TRUE	Up	NS	Up
TDRT(ph)DADDLDLQR	1.17731	2.69351e-09	2.26933e-08							Rv1957		Hypothetical protein	TRUE			Up	ND	ND
AEAS(ph)IETPTPVQSQR	2.25145	0.00625444	0.00938166	-1.02111	5.46685e-05	0.000503901	1.37884	5.17405e-05	0.000133917	Rv2094c	TatA	Twin-arginine translocation protein TatA	TRUE	TRUE	TRUE	Up	Down	Up
AGSADT(ph)SGGDQPTLGVASLEVAVLDANRPR	1.73478	1.30096e-06	4.43208e-06							Rv2109c	PrcA	Proteasome subunit alpha (EC 3.4.25.1), bacterial	TRUE			Up	ND	ND
VWIIDPLDGT(ph)REFSTPGR	1.43397	8.33339e-06	2.29903e-05							Rv2131c	CysQ	Protein cysQ homolog	TRUE			Up	ND	ND
VLS(ph)LAQDTADR	1.23863	2.11568e-13	2.25145e-11							Rv2145c	Wag31	FIG055075: Possibly a cell division protein, antigen 84 in Mycobacteria	TRUE			Up	ND	ND
GSAAPVDS(ph)NADAGGFDQFNR	2.55426	1.77785e-11	4.38848e-10	-0.608606	0.000599974	0.00312773	0.225362	0.205706	0.247116	Rv2145c	Wag31	FIG055075: Possibly a cell division protein, antigen 84 in Mycobacteria	TRUE	FALSE	FALSE	Up	NS	NS
LEQLRT(ph)FER	1.14943	2.07443e-09	1.80168e-08							Rv2145c	Wag31	FIG055075: Possibly a cell division protein, antigen 84 in Mycobacteria	TRUE			Up	ND	ND
VLSLAQDT(ph)ADR	1.33904	0.00195173	0.00321932							Rv2145c	Wag31	FIG055075: Possibly a cell division protein, antigen 84 in Mycobacteria	TRUE			Up	ND	ND
SLPGLLTILHDGGYRDT(ph)EIMR	1.51486	0.000200234	0.000393476							Rv2175c		Conserved regulatory protein	TRUE			Up	ND	ND
TNADSAQGALQT(ph)AVVLLGQGK	1.02092	1.06795e-07	5.34737e-07							Rv2182c		1-acyl-sn-glycerol-3-phosphate acyltransferase (EC 2.3.1.51)	TRUE			Up	ND	ND
DT(ph)LIMSYEWPEDR	1.55523	2.44752e-09	2.07449e-08							Rv2185c	TB16.3	Conserved protein TB16.3	TRUE			Up	ND	ND
AYSAPES(ph)EHVT(ph)GGPYVPADLR	2.20818	4.26026e-10	4.87332e-09							Rv2198c	MmpS3	Putative membrane protein MmpS3	TRUE			Up	ND	ND
AYS(ph)APESEHVTGGPYVPADLR	2.09838	1.20546e-06	4.17433e-06	0.499265	0.135683	0.214663				Rv2198c	MmpS3	Putative membrane protein MmpS3	TRUE	FALSE		Up	NS	ND
SGPNPPGREPDEPES(ph)EPVSDTGDER	2.09304	2.07712e-06	6.78077e-06							Rv2198c	MmpS3	Putative membrane protein MmpS3	TRUE			Up	ND	ND
AYSAPESEHVTGGPY(ph)VPADLR	1.93944	6.37398e-06	1.81814e-05	0.223016	0.312219	0.427956				Rv2198c	MmpS3	Putative membrane protein MmpS3	TRUE	FALSE		Up	NS	ND
S(ph)GPNPPGR	1.02857	6.52089e-05	0.00014137							Rv2198c	MmpS3	Putative membrane protein MmpS3	TRUE			Up	ND	ND
SGPNPPGREPDEPESEPVSDT(ph)GDER	1.44674	0.000519003	0.000940264	-0.519419	0.128207	0.205908	2.1407	2.71776e-06	1.09616e-05	Rv2198c	MmpS3	Putative membrane protein MmpS3	TRUE	FALSE	TRUE	Up	NS	Up
EPDEPESEPVSDT(ph)GDER	1.24388	0.00081596	0.00142971	-0.597441	0.0489939	0.098608	1.79645	6.77875e-06	2.32436e-05	Rv2198c	MmpS3	Putative membrane protein MmpS3	TRUE	FALSE	TRUE	Up	NS	Up
T(ph)AVGLFDVSHLGK	1.01457	2.64313e-08	1.57801e-07							Rv2211c	GcvT	Aminomethyltransferase (glycine cleavage system T protein) (EC 2.1.2.10)	TRUE			Up	ND	ND
VTPGVAAT(ph)GNLDAVHR	1.18727	1.26349e-06	4.32536e-06	-0.267845	0.0624046	0.117773	-0.488599	0.116868	0.146539	Rv2219		Transmembrane protein MT2276, clustered with lipoate gene	TRUE	FALSE	FALSE	Up	NS	NS
KAEGQT(ph)GAAAWALDNLR	1.26291	2.31263e-06	7.42892e-06							Rv2219		Transmembrane protein MT2276, clustered with lipoate gene	TRUE			Up	ND	ND
SVFDDGLAFDGS(ph)SIR	1.54609	1.82483e-09	1.61481e-08							Rv2220	GlnA1	Glutamine synthetase type I (EC 6.3.1.2)	TRUE			Up	ND	ND
SLLTSGAT(ph)DAK	2.44489	3.35973e-14	5.90892e-12							Rv2229c		Conserved protein	TRUE			Up	ND	ND
VFALAS(ph)VTKPLVAR	1.09384	1.25011e-05	3.25502e-05	0.0353066	0.838161	0.916591	1.75493	8.66575e-11	3.50609e-09	Rv2257c		Beta-lactamase class C and other penicillin binding proteins	TRUE	FALSE	TRUE	Up	NS	Up
SGALETT(ph)EEFGNR	2.49755	1.54217e-08	9.90793e-08							Rv2258c		Possible transcriptional regulatory protein	TRUE			Up	ND	ND
GENIGLT(ph)TVYR	1.53297	4.66528e-10	5.25124e-09							Rv2359	Zur	Zinc uptake regulation protein ZUR	TRUE			Up	ND	ND
NDMAVLEAEGY(ph)ITQPHTSSGR	1.27254	1.79841e-05	4.49442e-05							Rv2374c	HrcA	Heat-inducible transcription repressor HrcA	TRUE			Up	ND	ND
VLIHQPSLS(ph)GVIQGQFSDLEIQAAEIER	2.03006	9.32595e-11	1.43477e-09							Rv2460c	ClpP2	ATP-dependent Clp protease proteolytic subunit (EC 3.4.21.92)	TRUE			Up	ND	ND
YILPSFIEHSS(ph)FGVK	1.60161	0.000130612	0.00026595							Rv2460c	ClpP2	ATP-dependent Clp protease proteolytic subunit (EC 3.4.21.92)	TRUE			Up	ND	ND
DQLAATIDS(ph)LAER	2.51768	1.63361e-11	4.17906e-10							Rv2520c		POSSIBLE CONSERVED MEMBRANE PROTEIN	TRUE			Up	ND	ND
DQLAAT(ph)IDSLAER	1.11088	7.77424e-11	1.2719e-09							Rv2520c		POSSIBLE CONSERVED MEMBRANE PROTEIN	TRUE			Up	ND	ND
QEIDQT(ph)RDQLAATIDSLAER	1.62609	0.000307441	0.000585344							Rv2520c		POSSIBLE CONSERVED MEMBRANE PROTEIN	TRUE			Up	ND	ND
TTESDT(ph)PT(ph)EVIR	1.15406	6.08089e-06	1.75684e-05							Rv2536		Possible membrane protein	TRUE			Up	ND	ND
VGLSFTET(ph)APYLFR	1.20513	1.75281e-06	5.77567e-06	0.0405151	0.474037	0.59465				Rv2574		Conserved protein	TRUE	FALSE		Up	NS	ND
AEVT(ph)DADVLELAPGLGR	1.03281	4.66633e-06	1.38598e-05							Rv2622		Possible methyltransferase (Methylase)	TRUE			Up	ND	ND
GQEVT(ph)VVGTLR	1.62191	6.11456e-08	3.23428e-07				0.71325	0.000657492	0.00129888	Rv2694c		Conserved protein	TRUE		FALSE	Up	ND	NS
RT(ph)ETDDVSEDSLEELK	1.14032	1.48612e-08	9.59163e-08							Rv2699c		Conserved hypothetical protein	TRUE			Up	ND	ND
RTETDDVSEDS(ph)LEELK	1.49934	1.9905e-05	4.91931e-05	-0.801724	0.000863525	0.00429064	1.15739	1.12241e-06	5.37866e-06	Rv2699c		Conserved hypothetical protein	TRUE	FALSE	TRUE	Up	NS	Up
NELVDT(ph)TEMYLR	1.73187	1.72617e-08	1.08911e-07	0.0777809	0.677661	0.776563	-0.580556	0.000261379	0.000564766	Rv2711	IdeR	Iron-dependent repressor IdeR/DtxR	TRUE	FALSE	FALSE	Up	NS	NS
S(ph)FSSADDFAR	1.02659	0.00509132	0.0077864							Rv2718c	NrdR	Ribonucleotide reductase transcriptional regulator NrdR	TRUE			Up	ND	ND
AELTET(ph)SPETPETTEAIR	2.10631	4.36746e-12	1.66081e-10							Rv2740	EphG	Epoxide hydrolase	TRUE			Up	ND	ND
YANAIGS(ph)AELAESSVQGR	2.48594	1.56807e-12	7.60785e-11							Rv2744c	35kd_ag	Phage shock protein A (IM30) , suppresses sigma54-dependent transcription	TRUE			Up	ND	ND
SMSELAAPGNTPS(ph)LDEVR	2.27481	5.07997e-11	9.16349e-10							Rv2744c	35kd_ag	Phage shock protein A (IM30) , suppresses sigma54-dependent transcription	TRUE			Up	ND	ND
GEALPAGGTTAT(ph)PR	1.58242	6.58041e-08	3.46765e-07							Rv2744c	35kd_ag	Phage shock protein A (IM30) , suppresses sigma54-dependent transcription	TRUE			Up	ND	ND
SMSELAAPGNT(ph)PSLDEVR	1.12205	0.000275277	0.000529119							Rv2744c	35kd_ag	Phage shock protein A (IM30) , suppresses sigma54-dependent transcription	TRUE			Up	ND	ND
LFGDT(ph)EEYMTGR	2.12149	4.02448e-12	1.5729e-10							Rv2821c		CRISPR-associated RAMP Csm3	TRUE			Up	ND	ND
FTPTLTFTLDTIS(ph)DSVHR	1.9513	2.0196e-07	9.13691e-07							Rv2838c	RbfA	Ribosome-binding factor A	TRUE			Up	ND	ND
AIET(ph)AIR	1.75224	1.89618e-10	2.4703e-09							Rv2882c	Frr	Ribosome recycling factor	TRUE			Up	ND	ND
LLQLLQGDT(ph)TPGR	2.97344	2.28704e-13	2.25145e-11							Rv2922A	AcyP	Acylphosphate phosphohydrolase (EC 3.6.1.7), putative	TRUE			Up	ND	ND
GLT(ph)SVHVAVR	1.54581	6.34551e-10	6.76373e-09							Rv2945c	LppX	Putative lipoprotein LppX precursor	TRUE			Up	ND	ND
ASSPSQAIT(ph)GTGCRPSR	2.40049	3.81743e-12	1.53461e-10							Rv2954c		Hypothetical protein	TRUE			Up	ND	ND
IITAAT(ph)VVLPFK	1.80985	5.63231e-07	2.16789e-06							Rv2987c	LeuD	3-isopropylmalate dehydratase small subunit (EC 4.2.1.33)	TRUE			Up	ND	ND
EIQDGS(ph)FVHK	2.24227	2.75185e-12	1.17329e-10							Rv3001c	IlvC	Ketol-acid reductoisomerase (EC 1.1.1.86)	TRUE			Up	ND	ND
TSSNDSHWQRPDDSPGPMPGRPVS(ph)ASLVDPEDDLTPAR	1.92213	3.7645e-08	2.12717e-07							Rv3005c		Membrane protein 2, distant similarity to thiosulphate:quinone oxidoreductase DoxD	TRUE			Up	ND	ND
T(ph)SSNDSHWQRPDDSPGPMPGRPVSASLVDPEDDLTPAR	1.07535	4.71284e-05	0.000106951							Rv3005c		Membrane protein 2, distant similarity to thiosulphate:quinone oxidoreductase DoxD	TRUE			Up	ND	ND
EPAVAGDRPELTEAT(ph)IVVAGGR	3.02452	4.4986e-11	8.46846e-10							Rv3028c	FixB	Electron transfer flavoprotein, alpha subunit	TRUE			Up	ND	ND
KLTDGDFT(ph)LDR	1.03662	2.52676e-07	1.11447e-06				-0.146673	0.467097	0.503508	Rv3029c	FixA	Electron transfer flavoprotein, beta subunit	TRUE		FALSE	Up	ND	NS
SSNIPADAT(ph)PNPHATAEQVAAAR	2.03264	1.10279e-08	7.38867e-08							Rv3038c		Methyltransferase domain	TRUE			Up	ND	ND
ADIEAT(ph)EVR	4.51596	8.39433e-17	7.00674e-14							Rv3105c	PrfB	Peptide chain release factor 2	TRUE			Up	ND	ND
QADIAALDCTLTT(ph)VER	3.47311	1.61776e-11	4.17906e-10							Rv3105c	PrfB	Peptide chain release factor 2	TRUE			Up	ND	ND
IDT(ph)KPDLTPVTDADR	1.36456	1.66279e-08	1.05385e-07	-0.153606	0.393832	0.514327	0.106596	0.418476	0.460323	Rv3137		Histidinol-phosphatase [alternative form] (EC 3.1.3.15)	TRUE	FALSE	FALSE	Up	NS	NS
QWIVDPIDGT(ph)KNFVR	1.32592	1.78892e-08	1.12367e-07	-0.0544287	0.383694	0.504193	0.802571	2.81447e-06	1.11956e-05	Rv3137		Histidinol-phosphatase [alternative form] (EC 3.1.3.15)	TRUE	FALSE	FALSE	Up	NS	NS
T(ph)QPPGQPVFIR	2.1163	3.83558e-14	5.9963e-12							Rv3149	NuoE	NADH-ubiquinone oxidoreductase chain E (EC 1.6.5.3)	TRUE			Up	ND	ND
GVTEETTT(ph)GVLR	1.12329	3.65478e-06	1.10349e-05	0.431478	0.00530212	0.0167768	-0.804238	0.000132932	0.000312326	Rv3248c	SahH	Adenosylhomocysteinase (EC 3.3.1.1)	TRUE	FALSE	FALSE	Up	NS	NS
ITQIYEGT(ph)NQIQR	1.74915	1.26602e-11	3.67846e-10							Rv3274c	FadE25	Butyryl-CoA dehydrogenase (EC 1.3.99.2)	TRUE			Up	ND	ND
NIGPGT(ph)IA	1.00541	9.00361e-09	6.24043e-08							Rv3304		Conserved protein	TRUE			Up	ND	ND
ALET(ph)TRPLGQLVAYVLDPHSVGKPTAPYAAAVR	2.29506	3.81471e-06	1.14686e-05							Rv3311		Conserved protein	TRUE			Up	ND	ND
YAPT(ph)IVDLAPR	4.22269	1.25656e-14	2.52569e-12							Rv3318	SdhA	Succinate dehydrogenase flavoprotein subunit (EC 1.3.99.1)	TRUE			Up	ND	ND
EKPQEGT(ph)VVAVGPGR	1.08012	7.80274e-05	0.000165338	-1.0304	6.42872e-06	0.000133244				Rv3418c	GroES	Heat shock protein 60 family co-chaperone GroES	TRUE	TRUE		Up	Down	ND
AGLTGGGT(ph)ATLPR	1.03398	2.30463e-06	7.42017e-06							Rv3422c		ATPase YjeE, predicted to have essential role in cell wall biosynthesis	TRUE			Up	ND	ND
ILLRPSGT(ph)EPMIR	1.19802	2.38798e-07	1.0599e-06							Rv3441c	MrsA	Phosphoglucosamine mutase (EC 5.4.2.10)	TRUE			Up	ND	ND
IDGVLHEFTTVPGVKEDVT(ph)EIILNLK	1.14903	1.30573e-05	3.37093e-05							Rv3457c	RpoA	DNA-directed RNA polymerase alpha subunit (EC 2.7.7.6)	TRUE			Up	ND	ND
DLT(ph)EEQLIHLR	1.86894	8.58215e-06	2.35842e-05	0.330173	0.00176802	0.00716215				Rv3460c	RpsM	SSU ribosomal protein S13p (S18e)	TRUE	FALSE		Up	NS	ND
QAQVDAGARPGTT(ph)TEESAELK	1.57278	7.88294e-10	8.09584e-09							Rv3474		Mobile element protein	TRUE			Up	ND	ND
QAQVDAGARPGTTT(ph)EESAELKR	2.69888	1.78047e-07	8.29512e-07				-0.364142	0.0344325	0.0478888	Rv3474		Mobile element protein	TRUE		FALSE	Up	ND	NS
TALTPGHDKT(ph)PVTPK	1.58344	2.60399e-08	1.56573e-07							Rv3669		Probable conserved transmembrane protein	TRUE			Up	ND	ND
PVTSDRAT(ph)PVDPSGW	1.31557	6.43736e-07	2.42176e-06							Rv3669		Probable conserved transmembrane protein	TRUE			Up	ND	ND
SFTGSQAGVITT(ph)GTHGNAK	1.41859	9.4953e-10	9.40837e-09							Rv3709c	Ask	Aspartokinase (EC 2.7.2.4)	TRUE			Up	ND	ND
TDFHT(ph)EILR	1.52595	3.51654e-06	1.06863e-05							Rv3774	EchA21	Enoyl-CoA hydratase	TRUE			Up	ND	ND
TGPTPWSGSET(ph)LPGGTEVTLR	1.25226	1.45039e-11	3.85038e-10							Rv3788		Nucleoside diphosphate kinase regulator	TRUE			Up	ND	ND
FDPEDT(ph)SEQLVIVGER	1.25596	1.8283e-07	8.46189e-07	0.454889	0.0019653	0.00776355				Rv3801c	FadD32	Long-chain fatty-acid-AMP ligase, Mycobacterial subgroup FadD32	TRUE	FALSE		Up	NS	ND
EFIALLDELLALHRT(ph)	1.09558	1.25244e-07	6.22682e-07							Rv3819		Putative uncharacterized protein BCG_3881	TRUE			Up	ND	ND
S(ph)TVEGANDALAR	1.25237	6.33099e-06	1.81051e-05							Rv3852	Hns	POSSIBLE HISTONE-LIKE PROTEIN HNS	TRUE			Up	ND	ND
IET(ph)NGQLAAAAK	2.81628	2.40141e-05	5.80548e-05				1.30037	0.00137529	0.00247451	Rv3852	Hns	POSSIBLE HISTONE-LIKE PROTEIN HNS	TRUE		TRUE	Up	ND	Up
SFT(ph)DITAR	1.43379	6.04011e-10	6.48736e-09							Rv3860		Antiactivator of flagellar biosynthesis FleN, an ATPase	TRUE			Up	ND	ND
IDESPPGDYAAIINDT(ph)DVQGYADIR	1.69539	2.69784e-08	1.60163e-07							Rv3888c		ATP/GTP binding protein	TRUE			Up	ND	ND
GHIELGET(ph)AEQTAIR	1.87571	5.95019e-10	6.48736e-09	0.277889	0.267609	0.376341				Rv3908	MutT4	MutT/nudix family protein	TRUE	FALSE		Up	NS	ND
DT(ph)AGQPIEPADIDR	1.03858	5.94086e-05	0.000131228	0.913965	0.00231584	0.0087671	1.39441	0.0049415	0.00779051	Rv3910	MviN	Proposed peptidoglycan lipid II flippase MurJ	TRUE	FALSE	TRUE	Up	NS	Up
SASTLLNLMQQATAVADRT(ph)EVLGPIDEAPVSAAPR	2.22157	0.00230723	0.00377035				1.88658	1.27174e-05	3.89572e-05	Rv3910	MviN	Proposed peptidoglycan lipid II flippase MurJ	TRUE		TRUE	Up	ND	Up
EDT(ph)ATDADEADDQEER	1.21404	2.64782e-07	1.15698e-06							Rv3920c		RNA-binding protein Jag	TRUE			Up	ND	ND

## Sheet: PknB down
cleanSeq	log2FC_pknA	pvalues_PknA	adjPvalues_PknA	log2FC_pknB	pvalues_PknB	adjPvalues_PknB	log2FC_pknAB	pvalues_PknAB	adjPvalues_PknAB	RV	Gene.Symbol	Product	pknA_statSig	pknB_statSig	pknAB_statSig	pknA_dir	pknB_dir	pknAB_dir	Candidate PknB sub A_NS	Candidate PknB sub A_up	Candidate PknB sub total	Unique protein candidate PknB substrate	Candidate PknAB sub	Unique protein candidate PknAB substrate
AIADSGNSVT(ph)QTAAVIGTAQYLSPEQAR	2.00103	0.0156632	0.0221488	-1.47537	3.50608e-08	6.96311e-06				Rv0014c	PknB	Serine/threonine-protein kinase PknB (EC 2.7.11.1)	TRUE	TRUE		Up	Down	ND	0	1	1	1	0	0
TSLLSSAAGNLSGPRT(ph)DPLPR	1.95563	4.41878e-09	3.45401e-08	-3.20755	1.66623e-07	1.05972e-05	-2.73787	6.20064e-06	2.17472e-05	Rv0014c	PknB	Serine/threonine-protein kinase PknB (EC 2.7.11.1)	TRUE	TRUE	TRUE	Up	Down	Down	0	1	1	0	0	0		All phosphopeptides with log2FC <-1 and adj P<0.05 in the pknB depletion strain are included.
AIADSGNSVTQT(ph)AAVIGTAQYLSPEQAR	2.28818	5.71633e-11	1.01124e-09	-1.40106	1.03138e-05	0.000156181				Rv0014c	PknB	Serine/threonine-protein kinase PknB (EC 2.7.11.1)	TRUE	TRUE		Up	Down	ND	0	1	1	0	0	0
HEEGSYVPS(ph)GPPGPPEQR	2.97122	1.3843e-07	6.78645e-07	-1.82821	6.74977e-06	0.000133244	3.31499	3.34612e-07	2.18855e-06	Rv0020c	FhaA	Conserved protein with FHA domain, FhaA	TRUE	TRUE	TRUE	Up	Down	Up	0	1	1	1	0	0		PknB candidate substrate (column V) defined as Down in PknB and either NS or Up in PknA
HEEGSY(ph)VPSGPPGPPEQR	3.0268	2.18588e-10	2.79594e-09	-1.43442	7.41633e-06	0.000133244				Rv0020c	FhaA	Conserved protein with FHA domain, FhaA	TRUE	TRUE		Up	Down	ND	0	1	1	0	0	0
FEQSSNLHT(ph)GQFR	2.94402	0.0978635	0.118702	-1.36026	0.000202827	0.00140215	3.17645	4.59255e-09	8.54921e-08	Rv0020c	FhaA	Conserved protein with FHA domain, FhaA	FALSE	TRUE	TRUE	NS	Down	Up	1	0	1	0	0	0
AAVPQPS(ph)EK	-3.97501	8.61413e-11	1.37728e-09	-2.05252	1.18266e-07	1.05972e-05	-1.04262	0.00467587	0.00742007	Rv0250c		Conserved protein	TRUE	TRUE	TRUE	Down	Down	Down	0	0	0	0	1	1
S(ph)TTAELAELHDLVGGLR				-1.18918	7.93418e-06	0.000133244				Rv0250c		Conserved protein		TRUE		ND	Down	ND	0	0	0	0	0	0
T(ph)VPALDIDAYAQR	-1.783	5.51881e-09	4.10845e-08	-1.16843	0.00955084	0.0266418				Rv0298		Programmed cell death antitoxin YdcD	TRUE	TRUE		Down	Down	ND	0	0	0	0	1	1
TDGNQKPDGNSGEQVTVT(ph)DK	-0.59146	0.205726	0.236098	-1.20801	0.00281214	0.010162	1.25261	6.8194e-06	2.32436e-05	Rv0351	GrpE	Heat shock protein GrpE	FALSE	TRUE	TRUE	NS	Down	Up	1	0	1	1	0	0
RFT(ph)APGFDAK	0.307261	0.0733204	0.0913745	-1.2923	0.00160466	0.00661522	0.689495	0.000251024	0.000544824	Rv0361		PROBABLE CONSERVED MEMBRANE PROTEIN	FALSE	TRUE	FALSE	NS	Down	NS	1	0	1	1	0	0
SQQSFEEVS(ph)AR	-0.676003	6.21133e-06	1.78354e-05	-1.14114	4.25674e-05	0.000410195	0.67825	0.00097345	0.00181911	Rv0475	HbhA	Iron-regulated heparin binding hemagglutinin HbhA (Adhesin)	FALSE	TRUE	FALSE	NS	Down	NS	1	0	1	1	0	0
PGDQGPLARPPASS(ph)EASTGR				-1.17172	0.000240411	0.00151631				Rv0479c		Possible membrane protein		TRUE		ND	Down	ND	0	0	0	0	0	0
TALVT(ph)KPVVR	-2.11107	3.02901e-10	3.55152e-09	-1.05738	1.78365e-05	0.000236334	-0.985753	7.07123e-05	0.00017733	Rv0638	SecE	Preprotein translocase subunit SecE (TC 3.A.5.1.1)	TRUE	TRUE	FALSE	Down	Down	NS	0	0	0	0	1	1
AAGADADVDVEEPST(ph)AASEATGVAK	-3.12649	5.45617e-13	3.48947e-11	-1.01166	0.0142116	0.0360102	-2.26657	0.000646311	0.00128295	Rv0638	SecE	Preprotein translocase subunit SecE (TC 3.A.5.1.1)	TRUE	TRUE	TRUE	Down	Down	Down	0	0	0	0	1	0
AAGGEEAAPDAAAPVEAQSTES(ph)	-0.649987	0.00837405	0.0123375	-1.1847	1.28707e-08	6.96311e-06	1.33451	2.11478e-07	1.52769e-06	Rv0707	RpsC	SSU ribosomal protein S3p (S3e)	FALSE	TRUE	TRUE	NS	Down	Up	1	0	1	1	0	0
VSLMETRPLS(ph)ATKR				-1.76384	6.00349e-05	0.00054546	-0.187936	0.488229	0.522794	Rv0710	RpsQ	SSU ribosomal protein S17p (S11e)		TRUE	FALSE	ND	Down	NS	0	0	0	0	0	0
LGIPQIS(ph)TGELFR	-0.256037	0.756728	0.779441	-1.13566	1.63255e-06	5.46476e-05	1.43062	3.19332e-08	3.35993e-07	Rv0733	Adk	Adenylate kinase (EC 2.7.4.3)	FALSE	TRUE	TRUE	NS	Down	Up	1	0	1	1	0	0
YSSPQT(ph)DFQR	-2.76414	6.96158e-12	2.25209e-10	-1.1829	6.84989e-06	0.000133244	-1.1712	6.27101e-05	0.000158082	Rv0810c		Conserved hypothetical protein	TRUE	TRUE	TRUE	Down	Down	Down	0	0	0	0	1	1
AGEFVDEQT(ph)QGNYSDAIHK	-2.39908	3.60639e-08	2.06943e-07	-1.03331	0.000269422	0.00164762	-1.46016	6.91438e-06	2.34025e-05	Rv0909		Conserved hypothetical protein	TRUE	TRUE	TRUE	Down	Down	Down	0	0	0	0	1	1
AS(ph)DTDRIQIAQLLAYAAEQGR	1.34876	0.21415	0.244768	-1.48919	0.00497265	0.0160538	-0.0711536	0.800624	0.817515	Rv0966c		Conserved protein	FALSE	TRUE	FALSE	NS	Down	NS	1	0	1	1	0	0
THAT(ph)VPVSQLGYEACR	-0.602899	7.50047e-05	0.000159429	-1.308	1.37258e-05	0.000193991	0.147913	0.405445	0.448026	Rv1107c	XseB	Exodeoxyribonuclease VII small subunit (EC 3.1.11.6)	FALSE	TRUE	FALSE	NS	Down	NS	1	0	1	1	0	0
SQLGAIHASSEDAEAESDASNPS(ph)RGETVVHYR	-3.06674	0.000662906	0.00118064	-1.7446	3.62759e-05	0.000366214	-2.20538	3.97976e-05	0.000109443	Rv1209		Conserved protein	TRUE	TRUE	TRUE	Down	Down	Down	0	0	0	0	1	1
SQLGAIHASSEDAEAESDAS(ph)NPSR	-0.430112	0.00128782	0.00218572	-1.44676	0.00039479	0.00224184				Rv1209		Conserved protein	FALSE	TRUE		NS	Down	ND	1	0	1	1	0	0
GDRPPSSEAPATQGEQTPTEQIDSQS(ph)QQVRPER				-1.39628	0.00076911	0.00385161				Rv1297	Rho	Transcription termination factor Rho		TRUE		ND	Down	ND	0	0	0	0	0	0
VVPESLAGAS(ph)AAIEAVT(ph)AR				-1.05955	0.0181585	0.0441485				Rv1386	PE15	PE family protein		TRUE		ND	Down	ND	0	0	0	0	0	0
TAGGSLAS(ph)DAQLAALR	-0.00372644	0.980746	0.983543	-1.00266	0.00103278	0.0049761				Rv1630	RpsA	SSU ribosomal protein S1p	FALSE	TRUE		NS	Down	ND	1	0	1	1	0	0
YDSAGVPT(ph)FESVR	-2.208	1.41396e-10	1.98944e-09	-1.57748	1.26163e-07	1.05972e-05	-1.32181	9.99917e-06	3.2419e-05	Rv1638A		Conserved hypothetical protein	TRUE	TRUE	TRUE	Down	Down	Down	0	0	0	0	1	1
TDMNPDIEKDQTSDEVTVET(ph)TSVFR	-1.29507	0.000117054	0.000240081	-1.6772	3.96786e-08	6.96311e-06	1.86063	0.000778323	0.00150083	Rv1827	Cfp17	Conserved protein with FHA domain, GarA	TRUE	TRUE	TRUE	Down	Down	Up	0	0	0	0	1	1
DQTSDEVT(ph)VETTSVFR	-0.189357	0.841257	0.858962	-1.65867	0.00748545	0.0220405				Rv1827	Cfp17	Conserved protein with FHA domain, GarA	FALSE	TRUE		NS	Down	ND	1	0	1	1	0	0
TVAIGPGAGPS(ph)STRPSSQPSDLHSGLR	-0.756737	1.27441e-06	4.35218e-06	-1.06749	0.0036618	0.0128669	0.731301	1.21501e-05	3.78115e-05	Rv1904		Anti-sigma F factor antagonist (spoIIAA-2); Anti-sigma B factor antagonist RsbV	FALSE	TRUE	FALSE	NS	Down	NS	1	0	1	1	0	0
AEAS(ph)IETPTPVQSQR	2.25145	0.00625444	0.00938166	-1.02111	5.46685e-05	0.000503901	1.37884	5.17405e-05	0.000133917	Rv2094c	TatA	Twin-arginine translocation protein TatA	TRUE	TRUE	TRUE	Up	Down	Up	0	1	1	1	0	0
AQDVEPS(ph)AVR	-1.61199	2.60654e-06	8.27856e-06	-1.1773	0.00715655	0.0211701	-0.835813	0.000362468	0.000756184	Rv2130c	MshC	L-cysteine:1D-myo-inosityl 2-amino-2-deoxy-alpha-D-glucopyranoside ligase MshC	TRUE	TRUE	FALSE	Down	Down	NS	0	0	0	0	1	1
LPSDQT(ph)GETDAYSR	0.768082	0.00231335	0.00377597	-3.3067	0.00414977	0.0141895	1.90544	1.74485e-05	5.11823e-05	Rv2198c	MmpS3	Putative membrane protein MmpS3	FALSE	TRUE	TRUE	NS	Down	Up	1	0	1	1	0	0
SGPNPPGREPDEPESEPVS(ph)DTGDER	-0.360956	0.00465533	0.00718207	-1.63688	0.017084	0.0419793	2.59005	7.81476e-05	0.000191997	Rv2198c	MmpS3	Putative membrane protein MmpS3	FALSE	TRUE	TRUE	NS	Down	Up	1	0	1	0	0	0
AKIES(ph)ENPDAVANVQAR	-0.297697	0.0272377	0.0368995	-1.08124	0.000262324	0.00161979	1.17927	3.96799e-07	2.49416e-06	Rv2244	AcpP	Acyl carrier protein	FALSE	TRUE	TRUE	NS	Down	Up	1	0	1	1	0	0
VT(ph)SPSTPTAAHEDVGADEVGGHQHPADR	-0.0939004	0.70574	0.73231	-1.36622	5.03443e-06	0.000114354	1.07738	3.57473e-05	9.94351e-05	Rv2358	SmtB	Transcriptional regulator, ArsR family	FALSE	TRUE	TRUE	NS	Down	Up	1	0	1	1	0	0
LHT(ph)VWT(ph)SPGAIDR				-1.1976	0.00115785	0.00518587				Rv2612c	PgsA1	CDP-diacylglycerol--glycerol-3-phosphate 3-phosphatidyltransferase (EC 2.7.8.5)		TRUE		ND	Down	ND	0	0	0	0	0	0
AT(ph)EDHTIFDR				-1.37875	2.77745e-07	1.60587e-05	0.667203	0.000108906	0.000259658	Rv2613c		FIG049476: HIT family protein		TRUE	FALSE	ND	Down	NS	0	0	0	0	0	0
PATET(ph)SGGAIAEQPYGQ	-0.463807	0.0351157	0.0465233	-1.19748	0.000110937	0.000904561	1.0488	5.86611e-05	0.000150618	Rv2744c	35kd_ag	Phage shock protein A (IM30) , suppresses sigma54-dependent transcription	FALSE	TRUE	TRUE	NS	Down	Up	1	0	1	1	0	0
TAAGT(ph)HDYAVR	-1.27678	1.20552e-09	1.14606e-08	-2.1272	1.0923e-07	1.05972e-05				Rv2927c		Cell division initiation protein	TRUE	TRUE		Down	Down	ND	0	0	0	0	1	1
TSSNDSHWQRPDDSPGPMPGRPVSASLVDPEDDLT(ph)PAR	-2.77948	5.76271e-08	3.06512e-07	-1.08575	3.23952e-05	0.000337759	-5.02094	2.08512e-13	1.0092e-10	Rv3005c		Membrane protein 2, distant similarity to thiosulphate:quinone oxidoreductase DoxD	TRUE	TRUE	TRUE	Down	Down	Down	0	0	0	0	1	1
LICTHCGEEIT(ph)AR	-1.05675	2.91907e-06	9.14728e-06	-1.01403	0.0109954	0.0300132	-0.281049	0.0963978	0.123104	Rv3095		Transcriptional regulator, HxlR family	TRUE	TRUE	FALSE	Down	Down	NS	0	0	0	0	1	1
TAQGQQASETSAAEET(ph)APSLRPEAAAGQLRPR	-0.928138	0.00130168	0.00220658	-1.28909	2.19143e-05	0.000262971	0.983339	0.00311427	0.00517974	Rv3144c	PPE52	PPE family protein	FALSE	TRUE	FALSE	NS	Down	NS	1	0	1	1	0	0
GMFGVSGTGDT(ph)SGYGR	-1.04681	1.10126e-05	2.94019e-05	-1.20892	9.22469e-06	0.000146502	-0.0120536	0.91887	0.924601	Rv3147	NuoC	NADH-ubiquinone oxidoreductase chain C (EC 1.6.5.3)	TRUE	TRUE	FALSE	Down	Down	NS	0	0	0	0	1	1
EKPQEGT(ph)VVAVGPGR	1.08012	7.80274e-05	0.000165338	-1.0304	6.42872e-06	0.000133244				Rv3418c	GroES	Heat shock protein 60 family co-chaperone GroES	TRUE	TRUE		Up	Down	ND	0	1	1	1	0	0
SDHGEIGDVEPLADST(ph)ASQAR	-2.22825	2.13488e-11	5.17893e-10	-1.10716	2.13156e-06	6.77837e-05	-1.56061	1.28204e-06	6.07989e-06	Rv3489		Unknown protein	TRUE	TRUE	TRUE	Down	Down	Down	0	0	0	0	1	1
AADT(ph)GVAGGQQSTTR				-1.17577	6.67132e-05	0.0005976				Rv3493c		MCE-4 associated alanine and valine rich protein		TRUE		ND	Down	ND	0	0	0	0	0	0
IPADVIDAYHAAT(ph)	-0.229	0.319418	0.353318	-1.79798	3.69543e-05	0.000367234	2.46369	8.71666e-07	4.53641e-06	Rv3597c	Lsr2	Histone protein Lsr2	FALSE	TRUE	TRUE	NS	Down	Up	1	0	1	1	0	0
LWQAEDDS(ph)SR	0.0338793	0.932908	0.941608	-1.18285	1.9564e-05	0.000239283	1.72418	8.69279e-11	3.50609e-09	Rv3817		aminoglycoside 3'-phosphotransferase	FALSE	TRUE	TRUE	NS	Down	Up	1	0	1	1	0	0
TQIDQVES(ph)TAGSLQGQWR				-1.03898	7.96112e-06	0.000133244				Rv3874	EsxB	10 kDa culture filtrate antigen CFP-10 (EsxB)		TRUE		ND	Down	ND	0	0	0	0	0	0
NDRPT(ph)GTFTFAELLAHELSVER	-0.795885	0.0799582	0.0989456	-1.28764	0.000126418	0.00100788	1.6631	8.88386e-07	4.57424e-06	Rv3915	CwlM	N-acetylmuramoyl-L-alanine amidase (EC 3.5.1.28)	FALSE	TRUE	TRUE	NS	Down	Up	1	0	1	1	0	0
																					28		15			Total unique candidate substrate phosphorylation sites of PknB (cell V55) or PknA and PknB (cell X55)
																						23		14		Total unique candidate protein substrates of PknB (cell W56) or PknA and PknB (cell Y56)

## Sheet: PknB up
cleanSeq	log2FC_pknA	pvalues_PknA	adjPvalues_PknA	log2FC_pknB	pvalues_PknB	adjPvalues_PknB	log2FC_pknAB	pvalues_PknAB	adjPvalues_PknAB	RV	Gene.Symbol	Product	pknA_statSig	pknB_statSig	pknAB_statSig	pknA_dir	pknB_dir	pknAB_dir
RPPRPSQT(ph)PPPGR	-1.26159	0.00290544	0.00467195	1.19622	0.0150799	0.0379085	0.647105	0.238561	0.283518	Rv0015c	PknA	Serine/threonine-protein kinase PknA (EC 2.7.11.1)	TRUE	TRUE	FALSE	Down	Up	NS		All phosphopeptides with log2FC >1 and adj P<0.05 in the pknB depletion strain are included.
AVETAAT(ph)NPLIR	0.878674	6.46e-07	2.42e-06	1.00409	2.44e-05	0.000276935				Rv0145		Possible S-adenosylmethionine-dependent methyltransferase	FALSE	TRUE		NS	Up	ND		NS: not significant
TPT(ph)TLPQATPNGAAPWHVR	-0.872659	2.94e-05	7e-05	1.14129	0.000351885	0.00209158				Rv0176		FIG033285: Conserved MCE associated transmembrane protein	FALSE	TRUE		NS	Up	ND		ND: not detected in a sufficient number of samples to be quantified
S(ph)FVAAPGR	0.170835	0.0743214	0.09254	2.94491	1.51e-07	1.06e-05				Rv0341	IniB	Isoniazid inductible protein IniB	FALSE	TRUE		NS	Up	ND
VPANLGT(ph)EPLR	0.236373	0.0196281	0.0273163	1.35331	7.71e-07	3.07e-05				Rv1194c		Regulator of polyketide synthase expression	FALSE	TRUE		NS	Up	ND
YGVPAHGT(ph)AAHAFTMLHAQHGGPTELAER				1.15084	0.0016122	0.00661522				Rv1330c	PncB1	Nicotinate phosphoribosyltransferase (EC 2.4.2.11)		TRUE		ND	Up	ND
TVTPEGDT(ph)KTIVR	-0.606898	0.000354282	0.00066552	1.13452	9.44e-06	0.000146502	-0.356109	0.00833689	0.0126095	Rv1443c		Unknown protein	FALSE	TRUE	FALSE	NS	Up	NS
GSESQTDT(ph)SELDKR	-1.50259	0.00415232	0.00644846	1.73225	0.000231598	0.00151631	-0.208254	0.461606	0.498699	Rv1543		Oxidoreductase, short-chain dehydrogenase/reductase family	TRUE	TRUE	FALSE	Down	Up	NS
STET(ph)RVNER	-1.59618	0.000355892	0.000666764	2.17411	0.00503286	0.0161661	0.389195	0.384951	0.429688	Rv1641	InfC	Translation initiation factor 3	TRUE	TRUE	FALSE	Down	Up	NS
STDT(ph)APAQTMHAGR	0.243983	0.0115748	0.0166181	1.15091	6.09e-07	2.79e-05				Rv1820	IlvG	COG0028: Thiamine pyrophosphate-requiring enzymes	FALSE	TRUE		NS	Up	ND
MAEAEPAT(ph)RPT(ph)GASVR	-1.0897	2.52e-07	1.11e-06	3.11849	9.72e-05	0.000802503	0.742339	0.00832612	0.0126095	Rv2197c		Possible membrane protein	TRUE	TRUE	FALSE	Down	Up	NS
NAAPS(ph)GTAALQSLLHGR				1.08941	0.000126777	0.00100788				Rv2454c		2-oxoglutarate oxidoreductase, beta subunit (EC 1.2.7.3)		TRUE		ND	Up	ND
AVVS(ph)GAQR				1.04281	0.000231028	0.00151631				Rv2986c	HupB	DNA-binding protein HU / low-complexity, AKP-rich domain		TRUE		ND	Up	ND
GDSVT(ph)ITGFGVFEQR				1.10909	0.000420686	0.00232658	0.798306	6.16e-05	0.000156219	Rv2986c	HupB	DNA-binding protein HU / low-complexity, AKP-rich domain		TRUE	FALSE	ND	Up	NS
TADTPPDDS(ph)GGLHAR	-1.3263	3.62e-06	1.1e-05	1.57463	5.67e-07	2.79e-05	-0.534244	0.000393555	0.000817514	Rv3604c		Possible membrane protein	TRUE	TRUE	FALSE	Down	Up	NS
LRAEEASGAQLAPGT(ph)EPSPAPLGQPR				1.12943	3.89e-06	0.000103108				Rv3876	EspI	RD1 region associated protein Rv3876		TRUE		ND	Up	ND
VAT(ph)GPSIQAR	-0.179717	0.29299	0.326137	1.81096	3.41e-05	0.000349401	1.08878	0.000832953	0.0015872	Rv3876	EspI	RD1 region associated protein Rv3876	FALSE	TRUE	TRUE	NS	Up	Up

## Sheet: PknAB down
cleanSeq	log2FC_pknA	pvalues_PknA	adjPvalues_PknA	log2FC_pknB	pvalues_PknB	adjPvalues_PknB	log2FC_pknAB	pvalues_PknAB	adjPvalues_PknAB	RV	Gene.Symbol	Product	pknA_statSig	pknB_statSig	pknAB_statSig	pknA_dir	pknB_dir	pknAB_dir
TSLLSSAAGNLSGPRT(ph)DPLPR	1.95563	4.41878e-09	3.45401e-08	-3.20755	1.66623e-07	1.05972e-05	-2.73787	6.20064e-06	2.17472e-05	Rv0014c	PknB	Serine/threonine-protein kinase PknB (EC 2.7.11.1)	TRUE	TRUE	TRUE	Up	Down	Down
DVKPGNILITPT(ph)GQVK	-2.12238	1.64939e-10	2.24632e-09	0.225038	0.185289	0.276629	-1.13593	2.95813e-07	2.01653e-06	Rv0015c	PknA	Serine/threonine-protein kinase PknA (EC 2.7.11.1)	TRUE	FALSE	TRUE	Down	NS	Down		All phosphopeptides with log2FC <-1 and adj P<0.05 in the pknAB depletion strain are included.
RPFAGDGALT(ph)VAMK	-3.98327	7.91308e-14	1.11337e-11	-0.356503	0.283893	0.392513	-1.14091	4.59457e-06	1.68468e-05	Rv0015c	PknA	Serine/threonine-protein kinase PknA (EC 2.7.11.1)	TRUE	FALSE	TRUE	Down	NS	Down
LRPYQPGHIPFIEPT(ph)ER	0.488458	0.00466259	0.0071854	-0.019881	0.886611	0.931015	-2.77311	2.74724e-07	1.89952e-06	Rv0091	Mtn	5'-methylthioadenosine nucleosidase (EC 3.2.2.16) / S-adenosylhomocysteine nucleosidase (EC 3.2.2.9)	FALSE	FALSE	TRUE	NS	NS	Down
VEFWPT(ph)VAIR	-1.21103	0.00570413	0.00863909	0.214371	0.0952162	0.164112	-1.74642	3.10025e-08	3.35993e-07	Rv0201c		Conserved protein	TRUE	FALSE	TRUE	Down	NS	Down
SALES(ph)GDIATWQR	-2.3407	1.10692e-11	3.31369e-10	-0.0424764	0.824683	0.907436	-1.07694	0.00787728	0.0119893	Rv0201c		Conserved protein	TRUE	FALSE	TRUE	Down	NS	Down
STT(ph)AELAELHDLVGGLR	-1.70983	7.86339e-05	0.000166373	0.0424971	0.754959	0.851336	-2.55857	2.86772e-08	3.3047e-07	Rv0250c		Conserved protein	TRUE	FALSE	TRUE	Down	NS	Down
AAVPQPS(ph)EK	-3.97501	8.61413e-11	1.37728e-09	-2.05252	1.18266e-07	1.05972e-05	-1.04262	0.00467587	0.00742007	Rv0250c		Conserved protein	TRUE	TRUE	TRUE	Down	Down	Down
EHVT(ph)MPLDK	-3.23752	1.06974e-14	2.50854e-12	-0.668278	0.00061365	0.00314743	-2.48377	2.31893e-09	5.10164e-08	Rv0268c		Hypothetical protein	TRUE	FALSE	TRUE	Down	NS	Down
IDPET(ph)GEVR	-1.38425	7.47957e-08	3.87292e-07	-0.371769	0.188963	0.280796	-1.46447	0.000104842	0.000252456	Rv0351	GrpE	Heat shock protein GrpE	TRUE	FALSE	TRUE	Down	NS	Down
AADAGAELLILPSGGSAPT(ph)GDHPTPHPSTSR	-1.0394	0.00352335	0.00554515				-1.01154	1.05079e-05	3.36811e-05	Rv0394c		Possible membrane protein	TRUE		TRUE	Down	ND	Down
SWPGSTPKPQEDPVGVAPSASVEVLGSEPAATLAHSVT(ph)VPGR	-1.98152	1.42153e-06	4.78493e-06				-1.01493	0.000355617	0.000745102	Rv0461		Possible membrane protein	TRUE		TRUE	Down	ND	Down
DAIITDTAIT(ph)ER	-2.03584	2.4266e-09	2.06923e-08	0.272626	0.0119357	0.0320299	-1.19577	1.57837e-07	1.20736e-06	Rv0474		Transcriptional regulator, XRE family	TRUE	FALSE	TRUE	Down	NS	Down
RGDSDAITVAELT(ph)GEIPIIR	-0.17552	0.606128	0.63834	-0.57615	0.00194434	0.00772873	-1.45374	3.53499e-05	9.8898e-05	Rv0497		Possible membrane protein	FALSE	FALSE	TRUE	NS	NS	Down
DT(ph)GFVEGQQAK	-2.15476	7.66276e-10	7.92758e-09	-0.223066	0.469811	0.590753	-1.10446	7.25433e-05	0.000180056	Rv0500A		DNA binding domain protein, excisionase family	TRUE	FALSE	TRUE	Down	NS	Down
TSQGDTT(ph)SGTQLKPPVEAVR	-2.16959	2.06011e-08	1.2713e-07	-0.716907	1.34934e-05	0.000193991	-1.04638	3.19975e-06	1.22911e-05	Rv0503c	CmaA2	Cyclopropane-fatty-acyl-phospholipid synthase 2, CmaA2 (EC 2.1.1.79)	TRUE	FALSE	TRUE	Down	NS	Down
LEPVPHTPYPELAT(ph)TTLLR	0.551928	0.0699799	0.0877556				-1.74844	3.94232e-08	4.05975e-07	Rv0530		RD1 region associated protein Rv3876	FALSE		TRUE	NS	ND	Down
TALVT(ph)KPVVRPQR	-2.32497	7.21417e-10	7.57488e-09	-0.428053	0.525099	0.645964	-1.62948	2.57848e-06	1.05796e-05	Rv0638	SecE	Preprotein translocase subunit SecE (TC 3.A.5.1.1)	TRUE	FALSE	TRUE	Down	NS	Down
AAGADADVDVEEPST(ph)AASEATGVAK	-3.12649	5.45617e-13	3.48947e-11	-1.01166	0.0142116	0.0360102	-2.26657	0.000646311	0.00128295	Rv0638	SecE	Preprotein translocase subunit SecE (TC 3.A.5.1.1)	TRUE	TRUE	TRUE	Down	Down	Down
TGASVVGPVPLPT(ph)EK	-1.72892	9.57577e-11	1.44872e-09	0.148445	0.370843	0.492393	-1.3062	8.57233e-07	4.50979e-06	Rv0700	NusE	SSU ribosomal protein S10p (S20e)	TRUE	FALSE	TRUE	Down	NS	Down
TAAT(ph)KATEYPSAVAK							-1.23881	7.4566e-07	4.11149e-06	Rv0706	RplV	LSU ribosomal protein L22p (L17e)			TRUE	ND	ND	Down
YSSPQT(ph)DFQR	-2.76414	6.96158e-12	2.25209e-10	-1.1829	6.84989e-06	0.000133244	-1.1712	6.27101e-05	0.000158082	Rv0810c		Conserved hypothetical protein	TRUE	TRUE	TRUE	Down	Down	Down
AGLGQTPATT(ph)DAR	0.114318	0.39533	0.430518	-0.0283805	0.882105	0.93038	-1.07203	5.06729e-05	0.000131859	Rv0899	OmpA	Outer membrane protein	FALSE	FALSE	TRUE	NS	NS	Down
AGEFVDEQT(ph)QGNYSDAIHK	-2.39908	3.60639e-08	2.06943e-07	-1.03331	0.000269422	0.00164762	-1.46016	6.91438e-06	2.34025e-05	Rv0909		Conserved hypothetical protein	TRUE	TRUE	TRUE	Down	Down	Down
AAKT(ph)ELVGVTVAGHAHK	-1.96212	1.31229e-06	4.45989e-06				-1.32702	4.49773e-05	0.000121812	Rv0979A	RpmF	LSU ribosomal protein L32p	TRUE		TRUE	Down	ND	Down
THT(ph)PIPR	-0.684563	7.39317e-05	0.000157609	-0.18481	0.0905597	0.157797	-1.65877	1.214e-08	1.67879e-07	Rv1081c		Probable conserved membrane protein	FALSE	FALSE	TRUE	NS	NS	Down
DAEILATNTSAT(ph)GDLDTLAGHCAR	-1.71448	0.000162695	0.000326086	0.0167053	0.880856	0.93038	-1.5223	5.90088e-06	2.10002e-05	Rv1103c	MazE3	Prevent host death protein, Phd antitoxin	TRUE	FALSE	TRUE	Down	NS	Down
VCDPNGDDT(ph)GRTHATVPVSQLGYEACR	-1.69603	5.50865e-08	2.95789e-07				-1.24274	0.000146988	0.000343683	Rv1107c	XseB	Exodeoxyribonuclease VII small subunit (EC 3.1.11.6)	TRUE		TRUE	Down	ND	Down
SQLGAIHASSEDAEAES(ph)DASNPSR	-0.498743	0.000605057	0.00108586				-1.21276	4.18669e-07	2.59712e-06	Rv1209		Conserved protein	FALSE		TRUE	NS	ND	Down
SQLGAIHASSEDAEAESDASNPS(ph)RGETVVHYR	-3.06674	0.000662906	0.00118064	-1.7446	3.62759e-05	0.000366214	-2.20538	3.97976e-05	0.000109443	Rv1209		Conserved protein	TRUE	TRUE	TRUE	Down	Down	Down
GESPGEGLPPIT(ph)TPPWDTK	0.897796	0.00014772	0.000299054				-1.14399	1.84701e-10	5.95967e-09	Rv1377c		Methyltransferase (EC 2.1.1.-)	FALSE		TRUE	NS	ND	Down
TGPT(ph)TDADAAVPR							-1.75817	0.00641789	0.00989255	Rv1626		response regulator			TRUE	ND	ND	Down
VTGT(ph)APIYEILHDAK	0.614011	0.000116623	0.000239545	-0.762508	0.0706106	0.128677	-2.22622	4.42274e-09	8.54921e-08	Rv1636	TB15.3	Universal stress protein UspA and related nucleotide-binding proteins	FALSE	FALSE	TRUE	NS	NS	Down
YDS(ph)AGVPTFESVR	-2.52717	1.21143e-10	1.7572e-09	0.244597	0.456404	0.575939	-1.50628	1.04029e-08	1.48088e-07	Rv1638A		Conserved hypothetical protein	TRUE	FALSE	TRUE	Down	NS	Down
YDSAGVPT(ph)FESVR	-2.208	1.41396e-10	1.98944e-09	-1.57748	1.26163e-07	1.05972e-05	-1.32181	9.99917e-06	3.2419e-05	Rv1638A		Conserved hypothetical protein	TRUE	TRUE	TRUE	Down	Down	Down
AGYRPQLIVGDPDQIST(ph)EVLK	-1.26928	2.81876e-08	1.66639e-07	0.675486	0.000171178	0.00127585	-1.20638	0.000449023	0.000921148	Rv1697		FIG005773: conserved membrane protein ML1361	TRUE	FALSE	TRUE	Down	NS	Down
SENRPEPVAAETSAATT(ph)AR	-2.40039	5.77296e-08	3.06512e-07	-0.907597	0.000525241	0.00280717	-1.02481	5.88155e-05	0.000150618	Rv1825		Division initiation protein	TRUE	FALSE	TRUE	Down	NS	Down
SDIPS(ph)DLHYTAEHEWIR	-1.43908	4.91667e-09	3.75965e-08	-0.0835238	0.647042	0.757861	-1.06037	0.000790442	0.00151815	Rv1826	GcvH	Glycine cleavage system H protein	TRUE	FALSE	TRUE	Down	NS	Down
LLNLELQT(ph)HPFSVLR	-0.502333	0.128772	0.152382				-1.07503	3.49913e-05	9.84639e-05	Rv1977		Zn-dependent protease with chaperone function	FALSE		TRUE	NS	ND	Down
AEASIET(ph)PTPVQSQR	-1.31595	0.00358019	0.00561575	-0.640646	0.0977465	0.165815	-2.59235	1.25482e-05	3.86837e-05	Rv2094c	TatA	Twin-arginine translocation protein TatA	TRUE	FALSE	TRUE	Down	NS	Down
LGHT(ph)GPFPAVANPPVR	-0.928071	8.12456e-07	2.98466e-06	-0.396773	0.000184136	0.00130123	-1.32592	1.8341e-06	8.21824e-06	Rv2127	AnsP1	L-asparagine permease	FALSE	FALSE	TRUE	NS	NS	Down
PLT(ph)PADVHNVAFSKPPIGK							-1.31866	2.02414e-07	1.48437e-06	Rv2145c	Wag31	FIG055075: Possibly a cell division protein, antigen 84 in Mycobacteria			TRUE	ND	ND	Down
TLDGDQT(ph)AEFGGVR	0.44855	0.00514738	0.00785505	-0.0327081	0.840692	0.917119	-1.33977	6.71708e-08	6.25205e-07	Rv2204c		probable iron binding protein from the HesB_IscA_SufA family	FALSE	FALSE	TRUE	NS	NS	Down
FAECPT(ph)FPAPPPR	-1.04061	1.2075e-06	4.17433e-06	0.274475	0.00876352	0.0249937	-1.70657	1.41307e-07	1.1592e-06	Rv2358	SmtB	Transcriptional regulator, ArsR family	TRUE	FALSE	TRUE	Down	NS	Down
LLSEDST(ph)FYGDLFPHAVK	-1.2537	0.252654	0.284843	-0.143697	0.0437484	0.0903407	-1.12783	1.50141e-05	4.48568e-05	Rv2375		Conserved hypothetical protein	FALSE	FALSE	TRUE	NS	NS	Down
LLS(ph)EDSTFYGDLFPHAVK	-0.381189	0.774691	0.796195	-0.732361	0.196164	0.289467	-1.48851	0.00147639	0.0026368	Rv2375		Conserved hypothetical protein	FALSE	FALSE	TRUE	NS	NS	Down
VDRDPNT(ph)IKQEIDQTR	-1.48314	8.41583e-10	8.58049e-09	-0.954572	1.91239e-05	0.000239283	-1.88062	1.74145e-06	7.90214e-06	Rv2520c		POSSIBLE CONSERVED MEMBRANE PROTEIN	TRUE	FALSE	TRUE	Down	NS	Down
AADT(ph)DVFSAVR	-0.413193	0.00362297	0.00567652	-0.846906	0.00451839	0.0150455	-2.18715	4.85595e-10	1.23699e-08	Rv2536		Possible membrane protein	FALSE	FALSE	TRUE	NS	NS	Down
TTESDTPT(ph)EVIR	-1.00918	0.000111923	0.000230903	-0.710295	0.00112487	0.00518587	-1.07449	1.59651e-07	1.20736e-06	Rv2536		Possible membrane protein	TRUE	FALSE	TRUE	Down	NS	Down
EAPT(ph)EVIR	-0.599036	0.00018902	0.00037248	-0.622925	0.0279482	0.0625883	-1.04131	1.04275e-06	5.18233e-06	Rv2536		Possible membrane protein	FALSE	FALSE	TRUE	NS	NS	Down
ADDSPTGEMQVAQPEAQT(ph)AAVATVER	-0.815802	2.51712e-05	6.04367e-05	-0.125425	0.542594	0.659797	-1.28083	0.000532785	0.00107895	Rv2536		Possible membrane protein	FALSE	FALSE	TRUE	NS	NS	Down
TDSEHVGKT(ph)CQIDVLIEEHDER	-0.885828	4.38201e-05	0.000100252				-1.16085	4.59116e-05	0.000123112	Rv2632c		Conserved protein	FALSE		TRUE	NS	ND	Down
IPLFPT(ph)AERPALEPR	-1.04206	3.85161e-07	1.58921e-06				-1.03746	1.52786e-07	1.20736e-06	Rv2709		Possible membrane protein	TRUE		TRUE	Down	ND	Down
VLNNPT(ph)TSPFGNPIPGLVELGVGPEPGADDANLVR	-3.0347	3.85635e-05	8.92415e-05	0.0314265	0.871835	0.928789	-1.55992	0.00120161	0.00220296	Rv2711	IdeR	Iron-dependent repressor IdeR/DtxR	TRUE	FALSE	TRUE	Down	NS	Down
LFGDTEEYMT(ph)GR	-2.42248	2.34179e-13	2.25145e-11	-0.62167	0.0056285	0.0175477	-1.14318	1.59636e-07	1.20736e-06	Rv2821c		CRISPR-associated RAMP Csm3	TRUE	FALSE	TRUE	Down	NS	Down
SGGYTASSGITFSQTPTT(ph)QPAER	-0.761844	0.0251846	0.0344027	0.126294	0.402901	0.524019	-1.06274	0.00282532	0.00478132	Rv2921c	FtsY	Signal recognition particle receptor protein FtsY (=alpha subunit) (TC 3.A.5.1.1)	FALSE	FALSE	TRUE	NS	NS	Down
S(ph)PKTHTLSVLVEDKPGVLAR							-1.00748	0.0001304	0.000307871	Rv3002c	IlvN	Acetolactate synthase small subunit (EC 2.2.1.6)			TRUE	ND	ND	Down
TSSNDSHWQRPDDSPGPMPGRPVSASLVDPEDDLT(ph)PAR	-2.77948	5.76271e-08	3.06512e-07	-1.08575	3.23952e-05	0.000337759	-5.02094	2.08512e-13	1.0092e-10	Rv3005c		Membrane protein 2, distant similarity to thiosulphate:quinone oxidoreductase DoxD	TRUE	TRUE	TRUE	Down	Down	Down
DVNVTRPDET(ph)VPCLTQR	-0.880116	9.47954e-06	2.56494e-05	-0.644706	0.000403659	0.00227192	-1.11755	6.44695e-06	2.2288e-05	Rv3012c	GatC	Aspartyl-tRNA(Asn) amidotransferase subunit C (EC 6.3.5.6) @ Glutamyl-tRNA(Gln) amidotransferase subunit C (EC 6.3.5.7)	FALSE	FALSE	TRUE	NS	NS	Down
VEKDPENPTVVLT(ph)VR							-1.3228	1.34362e-06	6.25299e-06	Rv3246c	MtrA	DNA-binding response regulator mtrA			TRUE	ND	ND	Down
VEKDPENPT(ph)VVLTVR	0.224517	0.489267	0.522702	0.342284	0.0318499	0.0696101	-1.02955	3.74436e-06	1.40486e-05	Rv3246c	MtrA	DNA-binding response regulator mtrA	FALSE	FALSE	TRUE	NS	NS	Down
LHFSAPAEAPTT(ph)R	-2.30854	6.5286e-09	4.73492e-08				-1.79485	4.91523e-09	8.81101e-08	Rv3284		Sulfur acceptor protein SufE for iron-sulfur cluster assembly	TRUE		TRUE	Down	ND	Down
LHFSAPAEAPT(ph)TR				-0.174383	0.207219	0.303377	-1.09417	0.000213394	0.000473774	Rv3284		Sulfur acceptor protein SufE for iron-sulfur cluster assembly		FALSE	TRUE	ND	NS	Down
GAHTGAAASGDAVT(ph)APMQGTVVK	-0.876799	1.09244e-06	3.86573e-06	0.402008	0.0977682	0.165815	-1.01515	3.47272e-05	9.82922e-05	Rv3285	AccA3	Biotin carboxylase of acetyl-CoA carboxylase (EC 6.3.4.14) / Biotin carboxyl carrier protein of acetyl-CoA carboxylase	FALSE	FALSE	TRUE	NS	NS	Down
ALTT(ph)MPIPVIAAVR	-0.975386	6.73045e-05	0.000145688	-0.00936491	0.884417	0.931015	-1.09576	3.04314e-06	1.19746e-05	Rv3373	EchA18	Enoyl-CoA hydratase (EC 4.2.1.17)	FALSE	FALSE	TRUE	NS	NS	Down
TAVEQAAAELGDT(ph)GR	-0.789486	1.895e-05	4.71906e-05	0.440755	0.0777784	0.138563	-1.0551	4.67948e-05	0.000123763	Rv3441c	MrsA	Phosphoglucosamine mutase (EC 5.4.2.10)	FALSE	FALSE	TRUE	NS	NS	Down
SDHGEIGDVEPLADST(ph)ASQAR	-2.22825	2.13488e-11	5.17893e-10	-1.10716	2.13156e-06	6.77837e-05	-1.56061	1.28204e-06	6.07989e-06	Rv3489		Unknown protein	TRUE	TRUE	TRUE	Down	Down	Down
LRT(ph)GPTPWSGSETLPGGTEVTLR	-0.603467	0.000299798	0.000573119	0.0326238	0.809017	0.891741	-1.08835	4.94824e-05	0.00013016	Rv3788		Nucleoside diphosphate kinase regulator	FALSE	FALSE	TRUE	NS	NS	Down
ATDT(ph)VAGISGR	-0.293415	0.0699664	0.0877556	-0.954689	5.57519e-06	0.00012227	-1.40142	3.27301e-06	1.24735e-05	Rv3865	EspF	Highly immunodominant RD1 (Region of Difference 1)-dependent secreted antigen specific for Mycobacterium tuberculosis infection	FALSE	FALSE	TRUE	NS	NS	Down
TDAAT(ph)LAQEAGNFER	-2.86326	4.92851e-12	1.77806e-10	-0.148348	0.415798	0.537496	-3.08897	1.27443e-09	2.93726e-08	Rv3874	EsxB	10 kDa culture filtrate antigen CFP-10 (EsxB)	TRUE	FALSE	TRUE	Down	NS	Down
GAAGT(ph)AAQAAVVR	-2.42802	1.59372e-10	2.1984e-09	0.430223	0.155946	0.243092	-2.97203	2.30176e-05	6.71115e-05	Rv3874	EsxB	10 kDa culture filtrate antigen CFP-10 (EsxB)	TRUE	FALSE	TRUE	Down	NS	Down
AEMKT(ph)DAATLAQEAGNFER	-1.46619	8.8151e-09	6.19194e-08	-0.290361	0.035822	0.0774924	-1.33096	0.000183149	0.000416169	Rv3874	EsxB	10 kDa culture filtrate antigen CFP-10 (EsxB)	TRUE	FALSE	TRUE	Down	NS	Down
VNEALHNAQAAASAYNDAAGEQLT(ph)AALSAMSR	-1.55732	1.44898e-11	3.85038e-10				-1.59263	2.14499e-06	9.02763e-06	Rv3880c	EspL	ESX-1 secretion-associated protein EspL	TRUE		TRUE	Down	ND	Down
AALTALGMLDHQEEDLTT(ph)GR	1.73469	0.0877055	0.107586	0.0482802	0.874504	0.930075	-1.81238	1.45037e-06	6.68553e-06	Rv3915	CwlM	N-acetylmuramoyl-L-alanine amidase (EC 3.5.1.28)	FALSE	FALSE	TRUE	NS	NS	Down

## Sheet: PknAB up
cleanSeq	log2FC_pknA	pvalues_PknA	adjPvalues_PknA	log2FC_pknB	pvalues_PknB	adjPvalues_PknB	log2FC_pknAB	pvalues_PknAB	adjPvalues_PknAB	RV	Gene.Symbol	Product	pknA_statSig	pknB_statSig	pknAB_statSig	pknA_dir	pknB_dir	pknAB_dir
FISGASAPVT(ph)GPAAAVR	-0.633929	0.515873	0.549458	-0.545476	0.643447	0.755041	4.07409	0.00320985	0.00530228	Rv0007		Possible conserved membrane protein	FALSE	FALSE	TRUE	NS	NS	Up
TSLLSSAAGNLS(ph)GPRTDPLPR	-2.18259	0.144052	0.169324				2.7246	6.0323e-05	0.000153665	Rv0014c	PknB	Serine/threonine-protein kinase PknB (EC 2.7.11.1)	FALSE		TRUE	NS	ND	Up		All phosphopeptides with log2FC >1 and adj P<0.05 in the pknAB depletion strain are included.
FEQSSNLHT(ph)GQFR	2.94402	0.0978635	0.118702	-1.36026	0.000202827	0.00140215	3.17645	4.59255e-09	8.54921e-08	Rv0020c	FhaA	Conserved protein with FHA domain, FhaA	FALSE	TRUE	TRUE	NS	Down	Up		NS: not significant
GTVNPDVET(ph)HPPVIDCAR	0.156831	0.479387	0.514046	-0.309046	0.175869	0.266315	3.53047	3.14611e-08	3.35993e-07	Rv0020c	FhaA	Conserved protein with FHA domain, FhaA	FALSE	FALSE	TRUE	NS	NS	Up		ND: not detected in a sufficient number of samples to be quantified
GGYPPET(ph)GGYPPQPGYPR	0.385165	0.009071	0.0132121	-0.543054	0.000261164	0.00161979	2.1704	8.20687e-08	7.38523e-07	Rv0020c	FhaA	Conserved protein with FHA domain, FhaA	FALSE	FALSE	TRUE	NS	NS	Up
HEEGSYVPS(ph)GPPGPPEQR	2.97122	1.3843e-07	6.78645e-07	-1.82821	6.74977e-06	0.000133244	3.31499	3.34612e-07	2.18855e-06	Rv0020c	FhaA	Conserved protein with FHA domain, FhaA	TRUE	TRUE	TRUE	Up	Down	Up
YTESPRVPGY(ph)APQGGGYAEPAGR							1.81288	1.92563e-06	8.39645e-06	Rv0020c	FhaA	Conserved protein with FHA domain, FhaA			TRUE	ND	ND	Up
GGPDPQGGS(ph)DPR	3.27823	4.64214e-07	1.84505e-06	0.0376757	0.945309	0.969206	2.71219	9.79019e-06	3.22344e-05	Rv0020c	FhaA	Conserved protein with FHA domain, FhaA	TRUE	FALSE	TRUE	Up	NS	Up
GYPDQGQGGYPPPYEQRPPVS(ph)PGPAAGYGAPGYDQGYR				-0.502727	0.0156089	0.0389304	2.30256	1.34107e-05	4.08226e-05	Rv0020c	FhaA	Conserved protein with FHA domain, FhaA		FALSE	TRUE	ND	NS	Up
FEQSS(ph)NLHTGQFR							1.05651	3.18275e-05	9.06147e-05	Rv0020c	FhaA	Conserved protein with FHA domain, FhaA			TRUE	ND	ND	Up
QDYGGGADYT(ph)R	1.93342	4.93811e-05	0.000111524	-0.557418	0.0614697	0.116701	1.75078	0.000188773	0.000426945	Rv0020c	FhaA	Conserved protein with FHA domain, FhaA	TRUE	FALSE	TRUE	Up	NS	Up
FT(ph)RDVDIVVAVANDDAAESLVR	0.708658	0.000404153	0.000745273	-0.742157	0.000176907	0.00127585	1.8578	1.42937e-08	1.90256e-07	Rv0078A		Hypothetical protein	FALSE	FALSE	TRUE	NS	NS	Up
EDLAET(ph)LTILGR	-0.891738	0.263625	0.296262	-0.107348	0.909074	0.946271	2.06895	0.00401392	0.00649745	Rv0171	Mce1C	MCE-family protein Mce1C	FALSE	FALSE	TRUE	NS	NS	Up
EQYAKS(ph)S(ph)ADLAR							2.20932	0.0341482	0.047768	Rv0200		Possible membrane protein			TRUE	ND	ND	Up
SSPASSPELTPALEATAAPAAPS(ph)GASTTR	-0.866812	4.11969e-08	2.31278e-07				2.15604	1.10942e-12	2.6848e-10	Rv0206c	MmpL3	Transmembrane transport protein MmpL5	FALSE		TRUE	NS	ND	Up
MQIGSSTEPPT(ph)TR	-0.225128	0.0260934	0.0355477	0.056508	0.723035	0.821161	1.88334	1.07715e-11	1.04268e-09	Rv0206c	MmpL3	Transmembrane transport protein MmpL5	FALSE	FALSE	TRUE	NS	NS	Up
SVQSPASTPPPTPTPPSAPSAGQT(ph)R	-0.419233	0.00016888	0.000337041	0.244904	0.0526805	0.104052	2.07563	2.5665e-10	7.76367e-09	Rv0206c	MmpL3	Transmembrane transport protein MmpL5	FALSE	FALSE	TRUE	NS	NS	Up
STDAAGDPAEPT(ph)AALPIIR	-1.62919	2.38165e-10	2.91389e-09	-0.579592	0.0481889	0.0972956	1.86679	3.87542e-10	1.04206e-08	Rv0206c	MmpL3	Transmembrane transport protein MmpL5	TRUE	FALSE	TRUE	Down	NS	Up
SVQSPASTPPPTPTPPSAPS(ph)AGQTR	-0.756255	0.00500427	0.00766994				2.62412	5.9006e-09	9.8479e-08	Rv0206c	MmpL3	Transmembrane transport protein MmpL5	FALSE		TRUE	NS	ND	Up
SDGDDSEAAT(ph)EQLNAR	-1.16726	9.71229e-07	3.52196e-06	0.0555284	0.850303	0.921398	2.25799	4.50503e-05	0.000121812	Rv0206c	MmpL3	Transmembrane transport protein MmpL5	TRUE	FALSE	TRUE	Down	NS	Up
GGFEEPVPGAEAET(ph)EK	0.59344	0.000501193	0.000911083	-0.539068	0.0437499	0.0903407	1.50058	4.67698e-08	4.52732e-07	Rv0227c		PROBABLE CONSERVED MEMBRANE PROTEIN	FALSE	FALSE	TRUE	NS	NS	Up
QLGVPQPET(ph)LRR	0.893683	0.00296619	0.00476418				2.43785	1.45444e-08	1.90256e-07	Rv0242c	FabG4	3-oxoacyl-[acyl-carrier protein] reductase (EC 1.1.1.100)	FALSE		TRUE	NS	ND	Up
AMTS(ph)AGLIDIAPHQISSVAANVVPGLNLGAGDPMSGLR							2.43753	1.74696e-06	7.90214e-06	Rv0341	IniB	Isoniazid inductible protein IniB			TRUE	ND	ND	Up
NQAVTNVDRT(ph)VR	0.49948	0.00602741	0.00906043	-0.68491	0.00922395	0.026073	1.67196	4.80144e-07	2.83402e-06	Rv0350	DnaK	Chaperone protein DnaK	FALSE	FALSE	TRUE	NS	NS	Up
TDGNQKPDGNSGEQVTVT(ph)DK	-0.59146	0.205726	0.236098	-1.20801	0.00281214	0.010162	1.25261	6.8194e-06	2.32436e-05	Rv0351	GrpE	Heat shock protein GrpE	FALSE	TRUE	TRUE	NS	Down	Up
TESYPLVPHDAETET(ph)VVITTSDNDAAVTQPEAQR	-0.880679	4.4608e-05	0.000101559	-0.803055	8.17361e-05	0.000712111	1.06532	0.000715377	0.00140179	Rv0361		PROBABLE CONSERVED MEMBRANE PROTEIN	FALSE	FALSE	TRUE	NS	NS	Up
MT(ph)AT(ph)QIT(ph)GVVLAAGR							2.89762	0.000580258	0.00116533	Rv0371c		Uncharacterized MobA-related protein			TRUE	ND	ND	Up
AQPDPAT(ph)TVLPDPAR	1.19747	5.40088e-05	0.00012062	0.457037	0.144888	0.228091	3.78465	7.64037e-11	3.50609e-09	Rv0383c		Possible membrane protein	TRUE	FALSE	TRUE	Up	NS	Up
LPQATGAST(ph)QPQLSR				0.419417	0.0601541	0.11505	2.28632	1.07268e-07	9.33497e-07	Rv0384c	ClpB	ClpB protein		FALSE	TRUE	ND	NS	Up
MIDGWTEEQHEPT(ph)VR	1.02971	4.04487e-06	1.21252e-05				2.62901	9.19775e-12	1.04268e-09	Rv0389	PurT	Phosphoribosylglycinamide formyltransferase 2 (EC 2.1.2.-)	TRUE		TRUE	Up	ND	Up
AAGHQVQPQT(ph)GGVSPR	0.42446	0.00423482	0.00656211	0.262548	0.298256	0.411477	1.17617	0.000273504	0.000586508	Rv0389	PurT	Phosphoribosylglycinamide formyltransferase 2 (EC 2.1.2.-)	FALSE	FALSE	TRUE	NS	NS	Up
SGPGTQPADAQTAT(ph)SATVR				0.372046	0.12633	0.203408	1.50071	1.03271e-06	5.18233e-06	Rv0410c	PknG	serine/threonine protein kinase		FALSE	TRUE	ND	NS	Up
SGPGT(ph)QPADAQTATSATVR	0.479188	5.85807e-06	1.69944e-05	0.345491	0.0986024	0.166785	1.74623	1.86527e-06	8.21824e-06	Rv0410c	PknG	serine/threonine protein kinase	FALSE	FALSE	TRUE	NS	NS	Up
S(ph)GPGTQPADAQTATSATVR							1.19921	1.21872e-05	3.78115e-05	Rv0410c	PknG	serine/threonine protein kinase			TRUE	ND	ND	Up
GLAEGPLIAGGHS(ph)YGGR	0.593928	5.86736e-05	0.000130006	-0.665754	0.00511869	0.0163027	2.07344	6.08085e-11	3.50609e-09	Rv0421c		Conserved hypothetical protein	FALSE	FALSE	TRUE	NS	NS	Up
WGAPTITNDGVS(ph)IAK	0.925428	0.0216415	0.0298233	-0.0308617	0.94699	0.969206	1.65426	4.15323e-06	1.53448e-05	Rv0440	GroEL2	Heat shock protein 60 family chaperone GroEL	FALSE	FALSE	TRUE	NS	NS	Up
LEPVPHT(ph)PYPELATTTLLRPVKPPPSEGWR							1.77899	1.18204e-10	4.18211e-09	Rv0530		RD1 region associated protein Rv3876			TRUE	ND	ND	Up
TGVGAPDSGNGGTDHPT(ph)VQLPPVPSVGAPPAAAGGETPTR	2.57142	3.57768e-07	1.50262e-06				1.22127	9.57689e-09	1.40461e-07	Rv0530		RD1 region associated protein Rv3876	TRUE		TRUE	Up	ND	Up
VQTPDDPT(ph)FALAR	0.372534	0.0106649	0.0153587	-0.366863	0.562673	0.679052	1.83316	2.61022e-07	1.83093e-06	Rv0538		Possible membrane protein	FALSE	FALSE	TRUE	NS	NS	Up
SGYQYASGDT(ph)ADTVDVAR	1.03531	3.27686e-06	1.00887e-05	-0.484291	0.00203186	0.00789735	1.26022	5.80581e-06	2.08149e-05	Rv0548c	MenB	Naphthoate synthase (EC 4.1.3.36)	TRUE	FALSE	TRUE	Up	NS	Up
ITVSTTT(ph)GPGIPVDPSITR	0.335417	0.0801084	0.0990444	-0.206015	0.220153	0.318946	1.38249	0.000203506	0.000453904	Rv0641	RplA	LSU ribosomal protein L1p (L10Ae)	FALSE	FALSE	TRUE	NS	NS	Up
DKTGT(ph)DPVITLK	-1.02329	6.84123e-07	2.55321e-06	0.507831	0.00704246	0.021015	1.08533	5.01634e-05	0.000131238	Rv0683	RpsG	SSU ribosomal protein S7p (S5e)	TRUE	FALSE	TRUE	Down	NS	Up
GAVPGRT(ph)GGLVMVR	-1.48334	5.18631e-07	2.03263e-06	0.23023	0.605984	0.719041	1.36618	3.05904e-07	2.05636e-06	Rv0701	RplC	LSU ribosomal protein L3p (L3e)	TRUE	FALSE	TRUE	Down	NS	Up
AAGGEEAAPDAAAPVEAQSTES(ph)	-0.649987	0.00837405	0.0123375	-1.1847	1.28707e-08	6.96311e-06	1.33451	2.11478e-07	1.52769e-06	Rv0707	RpsC	SSU ribosomal protein S3p (S3e)	FALSE	TRUE	TRUE	NS	Down	Up
VSLMET(ph)RPLSATK	0.128978	0.431952	0.467505	0.0184393	0.971995	0.982612	1.06691	0.000159694	0.000371596	Rv0710	RpsQ	SSU ribosomal protein S17p (S11e)	FALSE	FALSE	TRUE	NS	NS	Up
SGGIVT(ph)QEAPIHVSNVMVVDSDGKPTR	-0.378679	0.0181492	0.0254089	-0.485861	0.0859808	0.151479	1.38028	4.65053e-05	0.000123673	Rv0715	RplX	LSU ribosomal protein L24p (L26e)	FALSE	FALSE	TRUE	NS	NS	Up
LGIPQIS(ph)TGELFR	-0.256037	0.756728	0.779441	-1.13566	1.63255e-06	5.46476e-05	1.43062	3.19332e-08	3.35993e-07	Rv0733	Adk	Adenylate kinase (EC 2.7.4.3)	FALSE	TRUE	TRUE	NS	Down	Up
GLGPPDDT(ph)GVR	-0.895623	0.00842366	0.0123976	0.127056	0.477004	0.596142	1.2107	0.00045304	0.000925196	Rv0736	RslA	Possible membrane protein	FALSE	FALSE	TRUE	NS	NS	Up
ELT(ph)ISEVGAPR	1.50997	0.000188967	0.00037248	-0.691979	0.0019871	0.00780122	3.14416	7.01091e-11	3.50609e-09	Rv0768	AldA	Aldehyde dehydrogenase (EC 1.2.1.3)	TRUE	FALSE	TRUE	Up	NS	Up
IALT(ph)QIRMTDSR							1.54216	1.17398e-05	3.68965e-05	Rv0797		Mobile element protein			TRUE	ND	ND	Up
LIEPPPS(ph)LSRPR							1.58408	8.52525e-05	0.000208395	Rv0871	CspB	Cold shock protein CspC			TRUE	ND	ND	Up
QPYEALGGT(ph)RPGLIPGVIPTMTPPPGMVR	1.10276	0.0238761	0.0326787	0.0154587	0.859102	0.921398	1.92251	8.23972e-08	7.38523e-07	Rv0983	PepD	Heat shock protein HtrA	TRUE	FALSE	TRUE	Up	NS	Up
SYQPSEPS(ph)GPAEPVNR				-0.249994	0.158667	0.245133	1.89464	1.87129e-08	2.26426e-07	Rv1111c		INTEGRAL MEMBRANE PROTEIN (Rhomboid family)		FALSE	TRUE	ND	NS	Up
ARPSEPT(ph)NPTHHPISQVR	0.349533	0.0942597	0.114726	0.929058	0.450792	0.571123	2.76693	2.34587e-08	2.76927e-07	Rv1111c		INTEGRAL MEMBRANE PROTEIN (Rhomboid family)	FALSE	FALSE	TRUE	NS	NS	Up
LTQLGT(ph)AVGTWK	0.687193	6.22027e-07	2.35901e-06	0.440848	0.0523907	0.104052	1.4276	2.64386e-09	5.5636e-08	Rv1266c	PknH	Serine/threonine protein kinase (EC 2.7.11.1)	FALSE	FALSE	TRUE	NS	NS	Up
AGKT(ph)TILQDIANAITR	0.7856	0.00134671	0.00227742	-0.219367	0.0228454	0.0527109	1.63458	3.18482e-06	1.22911e-05	Rv1297	Rho	Transcription termination factor Rho	FALSE	FALSE	TRUE	NS	NS	Up
IEDAPLY(ph)QIIDER							1.1071	2.79773e-09	5.6421e-08	Rv1367c		Beta-lactamase class C and other penicillin binding proteins			TRUE	ND	ND	Up
VVVLSGPS(ph)AVGK	0.0858694	0.449344	0.484094	-0.428773	0.00112642	0.00518587	1.03947	4.55516e-07	2.72185e-06	Rv1389	Gmk	Guanylate kinase (EC 2.7.4.8)	FALSE	FALSE	TRUE	NS	NS	Up
SVGEGPDT(ph)KPTAR	-1.11665	9.93295e-07	3.56522e-06	-0.483803	0.123874	0.199959	1.10635	5.66121e-06	2.0448e-05	Rv1389	Gmk	Guanylate kinase (EC 2.7.4.8)	TRUE	FALSE	TRUE	Down	NS	Up
DVGASEPPVAAT(ph)QEIPIDGGRPR	1.45965	0.0304017	0.0406608	0.544129	0.00104171	0.00498141	3.68166	6.80209e-11	3.50609e-09	Rv1422		Conserved hypothetical protein	TRUE	FALSE	TRUE	Up	NS	Up
EFALST(ph)LR	0.0680998	0.475062	0.509849	0.546765	0.000389146	0.0022297	1.04633	9.40633e-06	3.11826e-05	Rv1593c		Nudix-related transcriptional regulator NrtR	FALSE	FALSE	TRUE	NS	NS	Up
AADILKDESYKVT(ph)GTAPIYEILHDAK	0.0273445	0.845927	0.862477				1.12883	3.97857e-06	1.48125e-05	Rv1636	TB15.3	Universal stress protein UspA and related nucleotide-binding proteins	FALSE		TRUE	NS	ND	Up
LGGAGDPDDTRVS(ph)QPVAVAAPAK	0.750266	0.00643427	0.00963087	-0.398996	0.0825668	0.146274	1.86831	1.03408e-06	5.18233e-06	Rv1746	PknF	Probable serine/threonine-protein kinase pknF (EC 2.7.11.1)	FALSE	FALSE	TRUE	NS	NS	Up
LGGAGDPDDT(ph)RVSQPVAVAAPAK	1.0182	0.00974901	0.0140979	-0.77215	0.0332712	0.0724673	1.65876	0.00782969	0.0119545	Rv1746	PknF	Probable serine/threonine-protein kinase pknF (EC 2.7.11.1)	TRUE	FALSE	TRUE	Up	NS	Up
IPAAPPS(ph)GPQPR	-0.248239	0.0721581	0.0901655	0.176792	0.420111	0.539778	2.15311	7.06075e-12	1.04268e-09	Rv1747		Probable conserved transmembrane ATP-binding protein ABC transporter	FALSE	FALSE	TRUE	NS	NS	Up
GAEVVDT(ph)VPTYR							2.17931	3.60096e-05	9.95923e-05	Rv1769		L-gulono-1,4-lactone oxidase (EC 1.1.3.8)			TRUE	ND	ND	Up
ADFLSELDAPAQAGT(ph)ESAVSGVEGLPPGSALLVVK	-1.11152	3.45267e-07	1.45446e-06	-0.970828	4.34245e-06	0.000110472	1.39602	5.96009e-06	2.10561e-05	Rv1827	Cfp17	Conserved protein with FHA domain, GarA	TRUE	FALSE	TRUE	Down	NS	Up
TDMNPDIEKDQTSDEVTVET(ph)TSVFR	-1.29507	0.000117054	0.000240081	-1.6772	3.96786e-08	6.96311e-06	1.86063	0.000778323	0.00150083	Rv1827	Cfp17	Conserved protein with FHA domain, GarA	TRUE	TRUE	TRUE	Down	Down	Up
APIGLGEAVETT(ph)AGDMPAR	1.72865	1.4878e-07	7.19123e-07	-0.176167	0.151676	0.237506	1.04407	1.86778e-06	8.21824e-06	Rv1899c	LppD	Lipoprotein LppD	TRUE	FALSE	TRUE	Up	NS	Up
ATT(ph)LPVQR	-1.9418	3.72229e-08	2.1118e-07				1.80669	0.00097036	0.00181911	Rv2031c	HspX	14 kDa antigen (16 kDa antigen) (HSP 16.3)	TRUE		TRUE	Down	ND	Up
AEAS(ph)IETPTPVQSQR	2.25145	0.00625444	0.00938166	-1.02111	5.46685e-05	0.000503901	1.37884	5.17405e-05	0.000133917	Rv2094c	TatA	Twin-arginine translocation protein TatA	TRUE	TRUE	TRUE	Up	Down	Up
VADDAADEEAVT(ph)EPLATESK	-2.20912	1.28106e-11	3.67846e-10	-0.427205	0.0117065	0.0315481	1.59811	0.000646776	0.00128295	Rv2151c	FtsQ	Cell division protein FtsQ homolog	TRUE	FALSE	TRUE	Down	NS	Up
MAEAEPAT(ph)RPTGASVR	-0.673139	5.13178e-05	0.000115342	1.72018	0.0573632	0.110624	1.74343	0.000224871	0.000496975	Rv2197c		Possible membrane protein	FALSE	FALSE	TRUE	NS	NS	Up
EPDEPES(ph)EPVSDTGDER	0.7612	1.28319e-05	3.33109e-05				1.96133	3.63197e-10	1.03404e-08	Rv2198c	MmpS3	Putative membrane protein MmpS3	FALSE		TRUE	NS	ND	Up
EPDEPESEPVSDT(ph)GDER	1.24388	0.00081596	0.00142971	-0.597441	0.0489939	0.098608	1.79645	6.77875e-06	2.32436e-05	Rv2198c	MmpS3	Putative membrane protein MmpS3	TRUE	FALSE	TRUE	Up	NS	Up
LPSDQT(ph)GETDAYSR	0.768082	0.00231335	0.00377597	-3.3067	0.00414977	0.0141895	1.90544	1.74485e-05	5.11823e-05	Rv2198c	MmpS3	Putative membrane protein MmpS3	FALSE	TRUE	TRUE	NS	Down	Up
SGPNPPGREPDEPESEPVS(ph)DTGDER	-0.360956	0.00465533	0.00718207	-1.63688	0.017084	0.0419793	2.59005	7.81476e-05	0.000191997	Rv2198c	MmpS3	Putative membrane protein MmpS3	FALSE	TRUE	TRUE	NS	Down	Up
AKIES(ph)ENPDAVANVQAR	-0.297697	0.0272377	0.0368995	-1.08124	0.000262324	0.00161979	1.17927	3.96799e-07	2.49416e-06	Rv2244	AcpP	Acyl carrier protein	FALSE	TRUE	TRUE	NS	Down	Up
VFALAS(ph)VTKPLVAR	1.09384	1.25011e-05	3.25502e-05	0.0353066	0.838161	0.916591	1.75493	8.66575e-11	3.50609e-09	Rv2257c		Beta-lactamase class C and other penicillin binding proteins	TRUE	FALSE	TRUE	Up	NS	Up
VT(ph)SPSTPTAAHEDVGADEVGGHQHPADR	-0.0939004	0.70574	0.73231	-1.36622	5.03443e-06	0.000114354	1.07738	3.57473e-05	9.94351e-05	Rv2358	SmtB	Transcriptional regulator, ArsR family	FALSE	TRUE	TRUE	NS	Down	Up
QLAGGT(ph)DPVQAAAPGTIR	0.214039	0.0098818	0.0142748				1.49262	3.15971e-08	3.35993e-07	Rv2445c	Ndk	Nucleoside diphosphate kinase (EC 2.7.4.6)	FALSE		TRUE	NS	ND	Up
SNSQGLSLT(ph)DSVYER	0.816947	0.000699143	0.00123891				1.32483	3.44328e-07	2.22206e-06	Rv2461c	ClpP	ATP-dependent Clp protease proteolytic subunit (EC 3.4.21.92)	FALSE		TRUE	NS	ND	Up
IPGIDT(ph)GR	-0.984637	1.67729e-05	4.23474e-05	-0.513813	0.040725	0.0852011	1.01828	7.81434e-06	2.62649e-05	Rv2694c		Conserved protein	FALSE	FALSE	TRUE	NS	NS	Up
RTETDDVSEDS(ph)LEELK	1.49934	1.9905e-05	4.91931e-05	-0.801724	0.000863525	0.00429064	1.15739	1.12241e-06	5.37866e-06	Rv2699c		Conserved hypothetical protein	TRUE	FALSE	TRUE	Up	NS	Up
GEALPAGGTT(ph)ATPR							1.59049	2.62904e-06	1.06929e-05	Rv2744c	35kd_ag	Phage shock protein A (IM30) , suppresses sigma54-dependent transcription			TRUE	ND	ND	Up
PATET(ph)SGGAIAEQPYGQ	-0.463807	0.0351157	0.0465233	-1.19748	0.000110937	0.000904561	1.0488	5.86611e-05	0.000150618	Rv2744c	35kd_ag	Phage shock protein A (IM30) , suppresses sigma54-dependent transcription	FALSE	TRUE	TRUE	NS	Down	Up
LATPDQGFT(ph)R	0.707592	3.0404e-08	1.78243e-07	-0.544274	0.00184393	0.00742241	1.1888	7.52186e-09	1.13768e-07	Rv2971		2,5-diketo-D-gluconic acid reductase (EC 1.1.1.-)	FALSE	FALSE	TRUE	NS	NS	Up
IHAEVGDAAHY(ph)LCELK							2.76504	6.97567e-11	3.50609e-09	Rv3014c	LigA	DNA ligase (EC 6.5.1.2)			TRUE	ND	ND	Up
TEALADGIVVTPS(ph)HNPPSDGGIK	0.925992	2.32177e-05	5.6323e-05	-0.161707	0.531798	0.65043	2.81879	6.7568e-09	1.05493e-07	Rv3068c	PgmA	Phosphoglucomutase (EC 5.4.2.2)	FALSE	FALSE	TRUE	NS	NS	Up
TT(ph)PGRPLTTLDK	-0.349269	0.48033	0.514326	-0.918436	0.158745	0.245133	1.83409	7.10911e-07	4.00094e-06	Rv3099c		Conserved protein	FALSE	FALSE	TRUE	NS	NS	Up
QSGADTVVVSS(ph)ETAGR	0.475723	0.0480709	0.0619375	-0.3199	0.131491	0.210121	1.76095	1.22031e-09	2.93726e-08	Rv3200c		Potassium channel protein	FALSE	FALSE	TRUE	NS	NS	Up
GVTEETT(ph)TGVLR	0.444409	1.57106e-05	3.99726e-05	0.247818	0.0361637	0.0779664	1.25557	6.20113e-07	3.57303e-06	Rv3248c	SahH	Adenosylhomocysteinase (EC 3.3.1.1)	FALSE	FALSE	TRUE	NS	NS	Up
ILVQANEAETTT(ph)ASGLVIPDTAK	0.293226	0.740067	0.76508	-0.933099	0.150825	0.236851	1.77105	0.0237197	0.0340878	Rv3418c	GroES	Heat shock protein 60 family co-chaperone GroES	FALSE	FALSE	TRUE	NS	NS	Up
T(ph)ETTPAPQTPAAPAGPAQSFVLERPIQTVGR	-0.212162	0.0484007	0.0622484				1.01771	6.09954e-07	3.55684e-06	Rv3442c	RpsI	SSU ribosomal protein S9p (S16e)	FALSE		TRUE	NS	ND	Up
VPLVGNS(ph)LGGGTAVR	0.411596	6.65567e-07	2.49057e-06	0.0201921	0.86944	0.928132	1.32002	5.58105e-09	9.64724e-08	Rv3569c	BphD	2-hydroxy-6-oxo-6-phenylhexa-2,4-dienoate hydrolase (EC 3.7.1.-)	FALSE	FALSE	TRUE	NS	NS	Up
IPADVIDAYHAAT(ph)	-0.229	0.319418	0.353318	-1.79798	3.69543e-05	0.000367234	2.46369	8.71666e-07	4.53641e-06	Rv3597c	Lsr2	Histone protein Lsr2	FALSE	TRUE	TRUE	NS	Down	Up
LGGGAPTVEES(ph)R	0.149907	0.230586	0.262063	0.839073	0.198991	0.29296	2.08362	1.2097e-10	4.18211e-09	Rv3814c		1-acyl-sn-glycerol-3-phosphate acyltransferase (EC 2.3.1.51)	FALSE	FALSE	TRUE	NS	NS	Up
LWQAEDDS(ph)SR	0.0338793	0.932908	0.941608	-1.18285	1.9564e-05	0.000239283	1.72418	8.69279e-11	3.50609e-09	Rv3817		aminoglycoside 3'-phosphotransferase	FALSE	TRUE	TRUE	NS	Down	Up
IET(ph)NGQLAAAAK	2.81628	2.40141e-05	5.80548e-05				1.30037	0.00137529	0.00247451	Rv3852	Hns	POSSIBLE HISTONE-LIKE PROTEIN HNS	TRUE		TRUE	Up	ND	Up
VHPDLAAQHAAAQPDSITAATT(ph)GGR	0.881064	0.000405208	0.000745839	0.896742	0.000707352	0.00357045	1.72592	7.92519e-07	4.26199e-06	Rv3876	EspI	RD1 region associated protein Rv3876	FALSE	FALSE	TRUE	NS	NS	Up
VAT(ph)GPSIQAR	-0.179717	0.29299	0.326137	1.81096	3.40611e-05	0.000349401	1.08878	0.000832953	0.0015872	Rv3876	EspI	RD1 region associated protein Rv3876	FALSE	TRUE	TRUE	NS	Up	Up
MPIGEPPPAPSRPSASPAEPPT(ph)RPAPQHSR	-0.497342	0.000882717	0.00153331	0.163198	0.649939	0.759855	1.22388	0.00136239	0.00246044	Rv3876	EspI	RD1 region associated protein Rv3876	FALSE	FALSE	TRUE	NS	NS	Up
SASTLLNLMQQATAVADRT(ph)EVLGPIDEAPVSAAPR	2.22157	0.00230723	0.00377035				1.88658	1.27174e-05	3.89572e-05	Rv3910	MviN	Proposed peptidoglycan lipid II flippase MurJ	TRUE		TRUE	Up	ND	Up
DT(ph)AGQPIEPADIDR	1.03858	5.94086e-05	0.000131228	0.913965	0.00231584	0.0087671	1.39441	0.0049415	0.00779051	Rv3910	MviN	Proposed peptidoglycan lipid II flippase MurJ	TRUE	FALSE	TRUE	Up	NS	Up
NDRPT(ph)GTFTFAELLAHELSVER	-0.795885	0.0799582	0.0989456	-1.28764	0.000126418	0.00100788	1.6631	8.88386e-07	4.57424e-06	Rv3915	CwlM	N-acetylmuramoyl-L-alanine amidase (EC 3.5.1.28)	FALSE	TRUE	TRUE	NS	Down	Up
